# Supplementary material for: A Novel Prognostic Signature Associated With the Tumor Microenvironment in Kidney Renal Clear Cell Carcinoma
Source: Front Oncol. 2022 Jul 4;12:912155. doi: 10.3389/fonc.2022.912155 (PMC9290677; doi:10.3389/fonc.2022.912155)
Supplement: Supplementary file 3 [file Table_3.xls]

!Series_title	"Clear-cell renal cell carcinomas tumors"
!Series_geo_accession	"GSE29609"
!Series_status	"Public on May 28 2011"
!Series_submission_date	"May 27 2011"
!Series_last_update_date	"Oct 10 2018"
!Series_pubmed_id	"22626276"
!Series_summary	"Whole genome expression of 39 clear-cell renal cell carcinomas tumors"
!Series_overall_design	"39 frozen tissue from recent nephrectomies for clear-cell renal cell carcinoma; association with clinical characteristics"
!Series_type	"Expression profiling by array"
!Series_contributor	"Patricia,,Fergelot"
!Series_contributor	"Nathalie,,Rioux-Leclercq"
!Series_contributor	"Jean-Jacques,,Patard"
!Series_contributor	"Florence,,Jouan"
!Series_contributor	"Stéphanie,,Mottier"
!Series_contributor	"Julien,,Edeline"
!Series_contributor	"Cécile,,Vigneau"
!Series_sample_id	"GSM733579 GSM733580 GSM733581 GSM733582 GSM733583 GSM733584 GSM733585 GSM733586 GSM733587 GSM733588 GSM733589 GSM733590 GSM733591 GSM733592 GSM733593 GSM733594 GSM733595 GSM733596 GSM733597 GSM733598 GSM733599 GSM733600 GSM733601 GSM733602 GSM733603 GSM733604 GSM733605 GSM733606 GSM733607 GSM733608 GSM733609 GSM733610 GSM733611 GSM733612 GSM733613 GSM733614 GSM733615 GSM733616 GSM733617 "
!Series_contact_name	"Julien,,Edeline"
!Series_contact_email	"j.edeline@rennes.fnclcc.fr"
!Series_contact_department	"UMR 6061"
!Series_contact_institute	"CNRS-Université Rennes1"
!Series_contact_address	"Av prof leon Bernard"
!Series_contact_city	"Rennes"
!Series_contact_zip/postal_code	"35000"
!Series_contact_country	"France"
!Series_supplementary_file	"ftp://ftp.ncbi.nlm.nih.gov/geo/series/GSE29nnn/GSE29609/suppl/GSE29609_RAW.tar"
!Series_platform_id	"GPL1708"
!Series_platform_taxid	"9606"
!Series_sample_taxid	"9606"
!Series_relation	"BioProject: https://www.ncbi.nlm.nih.gov/bioproject/PRJNA141351"

!Sample_title	"Clear-cell renal cell carcinoma AV D"	"Clear-cell renal cell carcinoma BA B"	"Clear-cell renal cell carcinoma BA G"	"Clear-cell renal cell carcinoma BO G"	"Clear-cell renal cell carcinoma BO V"	"Clear-cell renal cell carcinoma BO M"	"Clear-cell renal cell carcinoma BR M"	"Clear-cell renal cell carcinoma CH G"	"Clear-cell renal cell carcinoma CO A"	"Clear-cell renal cell carcinoma DE G"	"Clear-cell renal cell carcinoma DE R"	"Clear-cell renal cell carcinoma DU B"	"Clear-cell renal cell carcinoma EM M"	"Clear-cell renal cell carcinoma GI F"	"Clear-cell renal cell carcinoma GO C"	"Clear-cell renal cell carcinoma GU N"	"Clear-cell renal cell carcinoma GU R"	"Clear-cell renal cell carcinoma HE L"	"Clear-cell renal cell carcinoma JA J"	"Clear-cell renal cell carcinoma JA E"	"Clear-cell renal cell carcinoma LE A"	"Clear-cell renal cell carcinoma LE G"	"Clear-cell renal cell carcinoma LE E"	"Clear-cell renal cell carcinoma LE S"	"Clear-cell renal cell carcinoma LE J"	"Clear-cell renal cell carcinoma LU M"	"Clear-cell renal cell carcinoma MA F"	"Clear-cell renal cell carcinoma MO R"	"Clear-cell renal cell carcinoma PE R"	"Clear-cell renal cell carcinoma PI G"	"Clear-cell renal cell carcinoma PO J"	"Clear-cell renal cell carcinoma PR C"	"Clear-cell renal cell carcinoma RI J"	"Clear-cell renal cell carcinoma RI P"	"Clear-cell renal cell carcinoma RO A"	"Clear-cell renal cell carcinoma RO G"	"Clear-cell renal cell carcinoma ST M"	"Clear-cell renal cell carcinoma TE M"	"Clear-cell renal cell carcinoma TH M"
!Sample_geo_accession	"GSM733579"	"GSM733580"	"GSM733581"	"GSM733582"	"GSM733583"	"GSM733584"	"GSM733585"	"GSM733586"	"GSM733587"	"GSM733588"	"GSM733589"	"GSM733590"	"GSM733591"	"GSM733592"	"GSM733593"	"GSM733594"	"GSM733595"	"GSM733596"	"GSM733597"	"GSM733598"	"GSM733599"	"GSM733600"	"GSM733601"	"GSM733602"	"GSM733603"	"GSM733604"	"GSM733605"	"GSM733606"	"GSM733607"	"GSM733608"	"GSM733609"	"GSM733610"	"GSM733611"	"GSM733612"	"GSM733613"	"GSM733614"	"GSM733615"	"GSM733616"	"GSM733617"
!Sample_status	"Public on May 28 2011"	"Public on May 28 2011"	"Public on May 28 2011"	"Public on May 28 2011"	"Public on May 28 2011"	"Public on May 28 2011"	"Public on May 28 2011"	"Public on May 28 2011"	"Public on May 28 2011"	"Public on May 28 2011"	"Public on May 28 2011"	"Public on May 28 2011"	"Public on May 28 2011"	"Public on May 28 2011"	"Public on May 28 2011"	"Public on May 28 2011"	"Public on May 28 2011"	"Public on May 28 2011"	"Public on May 28 2011"	"Public on May 28 2011"	"Public on May 28 2011"	"Public on May 28 2011"	"Public on May 28 2011"	"Public on May 28 2011"	"Public on May 28 2011"	"Public on May 28 2011"	"Public on May 28 2011"	"Public on May 28 2011"	"Public on May 28 2011"	"Public on May 28 2011"	"Public on May 28 2011"	"Public on May 28 2011"	"Public on May 28 2011"	"Public on May 28 2011"	"Public on May 28 2011"	"Public on May 28 2011"	"Public on May 28 2011"	"Public on May 28 2011"	"Public on May 28 2011"
!Sample_submission_date	"May 27 2011"	"May 27 2011"	"May 27 2011"	"May 27 2011"	"May 27 2011"	"May 27 2011"	"May 27 2011"	"May 27 2011"	"May 27 2011"	"May 27 2011"	"May 27 2011"	"May 27 2011"	"May 27 2011"	"May 27 2011"	"May 27 2011"	"May 27 2011"	"May 27 2011"	"May 27 2011"	"May 27 2011"	"May 27 2011"	"May 27 2011"	"May 27 2011"	"May 27 2011"	"May 27 2011"	"May 27 2011"	"May 27 2011"	"May 27 2011"	"May 27 2011"	"May 27 2011"	"May 27 2011"	"May 27 2011"	"May 27 2011"	"May 27 2011"	"May 27 2011"	"May 27 2011"	"May 27 2011"	"May 27 2011"	"May 27 2011"	"May 27 2011"
!Sample_last_update_date	"Jun 26 2011"	"Jun 26 2011"	"Jun 26 2011"	"Jun 26 2011"	"Jun 26 2011"	"Jun 26 2011"	"Jun 26 2011"	"Jun 26 2011"	"Jun 26 2011"	"Jun 26 2011"	"Jun 26 2011"	"Jun 26 2011"	"Jun 26 2011"	"Jun 26 2011"	"Jun 26 2011"	"Jun 26 2011"	"Jun 26 2011"	"Jun 26 2011"	"Jun 26 2011"	"Jun 26 2011"	"Jun 26 2011"	"Jun 26 2011"	"Jun 26 2011"	"Jun 26 2011"	"Jun 26 2011"	"Jun 26 2011"	"Jun 26 2011"	"Jun 26 2011"	"Jun 26 2011"	"Jun 26 2011"	"Jun 26 2011"	"Jun 26 2011"	"Jun 26 2011"	"Jun 26 2011"	"Jun 26 2011"	"Jun 26 2011"	"Jun 26 2011"	"Jun 26 2011"	"Jun 26 2011"
!Sample_type	"RNA"	"RNA"	"RNA"	"RNA"	"RNA"	"RNA"	"RNA"	"RNA"	"RNA"	"RNA"	"RNA"	"RNA"	"RNA"	"RNA"	"RNA"	"RNA"	"RNA"	"RNA"	"RNA"	"RNA"	"RNA"	"RNA"	"RNA"	"RNA"	"RNA"	"RNA"	"RNA"	"RNA"	"RNA"	"RNA"	"RNA"	"RNA"	"RNA"	"RNA"	"RNA"	"RNA"	"RNA"	"RNA"	"RNA"
!Sample_channel_count	"2"	"2"	"2"	"2"	"2"	"2"	"2"	"2"	"2"	"2"	"2"	"2"	"2"	"2"	"2"	"2"	"2"	"2"	"2"	"2"	"2"	"2"	"2"	"2"	"2"	"2"	"2"	"2"	"2"	"2"	"2"	"2"	"2"	"2"	"2"	"2"	"2"	"2"	"2"
!Sample_source_name_ch1	"Clear-cell renal cell carcinoma AV D"	"Clear-cell renal cell carcinoma BA B"	"Clear-cell renal cell carcinoma BA G"	"Clear-cell renal cell carcinoma BO G"	"Clear-cell renal cell carcinoma BO V"	"Clear-cell renal cell carcinoma BO M"	"Clear-cell renal cell carcinoma BR M"	"Clear-cell renal cell carcinoma CH G"	"Clear-cell renal cell carcinoma CO A"	"Clear-cell renal cell carcinoma DE G"	"Clear-cell renal cell carcinoma DE R"	"Clear-cell renal cell carcinoma DU B"	"Clear-cell renal cell carcinoma EM M"	"Clear-cell renal cell carcinoma GI F"	"Clear-cell renal cell carcinoma GO C"	"Clear-cell renal cell carcinoma GU N"	"Clear-cell renal cell carcinoma GU R"	"Clear-cell renal cell carcinoma HE L"	"Clear-cell renal cell carcinoma JA J"	"Clear-cell renal cell carcinoma JA E"	"Clear-cell renal cell carcinoma LE A"	"Clear-cell renal cell carcinoma LE G"	"Clear-cell renal cell carcinoma LE E"	"Clear-cell renal cell carcinoma LE S"	"Clear-cell renal cell carcinoma LE J"	"Clear-cell renal cell carcinoma LU M"	"Clear-cell renal cell carcinoma MA F"	"Clear-cell renal cell carcinoma MO R"	"Clear-cell renal cell carcinoma PE R"	"Clear-cell renal cell carcinoma PI G"	"Clear-cell renal cell carcinoma PO J"	"Clear-cell renal cell carcinoma PR C"	"Clear-cell renal cell carcinoma RI J"	"Clear-cell renal cell carcinoma RI P"	"Clear-cell renal cell carcinoma RO A"	"Clear-cell renal cell carcinoma RO G"	"Clear-cell renal cell carcinoma ST M"	"Clear-cell renal cell carcinoma TE M"	"Clear-cell renal cell carcinoma TH M"
!Sample_organism_ch1	"Homo sapiens"	"Homo sapiens"	"Homo sapiens"	"Homo sapiens"	"Homo sapiens"	"Homo sapiens"	"Homo sapiens"	"Homo sapiens"	"Homo sapiens"	"Homo sapiens"	"Homo sapiens"	"Homo sapiens"	"Homo sapiens"	"Homo sapiens"	"Homo sapiens"	"Homo sapiens"	"Homo sapiens"	"Homo sapiens"	"Homo sapiens"	"Homo sapiens"	"Homo sapiens"	"Homo sapiens"	"Homo sapiens"	"Homo sapiens"	"Homo sapiens"	"Homo sapiens"	"Homo sapiens"	"Homo sapiens"	"Homo sapiens"	"Homo sapiens"	"Homo sapiens"	"Homo sapiens"	"Homo sapiens"	"Homo sapiens"	"Homo sapiens"	"Homo sapiens"	"Homo sapiens"	"Homo sapiens"	"Homo sapiens"
!Sample_characteristics_ch1	"age at diagnosis (y): 43"	"age at diagnosis (y): 52"	"age at diagnosis (y): 67"	"age at diagnosis (y): 64"	"age at diagnosis (y): 54"	"age at diagnosis (y): 21"	"age at diagnosis (y): 49"	"age at diagnosis (y): 61"	"age at diagnosis (y): 74"	"age at diagnosis (y): 68"	"age at diagnosis (y): 69"	"age at diagnosis (y): 55"	"age at diagnosis (y): 72"	"age at diagnosis (y): 53"	"age at diagnosis (y): 40"	"age at diagnosis (y): 60"	"age at diagnosis (y): 68"	"age at diagnosis (y): 70"	"age at diagnosis (y): 68"	"age at diagnosis (y): 55"	"age at diagnosis (y): 64"	"age at diagnosis (y): 43"	"age at diagnosis (y): 72"	"age at diagnosis (y): 73"	"age at diagnosis (y): 50"	"age at diagnosis (y): 72"	"age at diagnosis (y): 77"	"age at diagnosis (y): 51"	"age at diagnosis (y): 75"	"age at diagnosis (y): 56"	"age at diagnosis (y): 77"	"age at diagnosis (y): 44"	"age at diagnosis (y): 61"	"age at diagnosis (y): 75"	"age at diagnosis (y): 78"	"age at diagnosis (y): 65"	"age at diagnosis (y): 55"	"age at diagnosis (y): 65"	"age at diagnosis (y): 78"
!Sample_characteristics_ch1	"t (tnm stage): 4"	"t (tnm stage): 3"	"t (tnm stage): 1"	"t (tnm stage): 3"	"t (tnm stage): 1"	"t (tnm stage): 3"	"t (tnm stage): 3"	"t (tnm stage): 1"	"t (tnm stage): 1"	"t (tnm stage): 1"	"t (tnm stage): 3"	"t (tnm stage): 1"	"t (tnm stage): 1"	"t (tnm stage): 1"	"t (tnm stage): 1"	"t (tnm stage): 3"	"t (tnm stage): 3"	"t (tnm stage): 3"	"t (tnm stage): 3"	"t (tnm stage): 3"	"t (tnm stage): 3"	"t (tnm stage): 3"	"t (tnm stage): 3"	"t (tnm stage): 2"	"t (tnm stage): 3"	"t (tnm stage): 3"	"t (tnm stage): 2"	"t (tnm stage): 1"	"t (tnm stage): 3"	"t (tnm stage): 2"	"t (tnm stage): 2"	"t (tnm stage): 3"	"t (tnm stage): 3"	"t (tnm stage): 3"	"t (tnm stage): 3"	"t (tnm stage): 3"	"t (tnm stage): 2"	"t (tnm stage): 1"	"t (tnm stage): 3"
!Sample_characteristics_ch1	"n (tnm stage): 0"	"n (tnm stage): 0"	"n (tnm stage): 0"	"n (tnm stage): 1"	"n (tnm stage): 0"	"n (tnm stage): 2"	"n (tnm stage): 0"	"n (tnm stage): 0"	"n (tnm stage): 0"	"n (tnm stage): 0"	"n (tnm stage): 0"	"n (tnm stage): 0"	"n (tnm stage): 0"	"n (tnm stage): 0"	"n (tnm stage): 0"	"n (tnm stage): 0"	"n (tnm stage): 0"	"n (tnm stage): 0"	"n (tnm stage): 0"	"n (tnm stage): 0"	"n (tnm stage): 0"	"n (tnm stage): 1"	"n (tnm stage): 0"	"n (tnm stage): 0"	"n (tnm stage): 0"	"n (tnm stage): 0"	"n (tnm stage): 1"	"n (tnm stage): 0"	"n (tnm stage): 1"	"n (tnm stage): 0"	"n (tnm stage): 0"	"n (tnm stage): 2"	"n (tnm stage): 0"	"n (tnm stage): 1"	"n (tnm stage): 0"	"n (tnm stage): 0"	"n (tnm stage): 0"	"n (tnm stage): 0"	"n (tnm stage): 2"
!Sample_characteristics_ch1	"m (tnm stage): 1"	"m (tnm stage): 0"	"m (tnm stage): 0"	"m (tnm stage): 0"	"m (tnm stage): 0"	"m (tnm stage): 1"	"m (tnm stage): 0"	"m (tnm stage): 1"	"m (tnm stage): 0"	"m (tnm stage): 0"	"m (tnm stage): 1"	"m (tnm stage): 0"	"m (tnm stage): 0"	"m (tnm stage): 0"	"m (tnm stage): 0"	"m (tnm stage): 1"	"m (tnm stage): 1"	"m (tnm stage): 0"	"m (tnm stage): 0"	"m (tnm stage): 0"	"m (tnm stage): 1"	"m (tnm stage): 0"	"m (tnm stage): 1"	"m (tnm stage): 1"	"m (tnm stage): 1"	"m (tnm stage): 1"	"m (tnm stage): 0"	"m (tnm stage): 0"	"m (tnm stage): 1"	"m (tnm stage): 0"	"m (tnm stage): 0"	"m (tnm stage): 0"	"m (tnm stage): 0"	"m (tnm stage): 1"	"m (tnm stage): 0"	"m (tnm stage): 1"	"m (tnm stage): 0"	"m (tnm stage): 0"	"m (tnm stage): 0"
!Sample_characteristics_ch1	"fuhrman grade: 4"	"fuhrman grade: 3"	"fuhrman grade: 2"	"fuhrman grade: 3"	"fuhrman grade: 2"	"fuhrman grade: 4"	"fuhrman grade: 3"	"fuhrman grade: 3"	"fuhrman grade: 2"	"fuhrman grade: 2"	"fuhrman grade: 4"	"fuhrman grade: 2"	"fuhrman grade: 2"	"fuhrman grade: 4"	"fuhrman grade: 2"	"fuhrman grade: 4"	"fuhrman grade: 4"	"fuhrman grade: 2"	"fuhrman grade: 3"	"fuhrman grade: 3"	"fuhrman grade: 4"	"fuhrman grade: 4"	"fuhrman grade: 3"	"fuhrman grade: 2"	"fuhrman grade: 3"	"fuhrman grade: 4"	"fuhrman grade: 4"	"fuhrman grade: 1"	"fuhrman grade: 4"	"fuhrman grade: 3"	"fuhrman grade: 2"	"fuhrman grade: 4"	"fuhrman grade: 3"	"fuhrman grade: 4"	"fuhrman grade: 2"	"fuhrman grade: 3"	"fuhrman grade: 4"	"fuhrman grade: 2"	"fuhrman grade: 4"
!Sample_characteristics_ch1	"renal vein involvement: 1"	"renal vein involvement: 0"	"renal vein involvement: 0"	"renal vein involvement: 1"	"renal vein involvement: 0"	"renal vein involvement: 1"	"renal vein involvement: 1"	"renal vein involvement: 0"	"renal vein involvement: 0"	"renal vein involvement: 0"	"renal vein involvement: 1"	"renal vein involvement: 0"	"renal vein involvement: 0"	"renal vein involvement: 0"	"renal vein involvement: 0"	"renal vein involvement: 1"	"renal vein involvement: 1"	"renal vein involvement: 1"	"renal vein involvement: 1"	"renal vein involvement: 0"	"renal vein involvement: 1"	"renal vein involvement: 1"	"renal vein involvement: 1"	"renal vein involvement: 0"	"renal vein involvement: 1"	"renal vein involvement: 0"	"renal vein involvement: 0"	"renal vein involvement: 0"	"renal vein involvement: 0"	"renal vein involvement: 0"	"renal vein involvement: 0"	"renal vein involvement: 1"	"renal vein involvement: 0"	"renal vein involvement: 1"	"renal vein involvement: 0"	"renal vein involvement: 0"	"renal vein involvement: 0"	"renal vein involvement: 0"	"renal vein involvement: 1"
!Sample_characteristics_ch1	"inferior vena cava involvement: 0"	"inferior vena cava involvement: 0"	"peri-nephric fat involvement: 0"	"inferior vena cava involvement: 1"	"inferior vena cava involvement: 0"	"inferior vena cava involvement: 0"	"inferior vena cava involvement: 1"	"peri-nephric fat involvement: 0"	"inferior vena cava involvement: 0"	"inferior vena cava involvement: 0"	"inferior vena cava involvement: 0"	"inferior vena cava involvement: 0"	"inferior vena cava involvement: 0"	"inferior vena cava involvement: 0"	"inferior vena cava involvement: 0"	"inferior vena cava involvement: 0"	"inferior vena cava involvement: 0"	"inferior vena cava involvement: 1"	"inferior vena cava involvement: 1"	"inferior vena cava involvement: 0"	"inferior vena cava involvement: 1"	"inferior vena cava involvement: 0"	"inferior vena cava involvement: 0"	"inferior vena cava involvement: 0"	"inferior vena cava involvement: 0"	"inferior vena cava involvement: 0"	"inferior vena cava involvement: 0"	"inferior vena cava involvement: 0"	"inferior vena cava involvement: 0"	"inferior vena cava involvement: 0"	"inferior vena cava involvement: 0"	"inferior vena cava involvement: 0"	"inferior vena cava involvement: 0"	"inferior vena cava involvement: 0"	"inferior vena cava involvement: 0"	"inferior vena cava involvement: 0"	"inferior vena cava involvement: 0"	"peri-nephric fat involvement: 0"	"inferior vena cava involvement: 0"
!Sample_characteristics_ch1	"peri-nephric fat involvement: 1"	"peri-nephric fat involvement: 1"	"sarcomatoid component: 0"	"peri-nephric fat involvement: 1"	"peri-nephric fat involvement: 0"	"peri-nephric fat involvement: 1"	"peri-nephric fat involvement: 0"	"sarcomatoid component: 1"	"peri-nephric fat involvement: 0"	"peri-nephric fat involvement: 0"	"peri-nephric fat involvement: 0"	"peri-nephric fat involvement: 0"	"peri-nephric fat involvement: 0"	"peri-nephric fat involvement: 0"	"peri-nephric fat involvement: 0"	"peri-nephric fat involvement: 1"	"peri-nephric fat involvement: 0"	"peri-nephric fat involvement: 0"	"peri-nephric fat involvement: 1"	"peri-nephric fat involvement: 1"	"peri-nephric fat involvement: 1"	"peri-nephric fat involvement: 0"	"peri-nephric fat involvement: 0"	"peri-nephric fat involvement: 0"	"peri-nephric fat involvement: 0"	"peri-nephric fat involvement: 1"	"peri-nephric fat involvement: 0"	"peri-nephric fat involvement: 0"	"peri-nephric fat involvement: 1"	"peri-nephric fat involvement: 0"	"peri-nephric fat involvement: 0"	"peri-nephric fat involvement: 1"	"peri-nephric fat involvement: 1"	"peri-nephric fat involvement: 1"	"peri-nephric fat involvement: 1"	"peri-nephric fat involvement: 1"	"peri-nephric fat involvement: 0"	"sarcomatoid component: 0"	"peri-nephric fat involvement: 1"
!Sample_characteristics_ch1	"sarcomatoid component: 1"	"sarcomatoid component: 0"	"tumor necrosis: 0"	"sarcomatoid component: 0"	"sarcomatoid component: 0"	"sarcomatoid component: 0"	"sarcomatoid component: 0"	"tumor necrosis: 1"	"sarcomatoid component: 0"	"sarcomatoid component: 0"	"sarcomatoid component: 1"	"sarcomatoid component: 0"	"sarcomatoid component: 0"	"sarcomatoid component: 0"	"sarcomatoid component: 0"	"sarcomatoid component: 1"	"sarcomatoid component: 1"	"sarcomatoid component: 0"	"sarcomatoid component: 0"	"sarcomatoid component: 0"	"sarcomatoid component: 1"	"sarcomatoid component: 0"	"sarcomatoid component: 0"	"sarcomatoid component: 0"	"sarcomatoid component: 0"	"sarcomatoid component: 0"	"sarcomatoid component: 0"	"sarcomatoid component: 0"	"sarcomatoid component: 1"	"sarcomatoid component: 0"	"sarcomatoid component: 0"	"sarcomatoid component: 1"	"sarcomatoid component: 0"	"sarcomatoid component: 0"	"sarcomatoid component: 0"	"sarcomatoid component: 0"	"sarcomatoid component: 0"	"tumor necrosis: 0"	"sarcomatoid component: 0"
!Sample_characteristics_ch1	"tumor necrosis: 0"	"tumor necrosis: 0"	"microvascular invasion: 0"	"tumor necrosis: 1"	"tumor necrosis: 0"	"tumor necrosis: 1"	"tumor necrosis: 1"	"microvascular invasion: 0"	"tumor necrosis: 0"	"tumor necrosis: 0"	"tumor necrosis: 1"	"tumor necrosis: 0"	"tumor necrosis: 0"	"tumor necrosis: 1"	"tumor necrosis: 1"	"tumor necrosis: 0"	"tumor necrosis: 1"	"tumor necrosis: 1"	"tumor necrosis: 1"	"tumor necrosis: 1"	"tumor necrosis: 1"	"tumor necrosis: 1"	"tumor necrosis: 0"	"tumor necrosis: 0"	"tumor necrosis: 0"	"tumor necrosis: 1"	"tumor necrosis: 1"	"tumor necrosis: 0"	"tumor necrosis: 1"	"tumor necrosis: 0"	"tumor necrosis: 0"	"tumor necrosis: 1"	"tumor necrosis: 1"	"tumor necrosis: 1"	"tumor necrosis: 0"	"tumor necrosis: 1"	"tumor necrosis: 1"	"microvascular invasion: 0"	"tumor necrosis: 1"
!Sample_characteristics_ch1	"microvascular invasion: 1"	"microvascular invasion: 1"	"progression (1=yes, 0=no): 1"	"microvascular invasion: 1"	"microvascular invasion: 0"	"microvascular invasion: 1"	"microvascular invasion: 1"	"microvascular density (mvd): 31"	"microvascular invasion: 0"	"microvascular invasion: 0"	"microvascular invasion: 1"	"microvascular invasion: 0"	"microvascular invasion: 0"	"microvascular invasion: 1"	"microvascular invasion: 0"	"microvascular invasion: 1"	"microvascular invasion: 1"	"microvascular invasion: 1"	"microvascular invasion: 1"	"microvascular invasion: 1"	"microvascular invasion: 1"	"microvascular invasion: 1"	"microvascular invasion: 1"	"microvascular invasion: 1"	"microvascular invasion: 1"	"microvascular invasion: 1"	"microvascular invasion: 0"	"microvascular invasion: 0"	"microvascular invasion: 1"	"microvascular invasion: 0"	"microvascular invasion: 0"	"microvascular invasion: 1"	"microvascular invasion: 0"	"microvascular invasion: 1"	"microvascular invasion: 1"	"microvascular invasion: 0"	"microvascular invasion: 0"	"microvascular density (mvd): 68"	"microvascular invasion: 1"
!Sample_characteristics_ch1	"microvascular density (mvd): 31"	"microvascular density (mvd): 31"	"death (1=yes, 0=no): 0"	"microvascular density (mvd): 29"	"progression (1=yes, 0=no): 0"	"microvascular density (mvd): 15"	"progression (1=yes, 0=no): 1"	"progression (1=yes, 0=no): 1"	"progression (1=yes, 0=no): 0"	"microvascular density (mvd): 82"	"microvascular density (mvd): 30"	"microvascular density (mvd): 86"	"microvascular density (mvd): 42"	"progression (1=yes, 0=no): 0"	"microvascular density (mvd): 68"	"microvascular density (mvd): 32"	"microvascular density (mvd): 34"	"microvascular density (mvd): 59"	"microvascular density (mvd): 13"	"microvascular density (mvd): 56"	"microvascular density (mvd): 69"	"microvascular density (mvd): 38"	"microvascular density (mvd): 25"	"microvascular density (mvd): 59"	"microvascular density (mvd): 38"	"microvascular density (mvd): 12"	"microvascular density (mvd): 45"	"microvascular density (mvd): 75"	"microvascular density (mvd): 23"	"microvascular density (mvd): 69"	"microvascular density (mvd): 73"	"microvascular density (mvd): 31"	"progression (1=yes, 0=no): 0"	"microvascular density (mvd): 59"	"microvascular density (mvd): 43"	"microvascular density (mvd): 82"	"microvascular density (mvd): 23"	"progression (1=yes, 0=no): 0"	"progression (1=yes, 0=no): 1"
!Sample_characteristics_ch1	"progression (1=yes, 0=no): 1"	"progression (1=yes, 0=no): 1"	"death from cancer (1=yes, 0=no): 0"	"progression (1=yes, 0=no): 1"	"death (1=yes, 0=no): 0"	"progression (1=yes, 0=no): 1"	"death (1=yes, 0=no): 0"	"death (1=yes, 0=no): 1"	"death (1=yes, 0=no): 0"	"progression (1=yes, 0=no): 0"	"progression (1=yes, 0=no): 0"	"progression (1=yes, 0=no): 0"	"progression (1=yes, 0=no): 0"	"death (1=yes, 0=no): 0"	"progression (1=yes, 0=no): 0"	"progression (1=yes, 0=no): 1"	"progression (1=yes, 0=no): 1"	"progression (1=yes, 0=no): 1"	"progression (1=yes, 0=no): 1"	"progression (1=yes, 0=no): 1"	"progression (1=yes, 0=no): 1"	"progression (1=yes, 0=no): 1"	"progression (1=yes, 0=no): 0"	"progression (1=yes, 0=no): 0"	"progression (1=yes, 0=no): 0"	"progression (1=yes, 0=no): 1"	"progression (1=yes, 0=no): 0"	"progression (1=yes, 0=no): 0"	"progression (1=yes, 0=no): 1"	"progression (1=yes, 0=no): 0"	"progression (1=yes, 0=no): 0"	"progression (1=yes, 0=no): 1"	"death (1=yes, 0=no): 1"	"progression (1=yes, 0=no): 1"	"progression (1=yes, 0=no): 1"	"progression (1=yes, 0=no): 1"	"progression (1=yes, 0=no): 1"	"death (1=yes, 0=no): 0"	"death (1=yes, 0=no): 1"
!Sample_characteristics_ch1	"death (1=yes, 0=no): 1"	"death (1=yes, 0=no): 1"	"survival time: 31"	"death (1=yes, 0=no): 1"	"death from cancer (1=yes, 0=no): 0"	"death (1=yes, 0=no): 1"	"death from cancer (1=yes, 0=no): 0"	"death from cancer (1=yes, 0=no): 1"	"death from cancer (1=yes, 0=no): 0"	"death (1=yes, 0=no): 0"	"death (1=yes, 0=no): 0"	"death (1=yes, 0=no): 0"	"death (1=yes, 0=no): 0"	"death from cancer (1=yes, 0=no): 0"	"death (1=yes, 0=no): 0"	"death (1=yes, 0=no): 0"	"death (1=yes, 0=no): 1"	"death (1=yes, 0=no): 1"	"death (1=yes, 0=no): 0"	"death (1=yes, 0=no): 1"	"death (1=yes, 0=no): 1"	"death (1=yes, 0=no): 1"	"death (1=yes, 0=no): 0"	"death (1=yes, 0=no): 0"	"death (1=yes, 0=no): 0"	"death (1=yes, 0=no): 1"	"death (1=yes, 0=no): 0"	"death (1=yes, 0=no): 0"	"death (1=yes, 0=no): 1"	"death (1=yes, 0=no): 0"	"death (1=yes, 0=no): 0"	"death (1=yes, 0=no): 1"	"death from cancer (1=yes, 0=no): 0"	"death (1=yes, 0=no): 1"	"death (1=yes, 0=no): 0"	"death (1=yes, 0=no): 1"	"death (1=yes, 0=no): 0"	"death from cancer (1=yes, 0=no): 0"	"death from cancer (1=yes, 0=no): 1"
!Sample_characteristics_ch1	"death from cancer (1=yes, 0=no): 1"	"death from cancer (1=yes, 0=no): 1"	"tissue: Clear-cell renal cell carcinoma"	"death from cancer (1=yes, 0=no): 1"	"survival time: 26"	"death from cancer (1=yes, 0=no): 1"	"survival time: 44"	"survival time: 11"	"survival time: 38"	"death from cancer (1=yes, 0=no): 0"	"death from cancer (1=yes, 0=no): 0"	"death from cancer (1=yes, 0=no): 0"	"death from cancer (1=yes, 0=no): 0"	"survival time: 46"	"death from cancer (1=yes, 0=no): 0"	"death from cancer (1=yes, 0=no): 0"	"death from cancer (1=yes, 0=no): 1"	"death from cancer (1=yes, 0=no): 1"	"death from cancer (1=yes, 0=no): 0"	"death from cancer (1=yes, 0=no): 1"	"death from cancer (1=yes, 0=no): 1"	"death from cancer (1=yes, 0=no): 1"	"death from cancer (1=yes, 0=no): 0"	"death from cancer (1=yes, 0=no): 0"	"death from cancer (1=yes, 0=no): 0"	"death from cancer (1=yes, 0=no): 1"	"death from cancer (1=yes, 0=no): 0"	"death from cancer (1=yes, 0=no): 0"	"death from cancer (1=yes, 0=no): 1"	"death from cancer (1=yes, 0=no): 0"	"death from cancer (1=yes, 0=no): 0"	"death from cancer (1=yes, 0=no): 1"	"survival time: 13"	"death from cancer (1=yes, 0=no): 1"	"death from cancer (1=yes, 0=no): 0"	"death from cancer (1=yes, 0=no): 1"	"death from cancer (1=yes, 0=no): 0"	"survival time: 56"	"survival time: 8"
!Sample_characteristics_ch1	"tissue: Clear-cell renal cell carcinoma"	"survival time: 40"	""	"survival time: 1"	"tissue: Clear-cell renal cell carcinoma"	"survival time: 45"	"tissue: Clear-cell renal cell carcinoma"	"tissue: Clear-cell renal cell carcinoma"	"tissue: Clear-cell renal cell carcinoma"	"survival time: 47"	"survival time: 31"	"survival time: 43"	"survival time: 62"	"tissue: Clear-cell renal cell carcinoma"	"survival time: 44"	"survival time: 39"	"survival time: 7"	"survival time: 54"	"survival time: 68"	"survival time: 10"	"survival time: 6"	"survival time: 53"	"survival time: 53"	"survival time: 29"	"survival time: 56"	"survival time: 28"	"survival time: 41"	"survival time: 51"	"survival time: 20"	"survival time: 61"	"survival time: 50"	"survival time: 18"	"tissue: Clear-cell renal cell carcinoma"	"survival time: 2"	"survival time: 57"	"survival time: 19"	"survival time: 76"	"tissue: Clear-cell renal cell carcinoma"	"tissue: Clear-cell renal cell carcinoma"
!Sample_characteristics_ch1	"survival time: 16"	"tissue: Clear-cell renal cell carcinoma"	""	"tissue: Clear-cell renal cell carcinoma"	""	"tissue: Clear-cell renal cell carcinoma"	""	""	""	"tissue: Clear-cell renal cell carcinoma"	"tissue: Clear-cell renal cell carcinoma"	"tissue: Clear-cell renal cell carcinoma"	"tissue: Clear-cell renal cell carcinoma"	""	"tissue: Clear-cell renal cell carcinoma"	"tissue: Clear-cell renal cell carcinoma"	"tissue: Clear-cell renal cell carcinoma"	"tissue: Clear-cell renal cell carcinoma"	"tissue: Clear-cell renal cell carcinoma"	"tissue: Clear-cell renal cell carcinoma"	"tissue: Clear-cell renal cell carcinoma"	"tissue: Clear-cell renal cell carcinoma"	"tissue: Clear-cell renal cell carcinoma"	"tissue: Clear-cell renal cell carcinoma"	"tissue: Clear-cell renal cell carcinoma"	"tissue: Clear-cell renal cell carcinoma"	"tissue: Clear-cell renal cell carcinoma"	"tissue: Clear-cell renal cell carcinoma"	"tissue: Clear-cell renal cell carcinoma"	"tissue: Clear-cell renal cell carcinoma"	"tissue: Clear-cell renal cell carcinoma"	"tissue: Clear-cell renal cell carcinoma"	""	"tissue: Clear-cell renal cell carcinoma"	"tissue: Clear-cell renal cell carcinoma"	"tissue: Clear-cell renal cell carcinoma"	"tissue: Clear-cell renal cell carcinoma"	""	""
!Sample_treatment_protocol_ch1	"Immediately after nephrectomy, a sample was taken from the tumor and frozen in liquid nitrogen"	"Immediately after nephrectomy, a sample was taken from the tumor and frozen in liquid nitrogen"	"Immediately after nephrectomy, a sample was taken from the tumor and frozen in liquid nitrogen"	"Immediately after nephrectomy, a sample was taken from the tumor and frozen in liquid nitrogen"	"Immediately after nephrectomy, a sample was taken from the tumor and frozen in liquid nitrogen"	"Immediately after nephrectomy, a sample was taken from the tumor and frozen in liquid nitrogen"	"Immediately after nephrectomy, a sample was taken from the tumor and frozen in liquid nitrogen"	"Immediately after nephrectomy, a sample was taken from the tumor and frozen in liquid nitrogen"	"Immediately after nephrectomy, a sample was taken from the tumor and frozen in liquid nitrogen"	"Immediately after nephrectomy, a sample was taken from the tumor and frozen in liquid nitrogen"	"Immediately after nephrectomy, a sample was taken from the tumor and frozen in liquid nitrogen"	"Immediately after nephrectomy, a sample was taken from the tumor and frozen in liquid nitrogen"	"Immediately after nephrectomy, a sample was taken from the tumor and frozen in liquid nitrogen"	"Immediately after nephrectomy, a sample was taken from the tumor and frozen in liquid nitrogen"	"Immediately after nephrectomy, a sample was taken from the tumor and frozen in liquid nitrogen"	"Immediately after nephrectomy, a sample was taken from the tumor and frozen in liquid nitrogen"	"Immediately after nephrectomy, a sample was taken from the tumor and frozen in liquid nitrogen"	"Immediately after nephrectomy, a sample was taken from the tumor and frozen in liquid nitrogen"	"Immediately after nephrectomy, a sample was taken from the tumor and frozen in liquid nitrogen"	"Immediately after nephrectomy, a sample was taken from the tumor and frozen in liquid nitrogen"	"Immediately after nephrectomy, a sample was taken from the tumor and frozen in liquid nitrogen"	"Immediately after nephrectomy, a sample was taken from the tumor and frozen in liquid nitrogen"	"Immediately after nephrectomy, a sample was taken from the tumor and frozen in liquid nitrogen"	"Immediately after nephrectomy, a sample was taken from the tumor and frozen in liquid nitrogen"	"Immediately after nephrectomy, a sample was taken from the tumor and frozen in liquid nitrogen"	"Immediately after nephrectomy, a sample was taken from the tumor and frozen in liquid nitrogen"	"Immediately after nephrectomy, a sample was taken from the tumor and frozen in liquid nitrogen"	"Immediately after nephrectomy, a sample was taken from the tumor and frozen in liquid nitrogen"	"Immediately after nephrectomy, a sample was taken from the tumor and frozen in liquid nitrogen"	"Immediately after nephrectomy, a sample was taken from the tumor and frozen in liquid nitrogen"	"Immediately after nephrectomy, a sample was taken from the tumor and frozen in liquid nitrogen"	"Immediately after nephrectomy, a sample was taken from the tumor and frozen in liquid nitrogen"	"Immediately after nephrectomy, a sample was taken from the tumor and frozen in liquid nitrogen"	"Immediately after nephrectomy, a sample was taken from the tumor and frozen in liquid nitrogen"	"Immediately after nephrectomy, a sample was taken from the tumor and frozen in liquid nitrogen"	"Immediately after nephrectomy, a sample was taken from the tumor and frozen in liquid nitrogen"	"Immediately after nephrectomy, a sample was taken from the tumor and frozen in liquid nitrogen"	"Immediately after nephrectomy, a sample was taken from the tumor and frozen in liquid nitrogen"	"Immediately after nephrectomy, a sample was taken from the tumor and frozen in liquid nitrogen"
!Sample_molecule_ch1	"total RNA"	"total RNA"	"total RNA"	"total RNA"	"total RNA"	"total RNA"	"total RNA"	"total RNA"	"total RNA"	"total RNA"	"total RNA"	"total RNA"	"total RNA"	"total RNA"	"total RNA"	"total RNA"	"total RNA"	"total RNA"	"total RNA"	"total RNA"	"total RNA"	"total RNA"	"total RNA"	"total RNA"	"total RNA"	"total RNA"	"total RNA"	"total RNA"	"total RNA"	"total RNA"	"total RNA"	"total RNA"	"total RNA"	"total RNA"	"total RNA"	"total RNA"	"total RNA"	"total RNA"	"total RNA"
!Sample_extract_protocol_ch1	"Total RNA was extracted from snap-frozen tumours using the Qiamp total RNA kit - PN 74104 -QIAGEN, Hilden, Germany after histological control."	"Total RNA was extracted from snap-frozen tumours using the Qiamp total RNA kit - PN 74104 -QIAGEN, Hilden, Germany after histological control."	"Total RNA was extracted from snap-frozen tumours using the Qiamp total RNA kit - PN 74104 -QIAGEN, Hilden, Germany after histological control."	"Total RNA was extracted from snap-frozen tumours using the Qiamp total RNA kit - PN 74104 -QIAGEN, Hilden, Germany after histological control."	"Total RNA was extracted from snap-frozen tumours using the Qiamp total RNA kit - PN 74104 -QIAGEN, Hilden, Germany after histological control."	"Total RNA was extracted from snap-frozen tumours using the Qiamp total RNA kit - PN 74104 -QIAGEN, Hilden, Germany after histological control."	"Total RNA was extracted from snap-frozen tumours using the Qiamp total RNA kit - PN 74104 -QIAGEN, Hilden, Germany after histological control."	"Total RNA was extracted from snap-frozen tumours using the Qiamp total RNA kit - PN 74104 -QIAGEN, Hilden, Germany after histological control."	"Total RNA was extracted from snap-frozen tumours using the Qiamp total RNA kit - PN 74104 -QIAGEN, Hilden, Germany after histological control."	"Total RNA was extracted from snap-frozen tumours using the Qiamp total RNA kit - PN 74104 -QIAGEN, Hilden, Germany after histological control."	"Total RNA was extracted from snap-frozen tumours using the Qiamp total RNA kit - PN 74104 -QIAGEN, Hilden, Germany after histological control."	"Total RNA was extracted from snap-frozen tumours using the Qiamp total RNA kit - PN 74104 -QIAGEN, Hilden, Germany after histological control."	"Total RNA was extracted from snap-frozen tumours using the Qiamp total RNA kit - PN 74104 -QIAGEN, Hilden, Germany after histological control."	"Total RNA was extracted from snap-frozen tumours using the Qiamp total RNA kit - PN 74104 -QIAGEN, Hilden, Germany after histological control."	"Total RNA was extracted from snap-frozen tumours using the Qiamp total RNA kit - PN 74104 -QIAGEN, Hilden, Germany after histological control."	"Total RNA was extracted from snap-frozen tumours using the Qiamp total RNA kit - PN 74104 -QIAGEN, Hilden, Germany after histological control."	"Total RNA was extracted from snap-frozen tumours using the Qiamp total RNA kit - PN 74104 -QIAGEN, Hilden, Germany after histological control."	"Total RNA was extracted from snap-frozen tumours using the Qiamp total RNA kit - PN 74104 -QIAGEN, Hilden, Germany after histological control."	"Total RNA was extracted from snap-frozen tumours using the Qiamp total RNA kit - PN 74104 -QIAGEN, Hilden, Germany after histological control."	"Total RNA was extracted from snap-frozen tumours using the Qiamp total RNA kit - PN 74104 -QIAGEN, Hilden, Germany after histological control."	"Total RNA was extracted from snap-frozen tumours using the Qiamp total RNA kit - PN 74104 -QIAGEN, Hilden, Germany after histological control."	"Total RNA was extracted from snap-frozen tumours using the Qiamp total RNA kit - PN 74104 -QIAGEN, Hilden, Germany after histological control."	"Total RNA was extracted from snap-frozen tumours using the Qiamp total RNA kit - PN 74104 -QIAGEN, Hilden, Germany after histological control."	"Total RNA was extracted from snap-frozen tumours using the Qiamp total RNA kit - PN 74104 -QIAGEN, Hilden, Germany after histological control."	"Total RNA was extracted from snap-frozen tumours using the Qiamp total RNA kit - PN 74104 -QIAGEN, Hilden, Germany after histological control."	"Total RNA was extracted from snap-frozen tumours using the Qiamp total RNA kit - PN 74104 -QIAGEN, Hilden, Germany after histological control."	"Total RNA was extracted from snap-frozen tumours using the Qiamp total RNA kit - PN 74104 -QIAGEN, Hilden, Germany after histological control."	"Total RNA was extracted from snap-frozen tumours using the Qiamp total RNA kit - PN 74104 -QIAGEN, Hilden, Germany after histological control."	"Total RNA was extracted from snap-frozen tumours using the Qiamp total RNA kit - PN 74104 -QIAGEN, Hilden, Germany after histological control."	"Total RNA was extracted from snap-frozen tumours using the Qiamp total RNA kit - PN 74104 -QIAGEN, Hilden, Germany after histological control."	"Total RNA was extracted from snap-frozen tumours using the Qiamp total RNA kit - PN 74104 -QIAGEN, Hilden, Germany after histological control."	"Total RNA was extracted from snap-frozen tumours using the Qiamp total RNA kit - PN 74104 -QIAGEN, Hilden, Germany after histological control."	"Total RNA was extracted from snap-frozen tumours using the Qiamp total RNA kit - PN 74104 -QIAGEN, Hilden, Germany after histological control."	"Total RNA was extracted from snap-frozen tumours using the Qiamp total RNA kit - PN 74104 -QIAGEN, Hilden, Germany after histological control."	"Total RNA was extracted from snap-frozen tumours using the Qiamp total RNA kit - PN 74104 -QIAGEN, Hilden, Germany after histological control."	"Total RNA was extracted from snap-frozen tumours using the Qiamp total RNA kit - PN 74104 -QIAGEN, Hilden, Germany after histological control."	"Total RNA was extracted from snap-frozen tumours using the Qiamp total RNA kit - PN 74104 -QIAGEN, Hilden, Germany after histological control."	"Total RNA was extracted from snap-frozen tumours using the Qiamp total RNA kit - PN 74104 -QIAGEN, Hilden, Germany after histological control."	"Total RNA was extracted from snap-frozen tumours using the Qiamp total RNA kit - PN 74104 -QIAGEN, Hilden, Germany after histological control."
!Sample_label_ch1	"Cy3"	"Cy3"	"Cy3"	"Cy3"	"Cy3"	"Cy3"	"Cy3"	"Cy3"	"Cy3"	"Cy3"	"Cy3"	"Cy3"	"Cy3"	"Cy3"	"Cy3"	"Cy3"	"Cy3"	"Cy3"	"Cy3"	"Cy3"	"Cy3"	"Cy3"	"Cy3"	"Cy3"	"Cy3"	"Cy3"	"Cy3"	"Cy3"	"Cy3"	"Cy3"	"Cy3"	"Cy3"	"Cy3"	"Cy3"	"Cy3"	"Cy3"	"Cy3"	"Cy3"	"Cy3"
!Sample_label_protocol_ch1	"cRNA were amplified from 350 ng of total RNA were amplified and fluorescent cDNA were synthesis from cRNA using the kit Agilent Low RNA Input Fluorescent Linear Amplification Kit - PN 5184-3523 - Agilent Technologies"	"cRNA were amplified from 350 ng of total RNA were amplified and fluorescent cDNA were synthesis from cRNA using the kit Agilent Low RNA Input Fluorescent Linear Amplification Kit - PN 5184-3523 - Agilent Technologies"	"cRNA were amplified from 350 ng of total RNA were amplified and fluorescent cDNA were synthesis from cRNA using the kit Agilent Low RNA Input Fluorescent Linear Amplification Kit - PN 5184-3523 - Agilent Technologies"	"cRNA were amplified from 350 ng of total RNA were amplified and fluorescent cDNA were synthesis from cRNA using the kit Agilent Low RNA Input Fluorescent Linear Amplification Kit - PN 5184-3523 - Agilent Technologies"	"cRNA were amplified from 350 ng of total RNA were amplified and fluorescent cDNA were synthesis from cRNA using the kit Agilent Low RNA Input Fluorescent Linear Amplification Kit - PN 5184-3523 - Agilent Technologies"	"cRNA were amplified from 350 ng of total RNA were amplified and fluorescent cDNA were synthesis from cRNA using the kit Agilent Low RNA Input Fluorescent Linear Amplification Kit - PN 5184-3523 - Agilent Technologies"	"cRNA were amplified from 350 ng of total RNA were amplified and fluorescent cDNA were synthesis from cRNA using the kit Agilent Low RNA Input Fluorescent Linear Amplification Kit - PN 5184-3523 - Agilent Technologies"	"cRNA were amplified from 350 ng of total RNA were amplified and fluorescent cDNA were synthesis from cRNA using the kit Agilent Low RNA Input Fluorescent Linear Amplification Kit - PN 5184-3523 - Agilent Technologies"	"cRNA were amplified from 350 ng of total RNA were amplified and fluorescent cDNA were synthesis from cRNA using the kit Agilent Low RNA Input Fluorescent Linear Amplification Kit - PN 5184-3523 - Agilent Technologies"	"cRNA were amplified from 350 ng of total RNA were amplified and fluorescent cDNA were synthesis from cRNA using the kit Agilent Low RNA Input Fluorescent Linear Amplification Kit - PN 5184-3523 - Agilent Technologies"	"cRNA were amplified from 350 ng of total RNA were amplified and fluorescent cDNA were synthesis from cRNA using the kit Agilent Low RNA Input Fluorescent Linear Amplification Kit - PN 5184-3523 - Agilent Technologies"	"cRNA were amplified from 350 ng of total RNA were amplified and fluorescent cDNA were synthesis from cRNA using the kit Agilent Low RNA Input Fluorescent Linear Amplification Kit - PN 5184-3523 - Agilent Technologies"	"cRNA were amplified from 350 ng of total RNA were amplified and fluorescent cDNA were synthesis from cRNA using the kit Agilent Low RNA Input Fluorescent Linear Amplification Kit - PN 5184-3523 - Agilent Technologies"	"cRNA were amplified from 350 ng of total RNA were amplified and fluorescent cDNA were synthesis from cRNA using the kit Agilent Low RNA Input Fluorescent Linear Amplification Kit - PN 5184-3523 - Agilent Technologies"	"cRNA were amplified from 350 ng of total RNA were amplified and fluorescent cDNA were synthesis from cRNA using the kit Agilent Low RNA Input Fluorescent Linear Amplification Kit - PN 5184-3523 - Agilent Technologies"	"cRNA were amplified from 350 ng of total RNA were amplified and fluorescent cDNA were synthesis from cRNA using the kit Agilent Low RNA Input Fluorescent Linear Amplification Kit - PN 5184-3523 - Agilent Technologies"	"cRNA were amplified from 350 ng of total RNA were amplified and fluorescent cDNA were synthesis from cRNA using the kit Agilent Low RNA Input Fluorescent Linear Amplification Kit - PN 5184-3523 - Agilent Technologies"	"cRNA were amplified from 350 ng of total RNA were amplified and fluorescent cDNA were synthesis from cRNA using the kit Agilent Low RNA Input Fluorescent Linear Amplification Kit - PN 5184-3523 - Agilent Technologies"	"cRNA were amplified from 350 ng of total RNA were amplified and fluorescent cDNA were synthesis from cRNA using the kit Agilent Low RNA Input Fluorescent Linear Amplification Kit - PN 5184-3523 - Agilent Technologies"	"cRNA were amplified from 350 ng of total RNA were amplified and fluorescent cDNA were synthesis from cRNA using the kit Agilent Low RNA Input Fluorescent Linear Amplification Kit - PN 5184-3523 - Agilent Technologies"	"cRNA were amplified from 350 ng of total RNA were amplified and fluorescent cDNA were synthesis from cRNA using the kit Agilent Low RNA Input Fluorescent Linear Amplification Kit - PN 5184-3523 - Agilent Technologies"	"cRNA were amplified from 350 ng of total RNA were amplified and fluorescent cDNA were synthesis from cRNA using the kit Agilent Low RNA Input Fluorescent Linear Amplification Kit - PN 5184-3523 - Agilent Technologies"	"cRNA were amplified from 350 ng of total RNA were amplified and fluorescent cDNA were synthesis from cRNA using the kit Agilent Low RNA Input Fluorescent Linear Amplification Kit - PN 5184-3523 - Agilent Technologies"	"cRNA were amplified from 350 ng of total RNA were amplified and fluorescent cDNA were synthesis from cRNA using the kit Agilent Low RNA Input Fluorescent Linear Amplification Kit - PN 5184-3523 - Agilent Technologies"	"cRNA were amplified from 350 ng of total RNA were amplified and fluorescent cDNA were synthesis from cRNA using the kit Agilent Low RNA Input Fluorescent Linear Amplification Kit - PN 5184-3523 - Agilent Technologies"	"cRNA were amplified from 350 ng of total RNA were amplified and fluorescent cDNA were synthesis from cRNA using the kit Agilent Low RNA Input Fluorescent Linear Amplification Kit - PN 5184-3523 - Agilent Technologies"	"cRNA were amplified from 350 ng of total RNA were amplified and fluorescent cDNA were synthesis from cRNA using the kit Agilent Low RNA Input Fluorescent Linear Amplification Kit - PN 5184-3523 - Agilent Technologies"	"cRNA were amplified from 350 ng of total RNA were amplified and fluorescent cDNA were synthesis from cRNA using the kit Agilent Low RNA Input Fluorescent Linear Amplification Kit - PN 5184-3523 - Agilent Technologies"	"cRNA were amplified from 350 ng of total RNA were amplified and fluorescent cDNA were synthesis from cRNA using the kit Agilent Low RNA Input Fluorescent Linear Amplification Kit - PN 5184-3523 - Agilent Technologies"	"cRNA were amplified from 350 ng of total RNA were amplified and fluorescent cDNA were synthesis from cRNA using the kit Agilent Low RNA Input Fluorescent Linear Amplification Kit - PN 5184-3523 - Agilent Technologies"	"cRNA were amplified from 350 ng of total RNA were amplified and fluorescent cDNA were synthesis from cRNA using the kit Agilent Low RNA Input Fluorescent Linear Amplification Kit - PN 5184-3523 - Agilent Technologies"	"cRNA were amplified from 350 ng of total RNA were amplified and fluorescent cDNA were synthesis from cRNA using the kit Agilent Low RNA Input Fluorescent Linear Amplification Kit - PN 5184-3523 - Agilent Technologies"	"cRNA were amplified from 350 ng of total RNA were amplified and fluorescent cDNA were synthesis from cRNA using the kit Agilent Low RNA Input Fluorescent Linear Amplification Kit - PN 5184-3523 - Agilent Technologies"	"cRNA were amplified from 350 ng of total RNA were amplified and fluorescent cDNA were synthesis from cRNA using the kit Agilent Low RNA Input Fluorescent Linear Amplification Kit - PN 5184-3523 - Agilent Technologies"	"cRNA were amplified from 350 ng of total RNA were amplified and fluorescent cDNA were synthesis from cRNA using the kit Agilent Low RNA Input Fluorescent Linear Amplification Kit - PN 5184-3523 - Agilent Technologies"	"cRNA were amplified from 350 ng of total RNA were amplified and fluorescent cDNA were synthesis from cRNA using the kit Agilent Low RNA Input Fluorescent Linear Amplification Kit - PN 5184-3523 - Agilent Technologies"	"cRNA were amplified from 350 ng of total RNA were amplified and fluorescent cDNA were synthesis from cRNA using the kit Agilent Low RNA Input Fluorescent Linear Amplification Kit - PN 5184-3523 - Agilent Technologies"	"cRNA were amplified from 350 ng of total RNA were amplified and fluorescent cDNA were synthesis from cRNA using the kit Agilent Low RNA Input Fluorescent Linear Amplification Kit - PN 5184-3523 - Agilent Technologies"	"cRNA were amplified from 350 ng of total RNA were amplified and fluorescent cDNA were synthesis from cRNA using the kit Agilent Low RNA Input Fluorescent Linear Amplification Kit - PN 5184-3523 - Agilent Technologies"
!Sample_taxid_ch1	"9606"	"9606"	"9606"	"9606"	"9606"	"9606"	"9606"	"9606"	"9606"	"9606"	"9606"	"9606"	"9606"	"9606"	"9606"	"9606"	"9606"	"9606"	"9606"	"9606"	"9606"	"9606"	"9606"	"9606"	"9606"	"9606"	"9606"	"9606"	"9606"	"9606"	"9606"	"9606"	"9606"	"9606"	"9606"	"9606"	"9606"	"9606"	"9606"
!Sample_source_name_ch2	"Total RNA from pooled tumor RNA samples"	"Total RNA from pooled tumor RNA samples"	"Total RNA from pooled tumor RNA samples"	"Total RNA from pooled tumor RNA samples"	"Total RNA from pooled tumor RNA samples"	"Total RNA from pooled tumor RNA samples"	"Total RNA from pooled tumor RNA samples"	"Total RNA from pooled tumor RNA samples"	"Total RNA from pooled tumor RNA samples"	"Total RNA from pooled tumor RNA samples"	"Total RNA from pooled tumor RNA samples"	"Total RNA from pooled tumor RNA samples"	"Total RNA from pooled tumor RNA samples"	"Total RNA from pooled tumor RNA samples"	"Total RNA from pooled tumor RNA samples"	"Total RNA from pooled tumor RNA samples"	"Total RNA from pooled tumor RNA samples"	"Total RNA from pooled tumor RNA samples"	"Total RNA from pooled tumor RNA samples"	"Total RNA from pooled tumor RNA samples"	"Total RNA from pooled tumor RNA samples"	"Total RNA from pooled tumor RNA samples"	"Total RNA from pooled tumor RNA samples"	"Total RNA from pooled tumor RNA samples"	"Total RNA from pooled tumor RNA samples"	"Total RNA from pooled tumor RNA samples"	"Total RNA from pooled tumor RNA samples"	"Total RNA from pooled tumor RNA samples"	"Total RNA from pooled tumor RNA samples"	"Total RNA from pooled tumor RNA samples"	"Total RNA from pooled tumor RNA samples"	"Total RNA from pooled tumor RNA samples"	"Total RNA from pooled tumor RNA samples"	"Total RNA from pooled tumor RNA samples"	"Total RNA from pooled tumor RNA samples"	"Total RNA from pooled tumor RNA samples"	"Total RNA from pooled tumor RNA samples"	"Total RNA from pooled tumor RNA samples"	"Total RNA from pooled tumor RNA samples"
!Sample_organism_ch2	"Homo sapiens"	"Homo sapiens"	"Homo sapiens"	"Homo sapiens"	"Homo sapiens"	"Homo sapiens"	"Homo sapiens"	"Homo sapiens"	"Homo sapiens"	"Homo sapiens"	"Homo sapiens"	"Homo sapiens"	"Homo sapiens"	"Homo sapiens"	"Homo sapiens"	"Homo sapiens"	"Homo sapiens"	"Homo sapiens"	"Homo sapiens"	"Homo sapiens"	"Homo sapiens"	"Homo sapiens"	"Homo sapiens"	"Homo sapiens"	"Homo sapiens"	"Homo sapiens"	"Homo sapiens"	"Homo sapiens"	"Homo sapiens"	"Homo sapiens"	"Homo sapiens"	"Homo sapiens"	"Homo sapiens"	"Homo sapiens"	"Homo sapiens"	"Homo sapiens"	"Homo sapiens"	"Homo sapiens"	"Homo sapiens"
!Sample_characteristics_ch2	"sample type: Total RNA from pooled tumor RNA samples"	"sample type: Total RNA from pooled tumor RNA samples"	"sample type: Total RNA from pooled tumor RNA samples"	"sample type: Total RNA from pooled tumor RNA samples"	"sample type: Total RNA from pooled tumor RNA samples"	"sample type: Total RNA from pooled tumor RNA samples"	"sample type: Total RNA from pooled tumor RNA samples"	"sample type: Total RNA from pooled tumor RNA samples"	"sample type: Total RNA from pooled tumor RNA samples"	"sample type: Total RNA from pooled tumor RNA samples"	"sample type: Total RNA from pooled tumor RNA samples"	"sample type: Total RNA from pooled tumor RNA samples"	"sample type: Total RNA from pooled tumor RNA samples"	"sample type: Total RNA from pooled tumor RNA samples"	"sample type: Total RNA from pooled tumor RNA samples"	"sample type: Total RNA from pooled tumor RNA samples"	"sample type: Total RNA from pooled tumor RNA samples"	"sample type: Total RNA from pooled tumor RNA samples"	"sample type: Total RNA from pooled tumor RNA samples"	"sample type: Total RNA from pooled tumor RNA samples"	"sample type: Total RNA from pooled tumor RNA samples"	"sample type: Total RNA from pooled tumor RNA samples"	"sample type: Total RNA from pooled tumor RNA samples"	"sample type: Total RNA from pooled tumor RNA samples"	"sample type: Total RNA from pooled tumor RNA samples"	"sample type: Total RNA from pooled tumor RNA samples"	"sample type: Total RNA from pooled tumor RNA samples"	"sample type: Total RNA from pooled tumor RNA samples"	"sample type: Total RNA from pooled tumor RNA samples"	"sample type: Total RNA from pooled tumor RNA samples"	"sample type: Total RNA from pooled tumor RNA samples"	"sample type: Total RNA from pooled tumor RNA samples"	"sample type: Total RNA from pooled tumor RNA samples"	"sample type: Total RNA from pooled tumor RNA samples"	"sample type: Total RNA from pooled tumor RNA samples"	"sample type: Total RNA from pooled tumor RNA samples"	"sample type: Total RNA from pooled tumor RNA samples"	"sample type: Total RNA from pooled tumor RNA samples"	"sample type: Total RNA from pooled tumor RNA samples"
!Sample_characteristics_ch2	"tissue: Clear-cell renal cell carcinoma"	"tissue: Clear-cell renal cell carcinoma"	"tissue: Clear-cell renal cell carcinoma"	"tissue: Clear-cell renal cell carcinoma"	"tissue: Clear-cell renal cell carcinoma"	"tissue: Clear-cell renal cell carcinoma"	"tissue: Clear-cell renal cell carcinoma"	"tissue: Clear-cell renal cell carcinoma"	"tissue: Clear-cell renal cell carcinoma"	"tissue: Clear-cell renal cell carcinoma"	"tissue: Clear-cell renal cell carcinoma"	"tissue: Clear-cell renal cell carcinoma"	"tissue: Clear-cell renal cell carcinoma"	"tissue: Clear-cell renal cell carcinoma"	"tissue: Clear-cell renal cell carcinoma"	"tissue: Clear-cell renal cell carcinoma"	"tissue: Clear-cell renal cell carcinoma"	"tissue: Clear-cell renal cell carcinoma"	"tissue: Clear-cell renal cell carcinoma"	"tissue: Clear-cell renal cell carcinoma"	"tissue: Clear-cell renal cell carcinoma"	"tissue: Clear-cell renal cell carcinoma"	"tissue: Clear-cell renal cell carcinoma"	"tissue: Clear-cell renal cell carcinoma"	"tissue: Clear-cell renal cell carcinoma"	"tissue: Clear-cell renal cell carcinoma"	"tissue: Clear-cell renal cell carcinoma"	"tissue: Clear-cell renal cell carcinoma"	"tissue: Clear-cell renal cell carcinoma"	"tissue: Clear-cell renal cell carcinoma"	"tissue: Clear-cell renal cell carcinoma"	"tissue: Clear-cell renal cell carcinoma"	"tissue: Clear-cell renal cell carcinoma"	"tissue: Clear-cell renal cell carcinoma"	"tissue: Clear-cell renal cell carcinoma"	"tissue: Clear-cell renal cell carcinoma"	"tissue: Clear-cell renal cell carcinoma"	"tissue: Clear-cell renal cell carcinoma"	"tissue: Clear-cell renal cell carcinoma"
!Sample_treatment_protocol_ch2	"Immediately after nephrectomy, a sample was taken from the tumor and frozen in liquid nitrogen"	"Immediately after nephrectomy, a sample was taken from the tumor and frozen in liquid nitrogen"	"Immediately after nephrectomy, a sample was taken from the tumor and frozen in liquid nitrogen"	"Immediately after nephrectomy, a sample was taken from the tumor and frozen in liquid nitrogen"	"Immediately after nephrectomy, a sample was taken from the tumor and frozen in liquid nitrogen"	"Immediately after nephrectomy, a sample was taken from the tumor and frozen in liquid nitrogen"	"Immediately after nephrectomy, a sample was taken from the tumor and frozen in liquid nitrogen"	"Immediately after nephrectomy, a sample was taken from the tumor and frozen in liquid nitrogen"	"Immediately after nephrectomy, a sample was taken from the tumor and frozen in liquid nitrogen"	"Immediately after nephrectomy, a sample was taken from the tumor and frozen in liquid nitrogen"	"Immediately after nephrectomy, a sample was taken from the tumor and frozen in liquid nitrogen"	"Immediately after nephrectomy, a sample was taken from the tumor and frozen in liquid nitrogen"	"Immediately after nephrectomy, a sample was taken from the tumor and frozen in liquid nitrogen"	"Immediately after nephrectomy, a sample was taken from the tumor and frozen in liquid nitrogen"	"Immediately after nephrectomy, a sample was taken from the tumor and frozen in liquid nitrogen"	"Immediately after nephrectomy, a sample was taken from the tumor and frozen in liquid nitrogen"	"Immediately after nephrectomy, a sample was taken from the tumor and frozen in liquid nitrogen"	"Immediately after nephrectomy, a sample was taken from the tumor and frozen in liquid nitrogen"	"Immediately after nephrectomy, a sample was taken from the tumor and frozen in liquid nitrogen"	"Immediately after nephrectomy, a sample was taken from the tumor and frozen in liquid nitrogen"	"Immediately after nephrectomy, a sample was taken from the tumor and frozen in liquid nitrogen"	"Immediately after nephrectomy, a sample was taken from the tumor and frozen in liquid nitrogen"	"Immediately after nephrectomy, a sample was taken from the tumor and frozen in liquid nitrogen"	"Immediately after nephrectomy, a sample was taken from the tumor and frozen in liquid nitrogen"	"Immediately after nephrectomy, a sample was taken from the tumor and frozen in liquid nitrogen"	"Immediately after nephrectomy, a sample was taken from the tumor and frozen in liquid nitrogen"	"Immediately after nephrectomy, a sample was taken from the tumor and frozen in liquid nitrogen"	"Immediately after nephrectomy, a sample was taken from the tumor and frozen in liquid nitrogen"	"Immediately after nephrectomy, a sample was taken from the tumor and frozen in liquid nitrogen"	"Immediately after nephrectomy, a sample was taken from the tumor and frozen in liquid nitrogen"	"Immediately after nephrectomy, a sample was taken from the tumor and frozen in liquid nitrogen"	"Immediately after nephrectomy, a sample was taken from the tumor and frozen in liquid nitrogen"	"Immediately after nephrectomy, a sample was taken from the tumor and frozen in liquid nitrogen"	"Immediately after nephrectomy, a sample was taken from the tumor and frozen in liquid nitrogen"	"Immediately after nephrectomy, a sample was taken from the tumor and frozen in liquid nitrogen"	"Immediately after nephrectomy, a sample was taken from the tumor and frozen in liquid nitrogen"	"Immediately after nephrectomy, a sample was taken from the tumor and frozen in liquid nitrogen"	"Immediately after nephrectomy, a sample was taken from the tumor and frozen in liquid nitrogen"	"Immediately after nephrectomy, a sample was taken from the tumor and frozen in liquid nitrogen"
!Sample_molecule_ch2	"total RNA"	"total RNA"	"total RNA"	"total RNA"	"total RNA"	"total RNA"	"total RNA"	"total RNA"	"total RNA"	"total RNA"	"total RNA"	"total RNA"	"total RNA"	"total RNA"	"total RNA"	"total RNA"	"total RNA"	"total RNA"	"total RNA"	"total RNA"	"total RNA"	"total RNA"	"total RNA"	"total RNA"	"total RNA"	"total RNA"	"total RNA"	"total RNA"	"total RNA"	"total RNA"	"total RNA"	"total RNA"	"total RNA"	"total RNA"	"total RNA"	"total RNA"	"total RNA"	"total RNA"	"total RNA"
!Sample_extract_protocol_ch2	"Total RNA was extracted from snap-frozen tumours using the Qiamp total RNA kit - PN 74104 -QIAGEN, Hilden, Germany after histological control."	"Total RNA was extracted from snap-frozen tumours using the Qiamp total RNA kit - PN 74104 -QIAGEN, Hilden, Germany after histological control."	"Total RNA was extracted from snap-frozen tumours using the Qiamp total RNA kit - PN 74104 -QIAGEN, Hilden, Germany after histological control."	"Total RNA was extracted from snap-frozen tumours using the Qiamp total RNA kit - PN 74104 -QIAGEN, Hilden, Germany after histological control."	"Total RNA was extracted from snap-frozen tumours using the Qiamp total RNA kit - PN 74104 -QIAGEN, Hilden, Germany after histological control."	"Total RNA was extracted from snap-frozen tumours using the Qiamp total RNA kit - PN 74104 -QIAGEN, Hilden, Germany after histological control."	"Total RNA was extracted from snap-frozen tumours using the Qiamp total RNA kit - PN 74104 -QIAGEN, Hilden, Germany after histological control."	"Total RNA was extracted from snap-frozen tumours using the Qiamp total RNA kit - PN 74104 -QIAGEN, Hilden, Germany after histological control."	"Total RNA was extracted from snap-frozen tumours using the Qiamp total RNA kit - PN 74104 -QIAGEN, Hilden, Germany after histological control."	"Total RNA was extracted from snap-frozen tumours using the Qiamp total RNA kit - PN 74104 -QIAGEN, Hilden, Germany after histological control."	"Total RNA was extracted from snap-frozen tumours using the Qiamp total RNA kit - PN 74104 -QIAGEN, Hilden, Germany after histological control."	"Total RNA was extracted from snap-frozen tumours using the Qiamp total RNA kit - PN 74104 -QIAGEN, Hilden, Germany after histological control."	"Total RNA was extracted from snap-frozen tumours using the Qiamp total RNA kit - PN 74104 -QIAGEN, Hilden, Germany after histological control."	"Total RNA was extracted from snap-frozen tumours using the Qiamp total RNA kit - PN 74104 -QIAGEN, Hilden, Germany after histological control."	"Total RNA was extracted from snap-frozen tumours using the Qiamp total RNA kit - PN 74104 -QIAGEN, Hilden, Germany after histological control."	"Total RNA was extracted from snap-frozen tumours using the Qiamp total RNA kit - PN 74104 -QIAGEN, Hilden, Germany after histological control."	"Total RNA was extracted from snap-frozen tumours using the Qiamp total RNA kit - PN 74104 -QIAGEN, Hilden, Germany after histological control."	"Total RNA was extracted from snap-frozen tumours using the Qiamp total RNA kit - PN 74104 -QIAGEN, Hilden, Germany after histological control."	"Total RNA was extracted from snap-frozen tumours using the Qiamp total RNA kit - PN 74104 -QIAGEN, Hilden, Germany after histological control."	"Total RNA was extracted from snap-frozen tumours using the Qiamp total RNA kit - PN 74104 -QIAGEN, Hilden, Germany after histological control."	"Total RNA was extracted from snap-frozen tumours using the Qiamp total RNA kit - PN 74104 -QIAGEN, Hilden, Germany after histological control."	"Total RNA was extracted from snap-frozen tumours using the Qiamp total RNA kit - PN 74104 -QIAGEN, Hilden, Germany after histological control."	"Total RNA was extracted from snap-frozen tumours using the Qiamp total RNA kit - PN 74104 -QIAGEN, Hilden, Germany after histological control."	"Total RNA was extracted from snap-frozen tumours using the Qiamp total RNA kit - PN 74104 -QIAGEN, Hilden, Germany after histological control."	"Total RNA was extracted from snap-frozen tumours using the Qiamp total RNA kit - PN 74104 -QIAGEN, Hilden, Germany after histological control."	"Total RNA was extracted from snap-frozen tumours using the Qiamp total RNA kit - PN 74104 -QIAGEN, Hilden, Germany after histological control."	"Total RNA was extracted from snap-frozen tumours using the Qiamp total RNA kit - PN 74104 -QIAGEN, Hilden, Germany after histological control."	"Total RNA was extracted from snap-frozen tumours using the Qiamp total RNA kit - PN 74104 -QIAGEN, Hilden, Germany after histological control."	"Total RNA was extracted from snap-frozen tumours using the Qiamp total RNA kit - PN 74104 -QIAGEN, Hilden, Germany after histological control."	"Total RNA was extracted from snap-frozen tumours using the Qiamp total RNA kit - PN 74104 -QIAGEN, Hilden, Germany after histological control."	"Total RNA was extracted from snap-frozen tumours using the Qiamp total RNA kit - PN 74104 -QIAGEN, Hilden, Germany after histological control."	"Total RNA was extracted from snap-frozen tumours using the Qiamp total RNA kit - PN 74104 -QIAGEN, Hilden, Germany after histological control."	"Total RNA was extracted from snap-frozen tumours using the Qiamp total RNA kit - PN 74104 -QIAGEN, Hilden, Germany after histological control."	"Total RNA was extracted from snap-frozen tumours using the Qiamp total RNA kit - PN 74104 -QIAGEN, Hilden, Germany after histological control."	"Total RNA was extracted from snap-frozen tumours using the Qiamp total RNA kit - PN 74104 -QIAGEN, Hilden, Germany after histological control."	"Total RNA was extracted from snap-frozen tumours using the Qiamp total RNA kit - PN 74104 -QIAGEN, Hilden, Germany after histological control."	"Total RNA was extracted from snap-frozen tumours using the Qiamp total RNA kit - PN 74104 -QIAGEN, Hilden, Germany after histological control."	"Total RNA was extracted from snap-frozen tumours using the Qiamp total RNA kit - PN 74104 -QIAGEN, Hilden, Germany after histological control."	"Total RNA was extracted from snap-frozen tumours using the Qiamp total RNA kit - PN 74104 -QIAGEN, Hilden, Germany after histological control."
!Sample_label_ch2	"Cy5"	"Cy5"	"Cy5"	"Cy5"	"Cy5"	"Cy5"	"Cy5"	"Cy5"	"Cy5"	"Cy5"	"Cy5"	"Cy5"	"Cy5"	"Cy5"	"Cy5"	"Cy5"	"Cy5"	"Cy5"	"Cy5"	"Cy5"	"Cy5"	"Cy5"	"Cy5"	"Cy5"	"Cy5"	"Cy5"	"Cy5"	"Cy5"	"Cy5"	"Cy5"	"Cy5"	"Cy5"	"Cy5"	"Cy5"	"Cy5"	"Cy5"	"Cy5"	"Cy5"	"Cy5"
!Sample_label_protocol_ch2	"cRNA were amplified from 350 ng of total RNA were amplified and fluorescent cDNA were synthesis from cRNA using the kit Agilent Low RNA Input Fluorescent Linear Amplification Kit - PN 5184-3523 - Agilent Technologies"	"cRNA were amplified from 350 ng of total RNA were amplified and fluorescent cDNA were synthesis from cRNA using the kit Agilent Low RNA Input Fluorescent Linear Amplification Kit - PN 5184-3523 - Agilent Technologies"	"cRNA were amplified from 350 ng of total RNA were amplified and fluorescent cDNA were synthesis from cRNA using the kit Agilent Low RNA Input Fluorescent Linear Amplification Kit - PN 5184-3523 - Agilent Technologies"	"cRNA were amplified from 350 ng of total RNA were amplified and fluorescent cDNA were synthesis from cRNA using the kit Agilent Low RNA Input Fluorescent Linear Amplification Kit - PN 5184-3523 - Agilent Technologies"	"cRNA were amplified from 350 ng of total RNA were amplified and fluorescent cDNA were synthesis from cRNA using the kit Agilent Low RNA Input Fluorescent Linear Amplification Kit - PN 5184-3523 - Agilent Technologies"	"cRNA were amplified from 350 ng of total RNA were amplified and fluorescent cDNA were synthesis from cRNA using the kit Agilent Low RNA Input Fluorescent Linear Amplification Kit - PN 5184-3523 - Agilent Technologies"	"cRNA were amplified from 350 ng of total RNA were amplified and fluorescent cDNA were synthesis from cRNA using the kit Agilent Low RNA Input Fluorescent Linear Amplification Kit - PN 5184-3523 - Agilent Technologies"	"cRNA were amplified from 350 ng of total RNA were amplified and fluorescent cDNA were synthesis from cRNA using the kit Agilent Low RNA Input Fluorescent Linear Amplification Kit - PN 5184-3523 - Agilent Technologies"	"cRNA were amplified from 350 ng of total RNA were amplified and fluorescent cDNA were synthesis from cRNA using the kit Agilent Low RNA Input Fluorescent Linear Amplification Kit - PN 5184-3523 - Agilent Technologies"	"cRNA were amplified from 350 ng of total RNA were amplified and fluorescent cDNA were synthesis from cRNA using the kit Agilent Low RNA Input Fluorescent Linear Amplification Kit - PN 5184-3523 - Agilent Technologies"	"cRNA were amplified from 350 ng of total RNA were amplified and fluorescent cDNA were synthesis from cRNA using the kit Agilent Low RNA Input Fluorescent Linear Amplification Kit - PN 5184-3523 - Agilent Technologies"	"cRNA were amplified from 350 ng of total RNA were amplified and fluorescent cDNA were synthesis from cRNA using the kit Agilent Low RNA Input Fluorescent Linear Amplification Kit - PN 5184-3523 - Agilent Technologies"	"cRNA were amplified from 350 ng of total RNA were amplified and fluorescent cDNA were synthesis from cRNA using the kit Agilent Low RNA Input Fluorescent Linear Amplification Kit - PN 5184-3523 - Agilent Technologies"	"cRNA were amplified from 350 ng of total RNA were amplified and fluorescent cDNA were synthesis from cRNA using the kit Agilent Low RNA Input Fluorescent Linear Amplification Kit - PN 5184-3523 - Agilent Technologies"	"cRNA were amplified from 350 ng of total RNA were amplified and fluorescent cDNA were synthesis from cRNA using the kit Agilent Low RNA Input Fluorescent Linear Amplification Kit - PN 5184-3523 - Agilent Technologies"	"cRNA were amplified from 350 ng of total RNA were amplified and fluorescent cDNA were synthesis from cRNA using the kit Agilent Low RNA Input Fluorescent Linear Amplification Kit - PN 5184-3523 - Agilent Technologies"	"cRNA were amplified from 350 ng of total RNA were amplified and fluorescent cDNA were synthesis from cRNA using the kit Agilent Low RNA Input Fluorescent Linear Amplification Kit - PN 5184-3523 - Agilent Technologies"	"cRNA were amplified from 350 ng of total RNA were amplified and fluorescent cDNA were synthesis from cRNA using the kit Agilent Low RNA Input Fluorescent Linear Amplification Kit - PN 5184-3523 - Agilent Technologies"	"cRNA were amplified from 350 ng of total RNA were amplified and fluorescent cDNA were synthesis from cRNA using the kit Agilent Low RNA Input Fluorescent Linear Amplification Kit - PN 5184-3523 - Agilent Technologies"	"cRNA were amplified from 350 ng of total RNA were amplified and fluorescent cDNA were synthesis from cRNA using the kit Agilent Low RNA Input Fluorescent Linear Amplification Kit - PN 5184-3523 - Agilent Technologies"	"cRNA were amplified from 350 ng of total RNA were amplified and fluorescent cDNA were synthesis from cRNA using the kit Agilent Low RNA Input Fluorescent Linear Amplification Kit - PN 5184-3523 - Agilent Technologies"	"cRNA were amplified from 350 ng of total RNA were amplified and fluorescent cDNA were synthesis from cRNA using the kit Agilent Low RNA Input Fluorescent Linear Amplification Kit - PN 5184-3523 - Agilent Technologies"	"cRNA were amplified from 350 ng of total RNA were amplified and fluorescent cDNA were synthesis from cRNA using the kit Agilent Low RNA Input Fluorescent Linear Amplification Kit - PN 5184-3523 - Agilent Technologies"	"cRNA were amplified from 350 ng of total RNA were amplified and fluorescent cDNA were synthesis from cRNA using the kit Agilent Low RNA Input Fluorescent Linear Amplification Kit - PN 5184-3523 - Agilent Technologies"	"cRNA were amplified from 350 ng of total RNA were amplified and fluorescent cDNA were synthesis from cRNA using the kit Agilent Low RNA Input Fluorescent Linear Amplification Kit - PN 5184-3523 - Agilent Technologies"	"cRNA were amplified from 350 ng of total RNA were amplified and fluorescent cDNA were synthesis from cRNA using the kit Agilent Low RNA Input Fluorescent Linear Amplification Kit - PN 5184-3523 - Agilent Technologies"	"cRNA were amplified from 350 ng of total RNA were amplified and fluorescent cDNA were synthesis from cRNA using the kit Agilent Low RNA Input Fluorescent Linear Amplification Kit - PN 5184-3523 - Agilent Technologies"	"cRNA were amplified from 350 ng of total RNA were amplified and fluorescent cDNA were synthesis from cRNA using the kit Agilent Low RNA Input Fluorescent Linear Amplification Kit - PN 5184-3523 - Agilent Technologies"	"cRNA were amplified from 350 ng of total RNA were amplified and fluorescent cDNA were synthesis from cRNA using the kit Agilent Low RNA Input Fluorescent Linear Amplification Kit - PN 5184-3523 - Agilent Technologies"	"cRNA were amplified from 350 ng of total RNA were amplified and fluorescent cDNA were synthesis from cRNA using the kit Agilent Low RNA Input Fluorescent Linear Amplification Kit - PN 5184-3523 - Agilent Technologies"	"cRNA were amplified from 350 ng of total RNA were amplified and fluorescent cDNA were synthesis from cRNA using the kit Agilent Low RNA Input Fluorescent Linear Amplification Kit - PN 5184-3523 - Agilent Technologies"	"cRNA were amplified from 350 ng of total RNA were amplified and fluorescent cDNA were synthesis from cRNA using the kit Agilent Low RNA Input Fluorescent Linear Amplification Kit - PN 5184-3523 - Agilent Technologies"	"cRNA were amplified from 350 ng of total RNA were amplified and fluorescent cDNA were synthesis from cRNA using the kit Agilent Low RNA Input Fluorescent Linear Amplification Kit - PN 5184-3523 - Agilent Technologies"	"cRNA were amplified from 350 ng of total RNA were amplified and fluorescent cDNA were synthesis from cRNA using the kit Agilent Low RNA Input Fluorescent Linear Amplification Kit - PN 5184-3523 - Agilent Technologies"	"cRNA were amplified from 350 ng of total RNA were amplified and fluorescent cDNA were synthesis from cRNA using the kit Agilent Low RNA Input Fluorescent Linear Amplification Kit - PN 5184-3523 - Agilent Technologies"	"cRNA were amplified from 350 ng of total RNA were amplified and fluorescent cDNA were synthesis from cRNA using the kit Agilent Low RNA Input Fluorescent Linear Amplification Kit - PN 5184-3523 - Agilent Technologies"	"cRNA were amplified from 350 ng of total RNA were amplified and fluorescent cDNA were synthesis from cRNA using the kit Agilent Low RNA Input Fluorescent Linear Amplification Kit - PN 5184-3523 - Agilent Technologies"	"cRNA were amplified from 350 ng of total RNA were amplified and fluorescent cDNA were synthesis from cRNA using the kit Agilent Low RNA Input Fluorescent Linear Amplification Kit - PN 5184-3523 - Agilent Technologies"	"cRNA were amplified from 350 ng of total RNA were amplified and fluorescent cDNA were synthesis from cRNA using the kit Agilent Low RNA Input Fluorescent Linear Amplification Kit - PN 5184-3523 - Agilent Technologies"
!Sample_taxid_ch2	"9606"	"9606"	"9606"	"9606"	"9606"	"9606"	"9606"	"9606"	"9606"	"9606"	"9606"	"9606"	"9606"	"9606"	"9606"	"9606"	"9606"	"9606"	"9606"	"9606"	"9606"	"9606"	"9606"	"9606"	"9606"	"9606"	"9606"	"9606"	"9606"	"9606"	"9606"	"9606"	"9606"	"9606"	"9606"	"9606"	"9606"	"9606"	"9606"
!Sample_hyb_protocol	"750 ng of the two cDNA labelled Cyanine 3 and Cyanine 5 were hybridizated using the kit In-Situ Hybridization Kit Plus - PN 5184-3568  - Agilent Technologies"	"750 ng of the two cDNA labelled Cyanine 3 and Cyanine 5 were hybridizated using the kit In-Situ Hybridization Kit Plus - PN 5184-3568  - Agilent Technologies"	"750 ng of the two cDNA labelled Cyanine 3 and Cyanine 5 were hybridizated using the kit In-Situ Hybridization Kit Plus - PN 5184-3568  - Agilent Technologies"	"750 ng of the two cDNA labelled Cyanine 3 and Cyanine 5 were hybridizated using the kit In-Situ Hybridization Kit Plus - PN 5184-3568  - Agilent Technologies"	"750 ng of the two cDNA labelled Cyanine 3 and Cyanine 5 were hybridizated using the kit In-Situ Hybridization Kit Plus - PN 5184-3568  - Agilent Technologies"	"750 ng of the two cDNA labelled Cyanine 3 and Cyanine 5 were hybridizated using the kit In-Situ Hybridization Kit Plus - PN 5184-3568  - Agilent Technologies"	"750 ng of the two cDNA labelled Cyanine 3 and Cyanine 5 were hybridizated using the kit In-Situ Hybridization Kit Plus - PN 5184-3568  - Agilent Technologies"	"750 ng of the two cDNA labelled Cyanine 3 and Cyanine 5 were hybridizated using the kit In-Situ Hybridization Kit Plus - PN 5184-3568  - Agilent Technologies"	"750 ng of the two cDNA labelled Cyanine 3 and Cyanine 5 were hybridizated using the kit In-Situ Hybridization Kit Plus - PN 5184-3568  - Agilent Technologies"	"750 ng of the two cDNA labelled Cyanine 3 and Cyanine 5 were hybridizated using the kit In-Situ Hybridization Kit Plus - PN 5184-3568  - Agilent Technologies"	"750 ng of the two cDNA labelled Cyanine 3 and Cyanine 5 were hybridizated using the kit In-Situ Hybridization Kit Plus - PN 5184-3568  - Agilent Technologies"	"750 ng of the two cDNA labelled Cyanine 3 and Cyanine 5 were hybridizated using the kit In-Situ Hybridization Kit Plus - PN 5184-3568  - Agilent Technologies"	"750 ng of the two cDNA labelled Cyanine 3 and Cyanine 5 were hybridizated using the kit In-Situ Hybridization Kit Plus - PN 5184-3568  - Agilent Technologies"	"750 ng of the two cDNA labelled Cyanine 3 and Cyanine 5 were hybridizated using the kit In-Situ Hybridization Kit Plus - PN 5184-3568  - Agilent Technologies"	"750 ng of the two cDNA labelled Cyanine 3 and Cyanine 5 were hybridizated using the kit In-Situ Hybridization Kit Plus - PN 5184-3568  - Agilent Technologies"	"750 ng of the two cDNA labelled Cyanine 3 and Cyanine 5 were hybridizated using the kit In-Situ Hybridization Kit Plus - PN 5184-3568  - Agilent Technologies"	"750 ng of the two cDNA labelled Cyanine 3 and Cyanine 5 were hybridizated using the kit In-Situ Hybridization Kit Plus - PN 5184-3568  - Agilent Technologies"	"750 ng of the two cDNA labelled Cyanine 3 and Cyanine 5 were hybridizated using the kit In-Situ Hybridization Kit Plus - PN 5184-3568  - Agilent Technologies"	"750 ng of the two cDNA labelled Cyanine 3 and Cyanine 5 were hybridizated using the kit In-Situ Hybridization Kit Plus - PN 5184-3568  - Agilent Technologies"	"750 ng of the two cDNA labelled Cyanine 3 and Cyanine 5 were hybridizated using the kit In-Situ Hybridization Kit Plus - PN 5184-3568  - Agilent Technologies"	"750 ng of the two cDNA labelled Cyanine 3 and Cyanine 5 were hybridizated using the kit In-Situ Hybridization Kit Plus - PN 5184-3568  - Agilent Technologies"	"750 ng of the two cDNA labelled Cyanine 3 and Cyanine 5 were hybridizated using the kit In-Situ Hybridization Kit Plus - PN 5184-3568  - Agilent Technologies"	"750 ng of the two cDNA labelled Cyanine 3 and Cyanine 5 were hybridizated using the kit In-Situ Hybridization Kit Plus - PN 5184-3568  - Agilent Technologies"	"750 ng of the two cDNA labelled Cyanine 3 and Cyanine 5 were hybridizated using the kit In-Situ Hybridization Kit Plus - PN 5184-3568  - Agilent Technologies"	"750 ng of the two cDNA labelled Cyanine 3 and Cyanine 5 were hybridizated using the kit In-Situ Hybridization Kit Plus - PN 5184-3568  - Agilent Technologies"	"750 ng of the two cDNA labelled Cyanine 3 and Cyanine 5 were hybridizated using the kit In-Situ Hybridization Kit Plus - PN 5184-3568  - Agilent Technologies"	"750 ng of the two cDNA labelled Cyanine 3 and Cyanine 5 were hybridizated using the kit In-Situ Hybridization Kit Plus - PN 5184-3568  - Agilent Technologies"	"750 ng of the two cDNA labelled Cyanine 3 and Cyanine 5 were hybridizated using the kit In-Situ Hybridization Kit Plus - PN 5184-3568  - Agilent Technologies"	"750 ng of the two cDNA labelled Cyanine 3 and Cyanine 5 were hybridizated using the kit In-Situ Hybridization Kit Plus - PN 5184-3568  - Agilent Technologies"	"750 ng of the two cDNA labelled Cyanine 3 and Cyanine 5 were hybridizated using the kit In-Situ Hybridization Kit Plus - PN 5184-3568  - Agilent Technologies"	"750 ng of the two cDNA labelled Cyanine 3 and Cyanine 5 were hybridizated using the kit In-Situ Hybridization Kit Plus - PN 5184-3568  - Agilent Technologies"	"750 ng of the two cDNA labelled Cyanine 3 and Cyanine 5 were hybridizated using the kit In-Situ Hybridization Kit Plus - PN 5184-3568  - Agilent Technologies"	"750 ng of the two cDNA labelled Cyanine 3 and Cyanine 5 were hybridizated using the kit In-Situ Hybridization Kit Plus - PN 5184-3568  - Agilent Technologies"	"750 ng of the two cDNA labelled Cyanine 3 and Cyanine 5 were hybridizated using the kit In-Situ Hybridization Kit Plus - PN 5184-3568  - Agilent Technologies"	"750 ng of the two cDNA labelled Cyanine 3 and Cyanine 5 were hybridizated using the kit In-Situ Hybridization Kit Plus - PN 5184-3568  - Agilent Technologies"	"750 ng of the two cDNA labelled Cyanine 3 and Cyanine 5 were hybridizated using the kit In-Situ Hybridization Kit Plus - PN 5184-3568  - Agilent Technologies"	"750 ng of the two cDNA labelled Cyanine 3 and Cyanine 5 were hybridizated using the kit In-Situ Hybridization Kit Plus - PN 5184-3568  - Agilent Technologies"	"750 ng of the two cDNA labelled Cyanine 3 and Cyanine 5 were hybridizated using the kit In-Situ Hybridization Kit Plus - PN 5184-3568  - Agilent Technologies"	"750 ng of the two cDNA labelled Cyanine 3 and Cyanine 5 were hybridizated using the kit In-Situ Hybridization Kit Plus - PN 5184-3568  - Agilent Technologies"
!Sample_scan_protocol	"Agilent Technologies Scanner G2505B US22502565  Agilent Technologies Scanner G2505B US22502565"	"Agilent Technologies Scanner G2505B US22502565  Agilent Technologies Scanner G2505B US22502565"	"Agilent Technologies Scanner G2505B US22502565  Agilent Technologies Scanner G2505B US22502565"	"Agilent Technologies Scanner G2505B US22502565  Agilent Technologies Scanner G2505B US22502565"	"Agilent Technologies Scanner G2505B US22502565  Agilent Technologies Scanner G2505B US22502565"	"Agilent Technologies Scanner G2505B US22502565  Agilent Technologies Scanner G2505B US22502565"	"Agilent Technologies Scanner G2505B US22502565  Agilent Technologies Scanner G2505B US22502565"	"Agilent Technologies Scanner G2505B US22502565  Agilent Technologies Scanner G2505B US22502565"	"Agilent Technologies Scanner G2505B US22502565  Agilent Technologies Scanner G2505B US22502565"	"Agilent Technologies Scanner G2505B US22502565  Agilent Technologies Scanner G2505B US22502565"	"Agilent Technologies Scanner G2505B US22502565  Agilent Technologies Scanner G2505B US22502565"	"Agilent Technologies Scanner G2505B US22502565  Agilent Technologies Scanner G2505B US22502565"	"Agilent Technologies Scanner G2505B US22502565  Agilent Technologies Scanner G2505B US22502565"	"Agilent Technologies Scanner G2505B US22502565  Agilent Technologies Scanner G2505B US22502565"	"Agilent Technologies Scanner G2505B US22502565  Agilent Technologies Scanner G2505B US22502565"	"Agilent Technologies Scanner G2505B US22502565  Agilent Technologies Scanner G2505B US22502565"	"Agilent Technologies Scanner G2505B US22502565  Agilent Technologies Scanner G2505B US22502565"	"Agilent Technologies Scanner G2505B US22502565  Agilent Technologies Scanner G2505B US22502565"	"Agilent Technologies Scanner G2505B US22502565  Agilent Technologies Scanner G2505B US22502565"	"Agilent Technologies Scanner G2505B US22502565  Agilent Technologies Scanner G2505B US22502565"	"Agilent Technologies Scanner G2505B US22502565  Agilent Technologies Scanner G2505B US22502565"	"Agilent Technologies Scanner G2505B US22502565  Agilent Technologies Scanner G2505B US22502565"	"Agilent Technologies Scanner G2505B US22502565  Agilent Technologies Scanner G2505B US22502565"	"Agilent Technologies Scanner G2505B US22502565  Agilent Technologies Scanner G2505B US22502565"	"Agilent Technologies Scanner G2505B US22502565  Agilent Technologies Scanner G2505B US22502565"	"Agilent Technologies Scanner G2505B US22502565  Agilent Technologies Scanner G2505B US22502565"	"Agilent Technologies Scanner G2505B US22502565  Agilent Technologies Scanner G2505B US22502565"	"Agilent Technologies Scanner G2505B US22502565  Agilent Technologies Scanner G2505B US22502565"	"Agilent Technologies Scanner G2505B US22502565  Agilent Technologies Scanner G2505B US22502565"	"Agilent Technologies Scanner G2505B US22502565  Agilent Technologies Scanner G2505B US22502565"	"Agilent Technologies Scanner G2505B US22502565  Agilent Technologies Scanner G2505B US22502565"	"Agilent Technologies Scanner G2505B US22502565  Agilent Technologies Scanner G2505B US22502565"	"Agilent Technologies Scanner G2505B US22502565  Agilent Technologies Scanner G2505B US22502565"	"Agilent Technologies Scanner G2505B US22502565  Agilent Technologies Scanner G2505B US22502565"	"Agilent Technologies Scanner G2505B US22502565  Agilent Technologies Scanner G2505B US22502565"	"Agilent Technologies Scanner G2505B US22502565  Agilent Technologies Scanner G2505B US22502565"	"Agilent Technologies Scanner G2505B US22502565  Agilent Technologies Scanner G2505B US22502565"	"Agilent Technologies Scanner G2505B US22502565  Agilent Technologies Scanner G2505B US22502565"	"Agilent Technologies Scanner G2505B US22502565  Agilent Technologies Scanner G2505B US22502565"
!Sample_scan_protocol	"Images were quantified using Agilent Feature Extraction Software (version A.8.5.1.1)."	"Images were quantified using Agilent Feature Extraction Software (version A.8.5.1.1)."	"Images were quantified using Agilent Feature Extraction Software (version A.8.5.1.1)."	"Images were quantified using Agilent Feature Extraction Software (version A.8.5.1.1)."	"Images were quantified using Agilent Feature Extraction Software (version A.8.5.1.1)."	"Images were quantified using Agilent Feature Extraction Software (version A.8.5.1.1)."	"Images were quantified using Agilent Feature Extraction Software (version A.8.5.1.1)."	"Images were quantified using Agilent Feature Extraction Software (version A.8.5.1.1)."	"Images were quantified using Agilent Feature Extraction Software (version A.8.5.1.1)."	"Images were quantified using Agilent Feature Extraction Software (version A.8.5.1.1)."	"Images were quantified using Agilent Feature Extraction Software (version A.8.5.1.1)."	"Images were quantified using Agilent Feature Extraction Software (version A.8.5.1.1)."	"Images were quantified using Agilent Feature Extraction Software (version A.8.5.1.1)."	"Images were quantified using Agilent Feature Extraction Software (version A.8.5.1.1)."	"Images were quantified using Agilent Feature Extraction Software (version A.8.5.1.1)."	"Images were quantified using Agilent Feature Extraction Software (version A.8.5.1.1)."	"Images were quantified using Agilent Feature Extraction Software (version A.8.5.1.1)."	"Images were quantified using Agilent Feature Extraction Software (version A.8.5.1.1)."	"Images were quantified using Agilent Feature Extraction Software (version A.8.5.1.1)."	"Images were quantified using Agilent Feature Extraction Software (version A.8.5.1.1)."	"Images were quantified using Agilent Feature Extraction Software (version A.8.5.1.1)."	"Images were quantified using Agilent Feature Extraction Software (version A.8.5.1.1)."	"Images were quantified using Agilent Feature Extraction Software (version A.8.5.1.1)."	"Images were quantified using Agilent Feature Extraction Software (version A.8.5.1.1)."	"Images were quantified using Agilent Feature Extraction Software (version A.8.5.1.1)."	"Images were quantified using Agilent Feature Extraction Software (version A.8.5.1.1)."	"Images were quantified using Agilent Feature Extraction Software (version A.8.5.1.1)."	"Images were quantified using Agilent Feature Extraction Software (version A.8.5.1.1)."	"Images were quantified using Agilent Feature Extraction Software (version A.8.5.1.1)."	"Images were quantified using Agilent Feature Extraction Software (version A.8.5.1.1)."	"Images were quantified using Agilent Feature Extraction Software (version A.8.5.1.1)."	"Images were quantified using Agilent Feature Extraction Software (version A.8.5.1.1)."	"Images were quantified using Agilent Feature Extraction Software (version A.8.5.1.1)."	"Images were quantified using Agilent Feature Extraction Software (version A.8.5.1.1)."	"Images were quantified using Agilent Feature Extraction Software (version A.8.5.1.1)."	"Images were quantified using Agilent Feature Extraction Software (version A.8.5.1.1)."	"Images were quantified using Agilent Feature Extraction Software (version A.8.5.1.1)."	"Images were quantified using Agilent Feature Extraction Software (version A.8.5.1.1)."	"Images were quantified using Agilent Feature Extraction Software (version A.8.5.1.1)."
!Sample_data_processing	"Agilent Feature Extraction Software (v 8.5.1.1) was used for background subtraction and LOWESS normalization."	"Agilent Feature Extraction Software (v 8.5.1.1) was used for background subtraction and LOWESS normalization."	"Agilent Feature Extraction Software (v 8.5.1.1) was used for background subtraction and LOWESS normalization."	"Agilent Feature Extraction Software (v 8.5.1.1) was used for background subtraction and LOWESS normalization."	"Agilent Feature Extraction Software (v 8.5.1.1) was used for background subtraction and LOWESS normalization."	"Agilent Feature Extraction Software (v 8.5.1.1) was used for background subtraction and LOWESS normalization."	"Agilent Feature Extraction Software (v 8.5.1.1) was used for background subtraction and LOWESS normalization."	"Agilent Feature Extraction Software (v 8.5.1.1) was used for background subtraction and LOWESS normalization."	"Agilent Feature Extraction Software (v 8.5.1.1) was used for background subtraction and LOWESS normalization."	"Agilent Feature Extraction Software (v 8.5.1.1) was used for background subtraction and LOWESS normalization."	"Agilent Feature Extraction Software (v 8.5.1.1) was used for background subtraction and LOWESS normalization."	"Agilent Feature Extraction Software (v 8.5.1.1) was used for background subtraction and LOWESS normalization."	"Agilent Feature Extraction Software (v 8.5.1.1) was used for background subtraction and LOWESS normalization."	"Agilent Feature Extraction Software (v 8.5.1.1) was used for background subtraction and LOWESS normalization."	"Agilent Feature Extraction Software (v 8.5.1.1) was used for background subtraction and LOWESS normalization."	"Agilent Feature Extraction Software (v 8.5.1.1) was used for background subtraction and LOWESS normalization."	"Agilent Feature Extraction Software (v 8.5.1.1) was used for background subtraction and LOWESS normalization."	"Agilent Feature Extraction Software (v 8.5.1.1) was used for background subtraction and LOWESS normalization."	"Agilent Feature Extraction Software (v 8.5.1.1) was used for background subtraction and LOWESS normalization."	"Agilent Feature Extraction Software (v 8.5.1.1) was used for background subtraction and LOWESS normalization."	"Agilent Feature Extraction Software (v 8.5.1.1) was used for background subtraction and LOWESS normalization."	"Agilent Feature Extraction Software (v 8.5.1.1) was used for background subtraction and LOWESS normalization."	"Agilent Feature Extraction Software (v 8.5.1.1) was used for background subtraction and LOWESS normalization."	"Agilent Feature Extraction Software (v 8.5.1.1) was used for background subtraction and LOWESS normalization."	"Agilent Feature Extraction Software (v 8.5.1.1) was used for background subtraction and LOWESS normalization."	"Agilent Feature Extraction Software (v 8.5.1.1) was used for background subtraction and LOWESS normalization."	"Agilent Feature Extraction Software (v 8.5.1.1) was used for background subtraction and LOWESS normalization."	"Agilent Feature Extraction Software (v 8.5.1.1) was used for background subtraction and LOWESS normalization."	"Agilent Feature Extraction Software (v 8.5.1.1) was used for background subtraction and LOWESS normalization."	"Agilent Feature Extraction Software (v 8.5.1.1) was used for background subtraction and LOWESS normalization."	"Agilent Feature Extraction Software (v 8.5.1.1) was used for background subtraction and LOWESS normalization."	"Agilent Feature Extraction Software (v 8.5.1.1) was used for background subtraction and LOWESS normalization."	"Agilent Feature Extraction Software (v 8.5.1.1) was used for background subtraction and LOWESS normalization."	"Agilent Feature Extraction Software (v 8.5.1.1) was used for background subtraction and LOWESS normalization."	"Agilent Feature Extraction Software (v 8.5.1.1) was used for background subtraction and LOWESS normalization."	"Agilent Feature Extraction Software (v 8.5.1.1) was used for background subtraction and LOWESS normalization."	"Agilent Feature Extraction Software (v 8.5.1.1) was used for background subtraction and LOWESS normalization."	"Agilent Feature Extraction Software (v 8.5.1.1) was used for background subtraction and LOWESS normalization."	"Agilent Feature Extraction Software (v 8.5.1.1) was used for background subtraction and LOWESS normalization."
!Sample_platform_id	"GPL1708"	"GPL1708"	"GPL1708"	"GPL1708"	"GPL1708"	"GPL1708"	"GPL1708"	"GPL1708"	"GPL1708"	"GPL1708"	"GPL1708"	"GPL1708"	"GPL1708"	"GPL1708"	"GPL1708"	"GPL1708"	"GPL1708"	"GPL1708"	"GPL1708"	"GPL1708"	"GPL1708"	"GPL1708"	"GPL1708"	"GPL1708"	"GPL1708"	"GPL1708"	"GPL1708"	"GPL1708"	"GPL1708"	"GPL1708"	"GPL1708"	"GPL1708"	"GPL1708"	"GPL1708"	"GPL1708"	"GPL1708"	"GPL1708"	"GPL1708"	"GPL1708"
!Sample_contact_name	"Julien,,Edeline"	"Julien,,Edeline"	"Julien,,Edeline"	"Julien,,Edeline"	"Julien,,Edeline"	"Julien,,Edeline"	"Julien,,Edeline"	"Julien,,Edeline"	"Julien,,Edeline"	"Julien,,Edeline"	"Julien,,Edeline"	"Julien,,Edeline"	"Julien,,Edeline"	"Julien,,Edeline"	"Julien,,Edeline"	"Julien,,Edeline"	"Julien,,Edeline"	"Julien,,Edeline"	"Julien,,Edeline"	"Julien,,Edeline"	"Julien,,Edeline"	"Julien,,Edeline"	"Julien,,Edeline"	"Julien,,Edeline"	"Julien,,Edeline"	"Julien,,Edeline"	"Julien,,Edeline"	"Julien,,Edeline"	"Julien,,Edeline"	"Julien,,Edeline"	"Julien,,Edeline"	"Julien,,Edeline"	"Julien,,Edeline"	"Julien,,Edeline"	"Julien,,Edeline"	"Julien,,Edeline"	"Julien,,Edeline"	"Julien,,Edeline"	"Julien,,Edeline"
!Sample_contact_email	"j.edeline@rennes.fnclcc.fr"	"j.edeline@rennes.fnclcc.fr"	"j.edeline@rennes.fnclcc.fr"	"j.edeline@rennes.fnclcc.fr"	"j.edeline@rennes.fnclcc.fr"	"j.edeline@rennes.fnclcc.fr"	"j.edeline@rennes.fnclcc.fr"	"j.edeline@rennes.fnclcc.fr"	"j.edeline@rennes.fnclcc.fr"	"j.edeline@rennes.fnclcc.fr"	"j.edeline@rennes.fnclcc.fr"	"j.edeline@rennes.fnclcc.fr"	"j.edeline@rennes.fnclcc.fr"	"j.edeline@rennes.fnclcc.fr"	"j.edeline@rennes.fnclcc.fr"	"j.edeline@rennes.fnclcc.fr"	"j.edeline@rennes.fnclcc.fr"	"j.edeline@rennes.fnclcc.fr"	"j.edeline@rennes.fnclcc.fr"	"j.edeline@rennes.fnclcc.fr"	"j.edeline@rennes.fnclcc.fr"	"j.edeline@rennes.fnclcc.fr"	"j.edeline@rennes.fnclcc.fr"	"j.edeline@rennes.fnclcc.fr"	"j.edeline@rennes.fnclcc.fr"	"j.edeline@rennes.fnclcc.fr"	"j.edeline@rennes.fnclcc.fr"	"j.edeline@rennes.fnclcc.fr"	"j.edeline@rennes.fnclcc.fr"	"j.edeline@rennes.fnclcc.fr"	"j.edeline@rennes.fnclcc.fr"	"j.edeline@rennes.fnclcc.fr"	"j.edeline@rennes.fnclcc.fr"	"j.edeline@rennes.fnclcc.fr"	"j.edeline@rennes.fnclcc.fr"	"j.edeline@rennes.fnclcc.fr"	"j.edeline@rennes.fnclcc.fr"	"j.edeline@rennes.fnclcc.fr"	"j.edeline@rennes.fnclcc.fr"
!Sample_contact_department	"UMR 6061"	"UMR 6061"	"UMR 6061"	"UMR 6061"	"UMR 6061"	"UMR 6061"	"UMR 6061"	"UMR 6061"	"UMR 6061"	"UMR 6061"	"UMR 6061"	"UMR 6061"	"UMR 6061"	"UMR 6061"	"UMR 6061"	"UMR 6061"	"UMR 6061"	"UMR 6061"	"UMR 6061"	"UMR 6061"	"UMR 6061"	"UMR 6061"	"UMR 6061"	"UMR 6061"	"UMR 6061"	"UMR 6061"	"UMR 6061"	"UMR 6061"	"UMR 6061"	"UMR 6061"	"UMR 6061"	"UMR 6061"	"UMR 6061"	"UMR 6061"	"UMR 6061"	"UMR 6061"	"UMR 6061"	"UMR 6061"	"UMR 6061"
!Sample_contact_institute	"CNRS-Université Rennes1"	"CNRS-Université Rennes1"	"CNRS-Université Rennes1"	"CNRS-Université Rennes1"	"CNRS-Université Rennes1"	"CNRS-Université Rennes1"	"CNRS-Université Rennes1"	"CNRS-Université Rennes1"	"CNRS-Université Rennes1"	"CNRS-Université Rennes1"	"CNRS-Université Rennes1"	"CNRS-Université Rennes1"	"CNRS-Université Rennes1"	"CNRS-Université Rennes1"	"CNRS-Université Rennes1"	"CNRS-Université Rennes1"	"CNRS-Université Rennes1"	"CNRS-Université Rennes1"	"CNRS-Université Rennes1"	"CNRS-Université Rennes1"	"CNRS-Université Rennes1"	"CNRS-Université Rennes1"	"CNRS-Université Rennes1"	"CNRS-Université Rennes1"	"CNRS-Université Rennes1"	"CNRS-Université Rennes1"	"CNRS-Université Rennes1"	"CNRS-Université Rennes1"	"CNRS-Université Rennes1"	"CNRS-Université Rennes1"	"CNRS-Université Rennes1"	"CNRS-Université Rennes1"	"CNRS-Université Rennes1"	"CNRS-Université Rennes1"	"CNRS-Université Rennes1"	"CNRS-Université Rennes1"	"CNRS-Université Rennes1"	"CNRS-Université Rennes1"	"CNRS-Université Rennes1"
!Sample_contact_address	"Av prof leon Bernard"	"Av prof leon Bernard"	"Av prof leon Bernard"	"Av prof leon Bernard"	"Av prof leon Bernard"	"Av prof leon Bernard"	"Av prof leon Bernard"	"Av prof leon Bernard"	"Av prof leon Bernard"	"Av prof leon Bernard"	"Av prof leon Bernard"	"Av prof leon Bernard"	"Av prof leon Bernard"	"Av prof leon Bernard"	"Av prof leon Bernard"	"Av prof leon Bernard"	"Av prof leon Bernard"	"Av prof leon Bernard"	"Av prof leon Bernard"	"Av prof leon Bernard"	"Av prof leon Bernard"	"Av prof leon Bernard"	"Av prof leon Bernard"	"Av prof leon Bernard"	"Av prof leon Bernard"	"Av prof leon Bernard"	"Av prof leon Bernard"	"Av prof leon Bernard"	"Av prof leon Bernard"	"Av prof leon Bernard"	"Av prof leon Bernard"	"Av prof leon Bernard"	"Av prof leon Bernard"	"Av prof leon Bernard"	"Av prof leon Bernard"	"Av prof leon Bernard"	"Av prof leon Bernard"	"Av prof leon Bernard"	"Av prof leon Bernard"
!Sample_contact_city	"Rennes"	"Rennes"	"Rennes"	"Rennes"	"Rennes"	"Rennes"	"Rennes"	"Rennes"	"Rennes"	"Rennes"	"Rennes"	"Rennes"	"Rennes"	"Rennes"	"Rennes"	"Rennes"	"Rennes"	"Rennes"	"Rennes"	"Rennes"	"Rennes"	"Rennes"	"Rennes"	"Rennes"	"Rennes"	"Rennes"	"Rennes"	"Rennes"	"Rennes"	"Rennes"	"Rennes"	"Rennes"	"Rennes"	"Rennes"	"Rennes"	"Rennes"	"Rennes"	"Rennes"	"Rennes"
!Sample_contact_zip/postal_code	"35000"	"35000"	"35000"	"35000"	"35000"	"35000"	"35000"	"35000"	"35000"	"35000"	"35000"	"35000"	"35000"	"35000"	"35000"	"35000"	"35000"	"35000"	"35000"	"35000"	"35000"	"35000"	"35000"	"35000"	"35000"	"35000"	"35000"	"35000"	"35000"	"35000"	"35000"	"35000"	"35000"	"35000"	"35000"	"35000"	"35000"	"35000"	"35000"
!Sample_contact_country	"France"	"France"	"France"	"France"	"France"	"France"	"France"	"France"	"France"	"France"	"France"	"France"	"France"	"France"	"France"	"France"	"France"	"France"	"France"	"France"	"France"	"France"	"France"	"France"	"France"	"France"	"France"	"France"	"France"	"France"	"France"	"France"	"France"	"France"	"France"	"France"	"France"	"France"	"France"
!Sample_supplementary_file	"ftp://ftp.ncbi.nlm.nih.gov/geo/samples/GSM733nnn/GSM733579/suppl/GSM733579_US22502565_251239115211_S01_A01_GE2_44k_1005.txt.gz"	"ftp://ftp.ncbi.nlm.nih.gov/geo/samples/GSM733nnn/GSM733580/suppl/GSM733580_US22502565_251239125482_S01_A01_GE2_44k_1005.txt.gz"	"ftp://ftp.ncbi.nlm.nih.gov/geo/samples/GSM733nnn/GSM733581/suppl/GSM733581_US22502565_251239144561_S01_A01_GE2_44k_1005.txt.gz"	"ftp://ftp.ncbi.nlm.nih.gov/geo/samples/GSM733nnn/GSM733582/suppl/GSM733582_US22502565_251239144551_S01_A01_GE2_44k_1005.txt.gz"	"ftp://ftp.ncbi.nlm.nih.gov/geo/samples/GSM733nnn/GSM733583/suppl/GSM733583_US22502565_251239144559_S01_A01_GE2_44k_1005.txt.gz"	"ftp://ftp.ncbi.nlm.nih.gov/geo/samples/GSM733nnn/GSM733584/suppl/GSM733584_US22502565_251239144438_S01_A01_GE2_44k_1005.txt.gz"	"ftp://ftp.ncbi.nlm.nih.gov/geo/samples/GSM733nnn/GSM733585/suppl/GSM733585_US22502565_251239115208_S01_A01_GE2_44k_1005.txt.gz"	"ftp://ftp.ncbi.nlm.nih.gov/geo/samples/GSM733nnn/GSM733586/suppl/GSM733586_US22502565_251239144437_S01_A01_GE2_44k_1005.txt.gz"	"ftp://ftp.ncbi.nlm.nih.gov/geo/samples/GSM733nnn/GSM733587/suppl/GSM733587_US22502565_251239144560_S01_A01_GE2_44k_1005.txt.gz"	"ftp://ftp.ncbi.nlm.nih.gov/geo/samples/GSM733nnn/GSM733588/suppl/GSM733588_US22502565_251239144566_S01_A01_GE2_44k_1005.txt.gz"	"ftp://ftp.ncbi.nlm.nih.gov/geo/samples/GSM733nnn/GSM733589/suppl/GSM733589_US22502565_251239144436_S01_A01_GE2_44k_1005.txt.gz"	"ftp://ftp.ncbi.nlm.nih.gov/geo/samples/GSM733nnn/GSM733590/suppl/GSM733590_US22502565_251239144434_S01_A01_GE2_44k_1005.txt.gz"	"ftp://ftp.ncbi.nlm.nih.gov/geo/samples/GSM733nnn/GSM733591/suppl/GSM733591_US22502565_251239115365_S01_A01_GE2_44k_1005.txt.gz"	"ftp://ftp.ncbi.nlm.nih.gov/geo/samples/GSM733nnn/GSM733592/suppl/GSM733592_US22502565_251239144563_S01_A01_GE2_44k_1005.txt.gz"	"ftp://ftp.ncbi.nlm.nih.gov/geo/samples/GSM733nnn/GSM733593/suppl/GSM733593_US22502565_251239125508_S01_A01_GE2_44k_1005.txt.gz"	"ftp://ftp.ncbi.nlm.nih.gov/geo/samples/GSM733nnn/GSM733594/suppl/GSM733594_US22502565_251239144467_S01_A01_GE2_44k_1005.txt.gz"	"ftp://ftp.ncbi.nlm.nih.gov/geo/samples/GSM733nnn/GSM733595/suppl/GSM733595_US22502565_251239144567_S01_A01_GE2_44k_1005.txt.gz"	"ftp://ftp.ncbi.nlm.nih.gov/geo/samples/GSM733nnn/GSM733596/suppl/GSM733596_US22502565_251239144553_S01_A01_GE2_44k_1005.txt.gz"	"ftp://ftp.ncbi.nlm.nih.gov/geo/samples/GSM733nnn/GSM733597/suppl/GSM733597_US22502565_251239125381_S01_A01_GE2_44k_1005.txt.gz"	"ftp://ftp.ncbi.nlm.nih.gov/geo/samples/GSM733nnn/GSM733598/suppl/GSM733598_US22502565_251239144416_S01_A01_GE2_44k_1005.txt.gz"	"ftp://ftp.ncbi.nlm.nih.gov/geo/samples/GSM733nnn/GSM733599/suppl/GSM733599_US22502565_251239115212_S01_A01_GE2_44k_1005.txt.gz"	"ftp://ftp.ncbi.nlm.nih.gov/geo/samples/GSM733nnn/GSM733600/suppl/GSM733600_US22502565_251239144466_S01_A01_GE2_44k_1005.txt.gz"	"ftp://ftp.ncbi.nlm.nih.gov/geo/samples/GSM733nnn/GSM733601/suppl/GSM733601_US22502565_251239144468_S01_A01_GE2_44k_1005.txt.gz"	"ftp://ftp.ncbi.nlm.nih.gov/geo/samples/GSM733nnn/GSM733602/suppl/GSM733602_US22502565_251239144415_S01_A01_GE2_44k_1005.txt.gz"	"ftp://ftp.ncbi.nlm.nih.gov/geo/samples/GSM733nnn/GSM733603/suppl/GSM733603_US22502565_251239125206_S01_A01_GE2_44k_1005.txt.gz"	"ftp://ftp.ncbi.nlm.nih.gov/geo/samples/GSM733nnn/GSM733604/suppl/GSM733604_US22502565_251239125483_S01_A01_GE2_44k_1005.txt.gz"	"ftp://ftp.ncbi.nlm.nih.gov/geo/samples/GSM733nnn/GSM733605/suppl/GSM733605_US22502565_251239144550_S01_A01_GE2_44k_1005.txt.gz"	"ftp://ftp.ncbi.nlm.nih.gov/geo/samples/GSM733nnn/GSM733606/suppl/GSM733606_US22502565_251239144464_S01_A01_GE2_44k_1005.txt.gz"	"ftp://ftp.ncbi.nlm.nih.gov/geo/samples/GSM733nnn/GSM733607/suppl/GSM733607_US22502565_251239144549_S01_A01_GE2_44k_1005.txt.gz"	"ftp://ftp.ncbi.nlm.nih.gov/geo/samples/GSM733nnn/GSM733608/suppl/GSM733608_US22502565_251239144565_S01_A01_GE2_44k_1005.txt.gz"	"ftp://ftp.ncbi.nlm.nih.gov/geo/samples/GSM733nnn/GSM733609/suppl/GSM733609_US22502565_251239144414_S01_A01_GE2_44k_1005.txt.gz"	"ftp://ftp.ncbi.nlm.nih.gov/geo/samples/GSM733nnn/GSM733610/suppl/GSM733610_US22502565_251239115206_S01_A01_GE2_44k_1005.txt.gz"	"ftp://ftp.ncbi.nlm.nih.gov/geo/samples/GSM733nnn/GSM733611/suppl/GSM733611_US22502565_251239144562_S01_A01_GE2_44k_1005.txt.gz"	"ftp://ftp.ncbi.nlm.nih.gov/geo/samples/GSM733nnn/GSM733612/suppl/GSM733612_US22502565_251239125380_S01_A01_GE2_44k_1005.txt.gz"	"ftp://ftp.ncbi.nlm.nih.gov/geo/samples/GSM733nnn/GSM733613/suppl/GSM733613_US22502565_251239115214_S01_A01_GE2_44k_1005.txt.gz"	"ftp://ftp.ncbi.nlm.nih.gov/geo/samples/GSM733nnn/GSM733614/suppl/GSM733614_US22502565_251239144465_S01_A01_GE2_44k_1005.txt.gz"	"ftp://ftp.ncbi.nlm.nih.gov/geo/samples/GSM733nnn/GSM733615/suppl/GSM733615_US22502565_251239125485_S01_A01_GE2_44k_1005.txt.gz"	"ftp://ftp.ncbi.nlm.nih.gov/geo/samples/GSM733nnn/GSM733616/suppl/GSM733616_US22502565_251239115213_S01_A01_GE2_44k_1005.txt.gz"	"ftp://ftp.ncbi.nlm.nih.gov/geo/samples/GSM733nnn/GSM733617/suppl/GSM733617_US22502565_251239144552_S01_A01_GE2_44k_1005.txt.gz"
!Sample_data_row_count	"43931"	"43931"	"43931"	"43931"	"43931"	"43931"	"43931"	"43931"	"43931"	"43931"	"43931"	"43931"	"43931"	"43931"	"43931"	"43931"	"43931"	"43931"	"43931"	"43931"	"43931"	"43931"	"43931"	"43931"	"43931"	"43931"	"43931"	"43931"	"43931"	"43931"	"43931"	"43931"	"43931"	"43931"	"43931"	"43931"	"43931"	"43931"	"43931"
!series_matrix_table_begin
"ID_REF"	"GSM733579"	"GSM733580"	"GSM733581"	"GSM733582"	"GSM733583"	"GSM733584"	"GSM733585"	"GSM733586"	"GSM733587"	"GSM733588"	"GSM733589"	"GSM733590"	"GSM733591"	"GSM733592"	"GSM733593"	"GSM733594"	"GSM733595"	"GSM733596"	"GSM733597"	"GSM733598"	"GSM733599"	"GSM733600"	"GSM733601"	"GSM733602"	"GSM733603"	"GSM733604"	"GSM733605"	"GSM733606"	"GSM733607"	"GSM733608"	"GSM733609"	"GSM733610"	"GSM733611"	"GSM733612"	"GSM733613"	"GSM733614"	"GSM733615"	"GSM733616"	"GSM733617"
1	1.29988	1.92902	1.48074	1.45734	1.38031	1.09161	0.991159	1.36205	1.51177	1.55933	1.07615	1.14714	1.06616	1.38008	1.23542	1.30574	1.33514	1.2781	1.90019	1.00174	1.14531	1.44988	1.39613	1.41424	2.09562	1.71953	1.58811	1.41902	1.17966	1.2518	1.167	1.02136	1.29115	1.83881	0.430323	1.4161	2.10988	1.47466	1.47506
2	0.253943	0.0699886	0.000000000e+000	0.000000000e+000	0.120861	0.000000000e+000	0.000000000e+000	0.000000000e+000	0.000000000e+000	0.113959	0.000000000e+000	0.000000000e+000	0.000000000e+000	0.0778103	0.000000000e+000	0.000000000e+000	0.22835	0.128957	0.000000000e+000	0.000000000e+000	0.000000000e+000	0.346856	0.000000000e+000	0.000000000e+000	0.000000000e+000	0.000000000e+000	0.000000000e+000	0.000000000e+000	0.28699	0.000000000e+000	0.233316	0.230475	0.000000000e+000	0.000000000e+000	0.000000000e+000	0.00360776	0.000000000e+000	0.000000000e+000	0.000000000e+000
3	-1.34155	-0.00595286	0.120096	-0.0380315	0.0794264	-0.109477	-1.02906	-0.0647112	0.135237	0.102957	-0.0272592	-0.0760198	-0.559422	0.0587907	0.143553	0.077457	0.111838	0.0711033	0.448982	-0.0649699	-0.610289	0.0511831	-3.62082e-05	0.0173218	0.486955	0.0112798	0.108252	0.0582489	0.137894	0.0565767	0.035683	-0.600814	-0.000393128	0.278934	-0.419362	0.0717309	-0.0376816	-0.397876	0.068818
4	-0.435465	0.195694	0.156667	0.0287816	0.190667	-0.147548	-0.159915	-0.138911	0.302949	0.182039	-0.147675	0.0072189	0.057136	0.164276	0.129975	-0.0271699	0.209	0.214775	0.375689	0.0293618	-0.446695	-0.223846	0.17938	0.0868088	0.433946	0.13859	-0.286193	0.18181	0.0967306	0.113228	0.026468	-0.138684	0.0445375	0.311139	-0.360531	0.0847034	0.0900001	-0.233831	0.131623
5	-0.330912	0.239676	0.157683	0.0146721	0.18144	0.199093	-0.108549	-0.0894518	0.131424	0.146454	-0.0493377	-0.0465029	-0.183831	0.100134	0.181233	0.105669	0.477095	0.178207	0.588588	-0.00599154	-0.341229	0.061064	0.25857	0.116559	0.630635	0.0974958	0.308417	0.103084	-0.0535988	0.0307411	0.163212	0.141061	0.0680176	0.618775	-0.153517	0.102191	0.251511	-0.189399	-0.1017
6	-0.0181217	0.225718	0.0196766	0.338249	0.43118	0.217387	0.32858	0.345912	0.356988	0.398418	0.218387	0.120597	0.357192	0.0659854	0.290611	0.0559038	0.415201	0.578355	0.474606	0.203141	-0.425334	0.488298	0.221631	0.246964	0.16384	0.369603	0.753605	0.433721	0.435049	0.0899862	0.289645	0.233968	0.512726	0.527348	-0.615822	0.192067	0.252356	-0.233847	0.31055
7	1.68729	2.75399	2.14625	2.29414	2.08634	1.71085	1.51148	2.04546	2.24829	2.24763	1.69389	1.85309	1.58005	2.16339	1.85956	2.12024	1.93344	1.86908	2.57007	1.64259	1.55838	2.09894	2.15527	2.13418	2.56485	2.3536	1.949	1.95052	1.80474	1.8032	2.18407	1.44386	2.1167	2.55024	0.927603	2.10087	2.58999	1.72328	2.35104
8	0.305027	0.000000000e+000	0.000000000e+000	0.000000000e+000	0.000000000e+000	0.000000000e+000	0.314959	0.000000000e+000	0.000000000e+000	0.22857	0.433395	0.000000000e+000	0.638889	0.000000000e+000	0.000000000e+000	0.204262	0.147381	0.34429	0.000000000e+000	-0.0188698	-0.752593	0.100393	0.181584	0.000000000e+000	0.0904539	0.149394	0.456707	0.569554	0.369365	0.000000000e+000	0.662479	0.468605	0.000000000e+000	0.122751	-0.0153438	0.000000000e+000	0.10595	-0.551022	0.382275
9	-0.211314	0.104986	-0.0474576	0.192432	0.176088	-0.191935	-0.128245	-0.164416	0.130557	0.190692	-0.150846	-0.146932	0.0158132	0.0221202	0.103665	0.0508474	0.0500025	0.0482804	0.304458	-0.177712	-0.224981	0.0672985	0.174411	-0.0669479	0.293501	0.141792	0.0160872	0.12869	0.0547326	-0.0883678	-0.017505	0.0136131	0.0666275	0.170118	-0.143403	-0.146885	0.222383	-0.41518	0.135094
10	-0.0433776	0.0634679	0.0766618	-0.129907	0.104952	-0.00640484	-0.0992683	0.0529205	0.0184071	0.210988	-0.222206	-0.0774951	-0.103591	-0.0129786	0.142567	-0.0912295	0.165121	0.12911	0.24538	-0.037202	-0.170236	0.158413	0.16438	0.0825383	0.134686	0.168919	0.0836942	0.123232	-0.0380695	0.0506701	0.0537579	0.0273973	0.0293786	0.158373	-0.249832	-0.127898	0.0773649	-0.326123	0.0834954
11	-0.0737844	0.0581501	0.209823	0.310532	0.057699	-0.0928375	0.0141361	-0.0136411	-0.127606	0.257445	0.00933507	0.0206205	0.291819	0.163326	0.0868167	0.285408	0.263058	0.443276	0.298972	-0.0119124	-0.22055	0.178642	0.420947	0.104406	0.119258	0.0870274	0.249672	0.387915	0.259529	0.179721	0.144676	0.234118	0.147086	0.277248	0.000522569	0.266362	0.0855501	-0.368581	0.391365
12	-0.120199	0.157304	0.114838	0.0384072	0.0761674	-0.0803196	-0.160653	0.0631067	0.113863	0.141182	0.0344717	0.0900684	-0.0398453	0.292629	0.178549	0.0387179	0.134878	0.178803	0.582209	-0.0857333	0.115735	0.227286	0.0490938	0.0525143	0.731299	0.176009	0.288485	-0.0453153	0.0800078	0.0306571	0.00169512	-0.0139144	0.0701651	0.611587	-0.0524536	0.157339	0.605961	-0.067906	0.0746496
13	0.170647	0.327343	0.0680646	0.722208	-0.0583122	0.369908	0.05523	0.528961	0.137047	0.196934	-0.0433827	0.0512973	-0.415985	0.133602	0.295406	0.588285	0.440189	0.0622968	0.247333	-0.194355	-0.274053	0.61559	0.332294	-0.179104	0.559242	0.0501392	0.898682	-0.0314236	0.0573583	-0.172182	-0.12525	0.339238	0.399942	0.297564	-0.338082	-0.0737207	0.457811	-0.279872	0.497267
14	1.67513	2.47276	2.0351	1.92657	2.09504	1.74252	1.43539	2.16829	2.16436	1.84349	1.79445	1.9953	1.48027	2.1006	1.81957	1.99346	2.22044	1.9725	2.43582	1.74788	1.54067	2.07632	2.21344	2.20817	2.63593	2.5661	1.95013	1.99564	1.67799	2.10684	1.87183	1.52465	2.06669	2.49924	0.933333	2.35375	2.31977	2.09352	2.15069
15	0.000000000e+000	0.181095	-0.349464	0.452783	0.151068	0.000000000e+000	0.101491	0.000000000e+000	-0.529862	0.300805	0.311063	-0.518813	0.487977	0.000000000e+000	0.00172689	0.432925	0.852986	0.0595724	0.000000000e+000	-0.0856757	0.000000000e+000	0.112778	0.358277	0.198769	0.180136	0.355165	0.794398	-0.270455	0.104275	-0.630513	-0.234683	0.0431125	0.000000000e+000	-0.222474	-0.92665	-0.176981	0.000000000e+000	-0.482685	0.490297
16	0.000000000e+000	0.142745	0.000000000e+000	0.711055	-0.147551	0.000000000e+000	0.000000000e+000	0.000000000e+000	-0.158967	0.283788	0.344495	0.27304	0.000000000e+000	-0.00885213	0.000000000e+000	0.488364	0.464607	0.56747	0.000000000e+000	-0.533676	0.000000000e+000	-0.342044	0.620951	0.140639	0.155414	0.333717	0.722122	0.933644	0.579985	-0.559133	0.455885	0.000000000e+000	0.000000000e+000	0.000000000e+000	0.000000000e+000	-0.241067	0.139757	-0.525648	0.341109
17	0.0774968	0.0709858	-0.00258098	0.147816	-0.0199554	-0.0866718	-0.0911724	-0.00108078	0.136811	0.153602	0.00620084	0.00763724	-0.159031	0.055878	0.0414672	0.154979	0.332749	0.183075	0.373809	-0.0913988	-0.587749	0.0578941	0.174047	0.102752	0.206409	0.149138	0.10347	0.155663	0.0568003	0.0456765	-0.02127	-0.121661	0.0204029	0.166791	-0.192417	0.0511568	0.0844671	-0.0920568	0.144482
18	-0.0810243	0.0837334	0.0412508	0.0211045	0.0945283	-0.0713411	-0.0140671	0.0785558	0.0795996	0.0692923	-0.0718152	-0.0423472	-0.0144503	-0.0121971	0.0120047	0.0584501	0.232515	-0.0403431	0.318513	-0.0862168	-0.234954	0.0712148	0.0694399	0.117776	0.323373	0.201935	-0.0236353	0.064337	0.0344977	-0.178512	-0.0346683	-3.24221e-05	-0.0799917	0.248334	-0.0707659	0.0683551	0.202433	0.0735412	0.0185911
19	-0.176735	0.193615	0.0869592	-0.0254919	0.00763581	-0.25317	-0.124169	-0.00104682	0.134487	0.0104879	0.0458576	-0.0514379	-0.0452819	-0.102812	0.0356699	-0.0264744	0.121058	0.0748116	0.387827	-0.0428724	-0.112457	0.0587143	0.135284	-0.0684722	0.438583	-0.0265556	0.244405	-0.0271458	-0.0433746	-0.0768637	-0.00715262	-0.0372586	-0.0368949	0.159911	-0.153797	0.0643807	0.259112	-0.101137	-0.110126
20	-0.221135	0.264579	0.190211	0.211298	0.162856	-0.0482515	-0.142879	0.111119	0.0800377	0.100668	-0.0610937	0.143368	-0.0639118	0.273392	0.230455	0.086043	0.166805	0.125686	0.281479	0.060311	-0.401335	0.239494	0.11306	0.171124	0.585027	0.205241	0.326927	0.0795113	0.109745	0.00326738	0.182554	-0.113829	-0.00832817	0.186975	-0.231122	-0.0437283	0.226792	-0.129189	0.183891
21	1.80499	2.62106	2.11134	1.95783	2.09031	2.1385	1.51634	1.99951	2.20559	1.92824	1.75168	1.94317	1.56386	2.11696	1.94951	2.0929	1.92661	1.96608	2.40771	1.64834	1.66972	2.1072	2.0451	2.07941	2.56027	2.37813	1.89921	2.00514	1.78572	1.87059	1.8233	1.52893	1.90929	2.356	0.93139	2.04019	2.46192	2.20494	2.27545
22	-0.903575	0.0562085	0.485998	0.188775	0.420342	0.0363764	-0.650535	0.165984	-0.357574	-0.400732	0.1077	-0.22765	-0.387319	0.19805	-0.360561	0.826158	0.0908067	-0.0350564	0.167331	0.0388095	-1.40921	-0.0591798	-0.0610498	0.229457	0.278338	0.524633	0.539743	0.593597	0.486234	-0.21306	0.0730467	-0.501689	0.245785	0.147914	-1.24264	0.291995	-0.0188006	-0.477493	0.399592
23	-0.315533	0.366263	0.184194	0.144761	0.158967	-0.137081	-0.113444	0.0866081	-0.0105317	0.0778577	0.0828928	-0.0415331	0.045491	0.176573	0.175806	0.0167244	0.0766828	0.121588	0.314667	-0.0363845	-0.30526	0.117919	0.150372	-0.105221	0.509198	0.219536	0.217792	0.0540937	0.0646425	0.0292385	-0.0205698	-0.112205	-0.087855	0.287661	-0.134464	0.010566	0.237942	0.0242112	0.0596102
24	-0.109458	0.0379634	-0.00791712	-0.0281497	0.0216915	-0.0454692	-0.0642135	-0.00700339	0.0401265	-0.0176648	-0.0872427	-0.0915966	-0.0647051	-0.0283068	0.107302	-0.0420181	0.0715929	-0.0229701	0.254844	-0.085949	-0.166715	0.00544785	-0.0122958	-0.0661985	0.433731	0.0884881	-0.149384	-0.0575828	0.0112358	-0.098281	-0.133521	-0.294575	-0.0272627	0.126361	-0.151175	0.022784	0.149241	-0.0885827	0.0185321
25	-0.19322	0.358724	0.138595	0.103022	0.0287037	-0.172958	-0.170738	0.0987677	0.158891	0.113487	-0.155674	0.166732	-0.013825	0.0299919	0.129857	-0.0421089	0.149606	0.136454	0.0970038	0.0638469	-0.175166	-0.068196	0.125463	0.0392953	0.516778	0.2333	0.210465	0.0171256	0.0439803	0.0965425	0.0692695	-0.148322	-0.141521	0.321134	-0.0370571	0.145063	0.382075	-0.00429882	0.0252761
26	-0.438704	0.035832	0.0741518	0.000372879	0.122948	-0.0694212	-0.600252	-0.047855	0.0898125	0.0614589	-0.0602098	-0.0242549	-0.298392	-0.048008	0.101787	0.211655	0.164916	0.15953	0.197896	-0.0989637	-0.768836	-0.0568161	0.115905	0.0261773	0.344981	0.185789	0.00746926	0.159576	0.0412244	-0.0472084	-0.0284562	-0.541877	-0.0237077	0.233494	-0.349303	-0.0256142	0.059144	-0.435634	0.0588144
27	-0.348042	-0.014342	0.425842	0.228717	-0.0216039	-0.0152078	-0.188938	0.0451938	0.154967	0.0422127	0.0348976	0.0626473	-0.0584232	0.177059	0.4706	-0.312295	0.271793	0.223196	0.377456	0.160953	-0.0487048	0.137671	0.327898	0.203644	0.743159	-0.0675492	0.152484	-0.0255556	0.175247	0.16828	0.162042	-0.359012	-0.151436	0.788213	-0.130789	0.0894518	-0.0117696	-0.0731709	0.21105
28	1.74006	2.54261	2.16465	2.05565	2.0312	1.74979	1.47891	2.06882	2.31233	2.01034	1.7622	1.80745	1.57514	2.13353	1.96795	2.00366	2.23439	1.91839	2.55298	1.74127	1.50668	2.10064	1.99556	1.82709	2.58494	2.41328	1.88424	2.40565	1.81831	1.99296	1.8437	1.51215	2.2123	2.34098	0.986677	2.22536	2.36969	2.17356	1.88276
29	-0.223668	0.0308537	0.175707	0.229853	0.234365	-0.134165	-0.326349	-0.0241319	0.00801895	0.214377	-0.162793	0.193721	-0.0409642	0.0392377	0.388868	-0.0199335	0.216785	0.332785	0.287193	-0.169712	-0.711447	-0.100746	-0.030426	-0.00224733	0.452197	0.147212	0.237803	0.0885779	0.245907	-0.0377656	-0.197125	-0.28672	0.00835859	0.503033	-0.983297	0.0651202	-0.0404457	-0.288361	0.301549
30	0.0855747	0.000000000e+000	0.000000000e+000	0.444434	0.000000000e+000	0.000000000e+000	0.158758	0.000000000e+000	0.0408594	0.218335	0.000000000e+000	0.384376	0.000000000e+000	0.000000000e+000	0.000000000e+000	0.000000000e+000	0.243026	0.639362	0.000000000e+000	0.0836879	0.000000000e+000	0.000000000e+000	0.000000000e+000	0.342686	0.0147392	0.296641	0.490496	0.244379	0.282739	0.000000000e+000	0.360532	0.166441	0.000000000e+000	0.469078	0.000000000e+000	0.000000000e+000	0.0209957	-0.116965	0.63513
31	-0.0740592	0.0280736	0.0308589	0.00331857	0.0474568	-0.0302587	-0.0897804	0.0207344	0.180883	0.0594475	-0.170174	0.0397539	-0.141655	-0.0822283	-0.0469112	0.00459491	0.171328	-0.000856988	0.169417	-0.0590905	-0.187475	-0.145098	0.0377634	-0.0307012	0.361566	0.116693	-0.155015	-0.156063	0.0186883	-0.0259346	-0.0277681	-0.0199334	0.176637	0.238492	-0.245321	0.0754764	0.0580235	-0.227467	0.0112703
32	-0.798576	0.196358	-0.1569	0.50744	0.000000000e+000	-0.450005	0.000000000e+000	0.000000000e+000	0.216184	0.170635	-0.30387	0.168012	0.000000000e+000	0.000000000e+000	0.000000000e+000	-0.051023	0.0247286	0.308019	0.13211	0.0489997	0.000000000e+000	0.000000000e+000	0.190011	0.105176	0.000000000e+000	0.233943	0.396993	0.544465	0.227801	0.000000000e+000	0.357252	-0.591843	0.000000000e+000	0.171705	-1.37461	-0.144252	0.000000000e+000	-0.913099	0.205329
33	-0.71158	0.10384	0.0933584	0.350163	-0.0243867	0.0253929	-0.488776	0.195248	0.0787102	0.112359	0.0282364	-0.0347404	-0.311792	0.0867472	0.0902981	0.126948	0.1195	0.00554178	-0.0845029	0.057651	-0.497247	-0.0854164	0.00492403	0.124628	0.268994	0.171418	0.330553	0.0109277	0.116914	-0.0425935	0.0972136	-0.937241	-0.0433333	-0.129424	-0.475896	0.0197721	0.20522	-0.580447	0.311865
34	-0.148797	0.0117174	0.308	-0.231878	0.232709	-0.11226	-0.250965	-0.0660614	0.171114	0.0453944	-0.128928	-0.0386634	-0.104426	-0.00726402	0.0972262	0.0850985	0.0918153	0.268285	0.425093	-0.137015	-0.274564	-0.074674	0.1596	-0.084675	0.652695	-0.00866843	-0.201556	0.160838	-0.104308	-0.0800327	-0.065009	-0.375172	0.122006	0.19849	-0.0388075	-0.104204	0.0174628	-0.175717	-0.0498285
35	1.76148	2.36998	1.8345	2.08014	2.05717	1.68219	1.50573	2.00633	2.11894	2.054	1.72983	1.66251	1.66545	2.32944	2.01543	2.06245	2.06323	1.97366	2.32893	1.6833	1.51415	2.13367	1.90528	1.95349	2.60727	2.46211	1.90605	2.39781	1.72879	1.9458	1.78011	1.55022	2.10166	2.34406	0.922463	2.08048	2.34204	2.15857	2.20387
36	0.0913977	-0.125417	-0.164369	0.298874	-0.348237	-0.454467	0.224826	-0.368937	0.115217	0.192229	0.195725	-0.177218	0.138942	-0.253011	0.000000000e+000	0.181231	0.291461	0.26338	0.0149962	-0.111068	0.194272	0.0524036	0.28699	0.547423	0.0646462	-0.0590606	0.23188	0.375302	0.233534	-0.246856	-0.00700436	-0.0581864	-0.323368	0.220234	-0.598667	-0.181886	0.207713	0.467786	0.296672
37	-0.104508	0.360073	0.0787757	0.372451	0.173933	-0.244505	-1.26346	0.134366	0.316905	0.28826	-0.0238181	0.0394362	-0.307218	0.205861	0.192605	0.136051	0.103522	0.346039	0.463996	0.216704	-0.307506	0.0288723	0.261395	0.406508	0.319681	0.662351	0.330312	0.314845	0.228379	0.149634	0.160756	-0.707073	0.110542	0.514039	-0.840121	0.356361	0.580855	-0.408104	0.396257
38	0.000000000e+000	0.000000000e+000	0.000000000e+000	0.442117	-0.164678	-0.264506	0.000000000e+000	0.000000000e+000	0.301023	0.135865	-0.0378329	-0.13995	0.000000000e+000	0.000000000e+000	0.000000000e+000	-0.0356512	0.096805	0.373207	-0.381321	-0.0792479	0.000000000e+000	0.000000000e+000	0.246171	0.395826	0.000000000e+000	0.379808	0.234892	0.324017	-0.0707274	-0.211647	0.264031	0.000000000e+000	-0.204745	0.000000000e+000	-0.881316	0.200789	0.000000000e+000	-1.119	0.373642
39	-0.611756	-0.0283007	0.121688	-0.208775	0.12374	-0.106741	-0.586676	-0.0947283	0.109965	-0.0449951	-0.148691	-0.067166	-0.296515	-0.0686144	0.00564452	-0.0330511	0.0324138	0.0879408	0.184558	-0.153505	-0.302059	-0.136882	-0.0130372	-0.0864199	0.404662	-0.055093	-0.262268	0.034793	-0.0686025	-0.0851449	-0.0977682	-0.409886	0.00309361	0.088041	-0.126811	-0.0991439	-0.0633991	-0.383925	-0.059028
40	-0.133639	0.154172	0.0701004	0.234569	0.0106098	-0.00376087	0.0156277	0.223642	0.151522	0.0528724	0.279034	-0.0547441	-0.166536	0.112677	0.186596	-0.123587	0.284089	0.156962	0.257157	0.0335657	-0.570197	0.20559	0.243666	0.0611371	0.359225	0.0893658	0.254259	-0.00626739	0.0518321	0.0146455	0.135609	-0.310058	0.0757278	0.0363993	-0.224901	0.159364	0.233311	-0.21413	0.199515
41	-0.115835	0.359901	0.182497	0.0937964	-0.0239763	-0.165537	-0.0985509	0.306255	0.0384559	0.0343966	0.249506	-0.361456	-0.250231	0.384621	0.298534	0.304057	0.374146	-0.129818	0.124789	-0.0906083	0.106598	0.423129	-0.128028	-0.163635	0.562343	0.213197	0.444634	-0.121999	0.0415143	-0.0981012	0.0129308	0.231725	0.214749	0.257678	-0.247551	0.0525063	0.823247	-0.382155	-0.395841
42	1.80157	2.75011	2.06116	1.87431	2.03072	1.73193	1.50737	1.95216	2.0247	2.04141	1.75769	1.73739	1.75566	2.10522	2.05748	2.04168	2.08206	1.91788	2.35642	1.73138	1.48137	2.11255	1.96794	2.09896	2.49848	2.42906	2.06015	2.08566	1.78412	1.81409	1.85513	1.63625	1.97322	2.54844	0.936476	2.30075	2.22412	2.21977	2.14233
43	-0.120325	0.069605	0.068948	0.0385618	-0.0474497	-0.105381	-0.358477	-0.033916	0.139179	0.0746495	-0.194857	-0.102954	0.0232577	0.111534	0.138741	-0.198918	0.150794	0.0915279	0.0993377	-0.104248	0.0417538	-0.165067	0.168222	-0.0716865	0.330712	0.165026	-0.0774319	-0.0324478	0.0558663	-0.0297499	-0.117316	-0.0545178	0.0735386	-0.233581	-0.189513	0.0398557	-0.0179406	-0.0331458	0.0445223
44	-0.126688	0.0303734	0.23541	0.116932	0.0949115	-0.497017	0.00024588	-0.200272	0.279282	0.201624	-0.144078	0.0158449	0.219008	-0.0722196	-0.0363242	-0.0551452	0.168084	0.174914	0.0768808	-0.0349824	0.11803	0.105885	0.0983729	0.157753	0.215155	0.25724	0.147993	0.190241	0.0690555	0.0721945	0.00250502	-0.578439	0.0375855	0.0966722	-0.194475	0.219908	0.0822644	0.818712	-0.0644325
45	-0.436009	-0.081658	0.197443	0.132866	0.135529	0.119598	-0.531377	0.0204792	0.148174	0.0245758	0.15869	0.0480203	-0.212567	-0.128671	0.0342612	-0.289343	0.154453	0.2653	0.240711	0.0627455	-0.172363	-0.0617727	0.147068	0.142344	0.2883	0.0618465	0.201882	0.0852544	0.123903	-0.0669289	0.133106	-0.437438	-0.0297551	-0.0296665	-0.408211	0.104486	0.118001	-0.348133	0.229888
46	-0.292731	0.305219	0.301048	0.4925	0.188964	0.000000000e+000	-0.163553	-0.110769	0.50657	0.375589	0.235703	0.000000000e+000	0.222464	0.430667	0.000000000e+000	0.420432	0.514478	0.754937	0.384214	0.206479	-0.100309	0.407125	0.600508	0.593186	0.210793	0.596287	0.744274	0.832092	0.503173	0.505294	0.75465	0.304745	0.450154	0.545341	-0.534599	0.386485	0.367365	-0.379803	0.375696
47	-0.065746	-0.0122986	-0.00628793	-0.00688566	0.0676578	-0.10488	-0.016318	0.0179699	0.118932	0.00990238	-0.0810919	-0.0431515	0.210196	-0.0517561	-0.00766814	-0.0200611	0.0173404	0.0906654	0.131056	-0.0512729	-0.133069	-0.0139485	0.0648089	0.0308366	0.252733	0.0917989	-0.0524187	0.0945494	0.0326768	-0.0696843	-0.0444344	-0.0521997	0.0209766	0.123872	-0.116376	0.00727269	0.0636171	-0.195562	0.0424985
48	-0.106076	0.231676	0.131061	-0.0846674	-0.0955027	-0.0450063	-0.0565855	0.142042	0.111586	0.0081819	0.103134	-0.0550533	-0.0351316	0.0368903	0.110896	0.214735	0.137293	0.0409354	0.168784	-0.211417	-0.276859	0.0180417	0.207041	0.0356618	0.217774	0.170654	0.377376	0.0546688	0.216309	-0.0351159	0.02756	-0.0368364	-0.139043	0.263729	-0.158353	0.0374882	0.162302	-0.400392	-0.156884
49	1.8873	2.39862	2.16418	1.81511	2.07063	1.64583	1.50209	2.04379	2.20956	2.01191	1.65333	1.75	1.7941	2.03737	1.78545	2.02423	2.17024	1.93601	2.33767	1.7455	1.59361	2.17091	1.8508	1.94237	2.59511	2.48978	1.80575	2.04375	1.91517	1.93316	1.7416	1.55476	2.16259	2.42795	0.968785	2.09317	2.28998	2.1749	1.95239
50	-1.25461	0.264677	-0.037861	0.0373722	-0.0445012	-0.213107	-1.32046	-0.000633053	-0.121753	0.0269021	-0.0343836	-0.121028	-0.609095	-0.00825794	-0.269328	0.0424098	-0.00190878	0.0225195	0.0498772	0.00401175	-1.03654	0.00920821	0.0172849	0.00545311	0.195351	0.0655319	0.201143	-0.0545007	0.0472471	-0.229772	-0.0513036	-0.85303	0.0456636	0.119577	-0.509154	0.021461	0.117875	-0.74701	0.0189507
51	-0.84811	0.0566234	0.267979	0.351722	0.248669	0.00917845	-0.42565	0.247604	0.439175	0.335968	-0.087604	0.245813	-0.190893	0.317247	0.345775	0.152856	0.431558	0.407286	-0.00102976	0.20803	-0.126181	0.281128	0.328785	0.378596	0.454129	0.334767	0.362979	0.315326	0.396943	0.330862	0.358925	-1.0304	0.449199	-0.3578	-0.636761	0.405598	0.327396	-0.357643	0.406444
52	-0.836742	-0.0828792	-0.379638	0.0738071	-0.101525	-0.211545	-0.667208	-0.291289	0.0192263	0.0195782	-0.0426908	-0.202109	-0.142344	-0.0931548	-0.581725	-0.13519	0.0490856	0.156538	-0.151635	-0.131183	-0.737587	-0.143901	-0.0172526	0.105374	0.324512	0.055881	0.185852	0.0233199	0.14179	-0.112231	-0.0643323	-0.645485	-0.28415	0.0412155	-0.282205	-0.0901258	-0.0500801	-1.0664	-0.0237129
53	-0.180557	0.247402	0.0789646	0.0705453	-0.122214	-0.130615	-0.12287	0.0214433	-0.0094802	0.00624139	0.124139	0.0354454	-0.00654973	0.156216	0.171632	0.037548	0.138632	0.0256011	0.13415	-0.0407852	-0.266425	0.0107449	0.093387	0.0392976	0.425694	0.153171	0.185002	-0.132071	0.0589401	0.0528318	0.027682	0.0323521	0.0346843	0.162313	-0.0820071	0.0451234	0.2201	-0.0930962	0.12978
54	-0.146806	0.243958	0.180247	-0.0272087	0.0329332	-0.267225	-0.413887	0.0619458	-0.0218296	0.0413679	-0.124419	-0.0193914	-0.0434879	0.0334013	0.0597285	-0.0533375	0.0905728	0.103264	0.117392	-0.0626552	-0.174128	-0.0164167	0.0913421	0.0146691	0.292517	0.222947	0.234879	0.13407	0.0554665	0.0335194	0.0170033	-0.174811	-0.115072	0.256392	0.0194569	-0.0257614	0.136154	-0.13365	0.157051
55	-0.0436289	0.163158	0.160432	0.273233	-0.0528078	-0.154258	0.0342128	-0.218997	-0.0233842	0.134401	0.061072	-0.112828	0.0695733	0.00977041	0.00530022	-0.279729	0.0611509	0.199864	-0.0230765	0.0330443	-0.0452489	-0.376584	0.0212581	0.362712	0.12859	0.215159	0.269104	0.090526	0.127882	0.0995413	0.0479576	0.0489299	-0.18743	0.147192	0.0196906	-0.0679513	0.0459406	0.252998	0.0872589
56	1.72546	2.54098	2.08681	1.84747	1.99031	1.64702	1.52609	1.86635	1.9967	1.86182	1.664	1.70512	1.84147	2.03367	2.02344	2.06236	2.08261	2.06597	2.33031	1.7956	1.54562	2.00473	1.93747	2.06778	2.4419	2.42066	1.91869	2.2303	1.82626	1.89177	1.82143	1.5066	1.94622	2.65263	1.09989	1.87984	2.2778	2.05935	1.96645
57	-0.0181952	0.00400538	0.140722	0.0046501	0.0218665	0.123718	-0.104675	0.148501	-0.0425734	-0.112501	0.163767	0.126285	-0.0797439	-0.00140711	-0.071811	-0.0321439	-0.188099	-0.00728658	-0.0760926	0.0385654	-0.204148	-0.19638	-0.0799123	0.0142584	0.131297	0.121589	0.0962473	0.0804658	0.192033	-0.228264	0.201312	-0.0156745	-0.0453033	0.484791	0.0817154	0.0555285	0.270881	-0.252845	0.120288
58	0.2969	0.158033	0.0376741	0.218706	0.0969392	0.0748097	-0.310428	0.0928795	0.0569952	-0.00675702	-0.231337	-0.0728886	-0.000759433	-0.00800376	0.175619	-0.624927	0.180416	0.013957	0.070358	0.176451	0.135646	-0.0133592	0.0359619	-0.117047	0.395532	0.0226576	0.324864	-0.113606	0.116562	-0.0256478	-0.103517	0.374757	-0.130048	0.00107031	-0.0336166	0.0794599	0.1403	-0.110123	0.100013
59	0.000000000e+000	0.0301297	-0.00505286	-0.11528	-0.00871971	-0.114079	-1.27993	0.0195964	0.0877404	-0.0404367	-0.130418	-0.0328681	-1.24718	-0.0295601	0.183561	0.324306	0.0384399	-0.165596	0.151049	0.153144	-0.999902	0.0540263	-0.0989816	-0.13585	0.272389	0.168221	-0.725637	0.32675	0.237012	0.255931	-0.1951	0.000000000e+000	-0.0966082	-0.0184932	-1.30889	-0.0326932	0.306954	-1.3949	0.0765351
60	-0.290909	0.320203	-0.0667177	0.197	-0.0475838	-0.0579609	-0.269049	-0.307533	-0.204529	0.0753965	0.0867183	-0.197439	-0.359863	-0.0153411	0.156304	0.112646	0.137227	0.113043	0.086432	0.0127869	-0.914268	-0.0475583	-0.0503855	0.178938	0.217065	0.271272	-0.0227305	0.158569	0.24753	-0.00308948	0.137157	-0.119176	-0.185594	-0.254542	-0.49673	-0.0109525	-0.0208006	-1.0185	0.366487
61	-0.353638	0.0363418	-0.0812946	0.00248527	-0.00535162	-0.076297	-0.329374	0.00705049	-0.0712072	0.0354043	-0.0471307	-0.0979416	-0.249097	-0.0644748	-0.0532538	-0.06082	0.00328827	-0.0147274	0.0786596	-0.0711119	-0.377888	-0.0426484	-0.0325021	-0.0335065	0.168065	0.116156	-0.0536928	-0.017289	0.0110634	-0.0553062	-0.0601931	-0.218008	-0.0335963	0.0324054	-0.040186	-0.0464459	0.0787857	-0.232553	0.0372923
62	-0.73968	0.0616506	0.00183125	0.0181646	-0.0419709	-0.276396	-1.05077	-0.115806	-0.1742	0.000138913	-0.131236	-0.183779	-0.555157	0.111573	-0.075594	0.00698729	0.0760807	0.0963425	-0.115282	-0.281726	-1.59633	-0.159595	0.0450078	0.0117597	0.150339	-0.000492539	0.114692	0.201266	0.083256	-0.0428009	0.185545	-0.677349	0.10194	-0.036696	-0.25155	0.0823268	-0.199316	-0.821022	0.223758
63	1.66367	2.54299	1.87212	1.83647	2.0516	1.7737	1.57093	1.92505	2.26779	2.42691	1.92674	1.73185	1.70854	2.13861	2.05902	2.11655	2.04012	2.01196	2.43793	1.66538	1.46642	1.91184	1.95128	1.85256	2.66716	2.40305	1.77205	2.14246	1.8145	1.90036	1.8405	1.58261	2.28063	2.44634	1.11189	2.20499	2.42636	1.77945	2.14944
64	-0.256132	0.204503	0.000720633	-0.0984822	-0.222221	-0.258267	-0.100783	0.0105913	0.0939988	-0.0367954	-0.0524159	-0.0163312	0.018282	0.162723	0.220138	0.331141	0.141866	0.0195951	0.146773	-0.226171	-0.136842	0.4107	0.172891	0.109535	0.191318	0.135869	0.180484	0.0989062	0.07298	0.074564	0.0664039	-0.00626553	0.129274	0.303884	0.0378909	-0.100318	0.347316	-0.15633	-0.132329
65	0.000000000e+000	0.000000000e+000	0.000000000e+000	0.226848	-0.330864	-0.473071	0.400787	-0.55826	0.000000000e+000	0.0503669	-0.126404	-0.432356	0.656406	-0.201213	0.000000000e+000	0.000000000e+000	0.202001	0.41943	-0.0462595	-0.161177	0.0186852	-0.4357	-0.0650525	0.089613	0.255332	0.252821	0.430946	0.277174	0.40331	0.000000000e+000	0.0321059	0.483054	0.214088	-0.915474	0.335242	0.000000000e+000	0.000000000e+000	0.000000000e+000	0.48942
66	-0.461418	0.04762	0.173084	0.08517	-0.0258485	-0.0370574	-0.117056	0.0021851	0.0851454	0.182535	-0.163809	0.0662824	-0.0462311	0.0910796	0.0644719	-0.22309	0.157961	0.150312	0.0654985	3.71516e-05	-0.163972	-0.0558981	0.126611	0.185911	0.245678	0.014776	0.252913	0.246645	0.111684	0.0726504	0.128701	-0.0900466	0.462316	-0.18908	0.0207916	0.0952537	-0.0578755	-0.0108508	0.0932725
67	-0.776994	-0.207008	0.173886	0.305508	-0.0942119	-0.0447678	-0.671582	0.0499152	-0.0796525	-0.026553	-0.0793994	0.0279014	-0.281254	0.422747	0.29882	0.109807	0.0397235	0.240735	0.322634	0.064859	-1.32436	0.0977143	0.0220788	0.479977	0.206473	0.116926	0.604871	0.444441	0.141757	0.268555	0.16737	-0.311368	0.248247	0.0884606	-0.771713	0.0726052	0.000000000e+000	-0.570506	0.275637
68	-0.707982	0.131448	0.290006	0.185371	-0.00144722	-0.00130085	-0.529914	0.122561	0.0198424	0.0773812	0.101879	0.162258	-0.173253	0.15657	0.00919419	-0.183359	0.0923512	0.131802	-0.0480485	0.05449	-0.687916	-0.0342927	0.0448728	0.267449	0.391244	0.126924	0.470833	0.296855	0.250882	0.119592	0.232588	-0.528442	-0.0862012	0.0520628	-0.319859	0.16452	7.41358e-05	-0.645906	0.178814
69	0.0837072	0.000000000e+000	0.0644743	0.301672	0.000000000e+000	-0.307494	0.0452324	-0.260735	-0.118159	0.270208	-0.334239	-0.211856	0.147708	-0.106991	0.000000000e+000	0.00713763	0.0983752	0.454269	0.000000000e+000	-0.258807	0.000000000e+000	-0.243848	0.149127	0.134801	0.313771	0.000000000e+000	0.493452	0.348321	0.685269	0.000000000e+000	0.374924	0.0455154	-0.0872642	0.000000000e+000	-0.990637	-0.0947669	0.000000000e+000	-0.116689	0.457962
70	1.72869	2.36493	2.03884	1.85643	1.95124	1.78275	1.52758	1.87894	2.41427	2.18919	1.7755	1.72133	1.67479	1.90711	1.90035	2.01108	1.89492	1.91082	2.27613	1.71923	1.44181	2.08311	1.90766	1.71789	2.62811	2.55909	2.24938	1.95794	1.81046	1.94044	1.876	1.49203	1.99248	2.61783	1.10406	2.09892	2.31426	1.93724	1.93228
71	-0.853803	0.0718944	-0.0596815	0.0838324	-0.134487	-0.0313533	-1.18927	-0.256348	-0.113976	-0.088798	-0.0561826	-0.192036	-1.64417	-0.100632	-0.0254922	-0.258103	0.118579	-0.0813315	0.0374996	-0.195417	-1.49666	-0.111225	0.58038	-0.0199673	0.267838	0.116836	0.193332	0.0430165	0.164445	-0.145184	-0.0472863	-1.29165	-0.0152787	0.240552	-0.760009	-0.0774809	-0.0659044	-1.50205	0.159469
72	0.0972263	-0.0277265	-0.0832341	0.42351	-0.0923363	0.392294	0.31903	0.334766	-0.0294371	0.0560805	0.302424	-0.281293	-0.190346	-0.126155	0.216349	0.0629626	0.284688	-0.154245	0.0416385	-0.0459968	0.125613	0.0597703	-0.0209863	-0.155396	0.311167	0.113866	0.365199	-0.163581	-0.0614262	-0.252439	-0.285738	0.0162701	0.259341	0.199545	-0.0407841	0.12067	0.255066	-0.318361	-0.00664959
73	-1.28256	-0.101403	-0.032803	0.282096	-0.0501627	-0.324474	0.000000000e+000	-0.335735	-0.316972	0.259252	0.0163383	-0.423461	-0.850339	-0.24703	-0.431897	-0.386554	0.294882	0.433355	0.0618794	0.000000000e+000	-0.707755	-0.238199	0.0422407	0.344625	0.115501	0.177107	0.21184	0.457657	0.587924	-0.124987	0.101104	-0.972124	-0.19833	-0.112171	-0.770355	0.135428	0.000000000e+000	-1.26771	0.224455
74	0.0839814	0.000000000e+000	0.0654164	0.218779	0.000000000e+000	0.14735	-0.0292556	-0.679417	0.000000000e+000	0.000000000e+000	0.000000000e+000	0.000000000e+000	0.294839	0.000000000e+000	0.000000000e+000	0.000000000e+000	0.511964	0.484286	0.000000000e+000	0.000000000e+000	-0.17335	0.000000000e+000	0.000000000e+000	0.46687	0.000000000e+000	0.000000000e+000	0.498161	0.768759	0.667858	0.000000000e+000	0.359935	0.246124	0.000000000e+000	-0.0819571	0.0453845	0.000000000e+000	0.000000000e+000	-0.380944	0.471821
75	-0.122891	0.0353195	-0.11299	-0.0558	-0.00178687	-0.056672	-0.163656	-0.0300141	-0.00633705	-0.0052765	-0.0709397	-0.0434114	-0.0684035	-0.0615612	0.0268427	-0.399288	-0.0533161	-0.0117422	0.00308982	-0.0626657	-0.131292	-0.0591698	-0.0270445	-0.0438819	0.144622	0.0351915	-0.129361	0.00396145	0.0242122	-0.0449798	-0.0745449	-0.121914	0.00461628	-0.0280878	-0.00654149	-0.0472505	0.0255725	-0.229255	-0.00426612
76	0.0488475	0.000000000e+000	0.24612	0.253541	0.302852	-0.0533777	0.333992	0.000000000e+000	0.000000000e+000	0.286134	0.000000000e+000	-0.101974	0.675228	0.0614359	0.000000000e+000	0.000000000e+000	0.532348	0.462981	0.227265	0.000000000e+000	0.214452	0.000000000e+000	0.643798	0.281104	0.0809218	0.000000000e+000	0.761666	-0.102879	0.833247	-0.261283	0.63691	0.504492	0.000000000e+000	0.133329	0.0792472	0.397667	-0.0633523	0.666305	0.443477
77	1.68493	2.34362	2.08821	1.88268	1.90089	1.6825	1.50583	2.02624	2.15123	2.06951	1.94488	1.67272	1.58817	2.43675	1.87927	2.03935	1.93648	1.94181	2.38388	2.03261	1.44102	2.06344	1.98185	1.7226	2.4378	2.86558	2.11453	1.9979	1.79539	1.8255	1.75529	1.56697	2.21157	2.29909	1.14216	2.05212	2.4213	1.83851	1.93333
78	-0.184109	0.019891	0.0310954	0.018013	-0.00370839	-0.0738347	-0.195574	-0.0454366	-0.000568975	0.103725	-0.153611	-0.096785	-0.2096	-0.020171	-0.063777	-0.0470844	0.00144729	0.0772889	0.119568	-0.0405309	-0.221166	-0.0624752	0.0979121	0.0507245	0.208816	-0.0588168	0.0313278	0.0919558	0.0982628	-0.0764921	0.0456894	-0.141911	0.0113068	0.0796086	-0.0484473	0.0483209	-0.131208	-0.205213	0.0810726
79	-0.138436	-0.0520292	0.0535126	-0.119505	0.0645219	-0.0692543	-0.222055	-0.0638909	0.0486183	-0.0161208	-0.126854	-0.0206708	-0.134927	-0.10635	-0.0256547	-0.0289069	-0.0976459	0.142654	0.0268658	-0.0884237	-0.231962	-0.131283	0.0146068	-0.0308357	0.180709	-0.14541	-0.135934	0.0593883	0.016954	-0.0305159	-0.043101	-0.302596	0.0579901	-0.061666	-0.0390471	-0.0676299	-0.0959577	-0.354002	0.000738619
80	0.147214	-0.0412176	0.493379	0.3637	0.293014	0.190173	0.354011	0.235864	0.100575	0.401399	0.245461	0.305622	0.480247	0.248921	-0.0691128	0.277802	0.377785	0.576114	0.19422	0.296384	0.29754	0.224536	0.524252	0.324024	-0.0402741	-0.0299671	0.638098	0.783438	0.559385	-0.0758051	0.506945	0.205297	0.293962	0.0653441	0.685452	0.366557	-0.053629	0.242696	0.42144
81	-0.145928	0.203269	-0.0356415	0.189327	0.22102	0.645771	-0.0795421	0.116947	0.405685	0.00347643	0.0235825	0.00229827	0.0426435	0.0626732	0.0461307	-0.259643	0.0488267	0.0113942	-0.156368	-0.0117619	0.0474996	0.00670284	0.0785937	0.127387	0.583802	0.0644927	0.595599	-0.239132	-0.0768057	-0.169463	-0.000909309	-0.240908	0.0477127	0.588284	-0.17313	-0.0614695	-0.156786	-0.163575	0.322896
82	-0.307331	0.0515516	0.0474363	0.161963	-0.00923574	-0.0334243	-0.389515	-0.0209983	-0.0803967	0.0617045	-0.115951	-0.208106	-0.254063	-0.0742703	0.25028	-0.201793	0.00586754	-0.0490889	0.119459	-0.147244	-0.245349	-0.196564	0.0092122	-0.0451347	-0.101741	-0.114862	0.208115	0.104841	-0.00179178	-0.120934	0.00307213	-0.419464	0.0267675	0.137889	-0.0798703	-0.164306	0.0106784	-0.360962	-0.0174761
83	-0.207649	-0.0334834	0.083362	0.1556	-0.0142131	0.0255087	-0.29216	0.0409734	-0.0305002	-0.0344618	-0.041864	0.0845273	-0.0977202	0.0958935	0.101073	-0.244009	-0.038679	0.00380776	-0.0261619	-0.0640328	-0.0942014	0.0417029	-0.0289188	0.124737	0.0826205	0.0413188	0.20925	0.044574	0.0599615	0.0220938	0.0189163	-0.317851	0.0548509	0.162671	-0.0881811	0.0165405	-0.0431998	-0.155236	0.0821836
84	1.60319	2.27524	1.98344	1.83585	1.92357	1.75927	1.51352	2.04947	1.88951	2.25691	1.89912	2.19022	1.54751	1.88494	1.73358	2.09359	1.75142	1.97731	2.37951	1.7065	1.44607	2.12421	1.94054	1.71895	2.44946	2.83809	1.92688	1.98787	1.89014	1.82568	1.84213	1.3829	2.04845	2.49215	1.18781	2.13554	2.36105	1.96807	1.88642
85	-0.210629	0.141825	0.116562	-0.184266	0.134441	-0.0582192	-0.153825	0.0640302	0.0572386	0.0355494	-0.153939	0.0882097	-0.0764143	-0.291269	-0.0774728	0.0909292	0.0144782	0.141222	0.00961086	-0.0247044	-0.187117	-0.0142293	0.0599498	0.0279527	0.176726	-0.0598391	0.130969	0.113366	0.0988761	0.190287	0.0419798	-0.0934212	-0.0252918	-0.0177515	-0.021705	0.0341999	0.106143	-0.110847	-0.484591
86	0.000000000e+000	0.000000000e+000	0.000000000e+000	0.0740485	0.000000000e+000	0.109748	0.000000000e+000	0.000000000e+000	-0.0403404	0.000000000e+000	0.000000000e+000	0.000000000e+000	-0.904091	0.000000000e+000	0.000000000e+000	0.000000000e+000	0.000000000e+000	0.324398	-0.355621	0.000000000e+000	0.000000000e+000	0.000000000e+000	0.000000000e+000	0.252912	0.000000000e+000	0.000000000e+000	0.110462	0.391498	0.570469	0.000000000e+000	-0.320019	0.000000000e+000	0.000000000e+000	0.000000000e+000	-0.57113	0.000000000e+000	0.000000000e+000	-0.985546	0.000000000e+000
87	-0.453326	-0.0108276	-0.0922417	0.0832063	0.0769875	-0.157785	-0.385165	-0.0419278	0.0024992	0.103263	-0.0533146	0.17447	-0.132131	0.0918974	0.0221789	0.0603564	-0.0243058	0.146147	0.117458	-0.165966	-0.203914	0.00267568	-0.0581739	0.145073	0.169475	0.0372753	0.0356616	0.162402	0.00568195	0.167237	0.116343	-0.355912	0.00655522	0.14087	-0.0731574	0.0753324	0.0753899	-0.38792	-0.153769
88	-0.552581	-0.397187	0.238903	0.350981	-0.0418464	-0.0879882	-0.676155	-0.171093	-0.0616538	0.136554	-0.0850621	-0.218999	-0.234839	0.19247	-0.0665839	-0.269042	-0.00272948	0.215655	0.117587	-0.61765	-0.752328	-0.0147844	-0.322247	0.413679	0.137959	-0.273605	0.398615	0.266442	0.0725049	-0.312545	0.0132379	-1.09457	0.0521129	0.407468	-0.52048	-0.39169	0.268055	-0.379603	0.224844
89	-0.262807	-0.0623794	-0.064704	-0.0421747	0.00954903	-0.084875	-0.146282	0.00091172	0.0281482	0.0278824	-0.0803812	-0.0457363	-0.101725	-0.135945	0.041406	-0.108538	-0.0784962	0.0357854	0.0285079	0.00554089	-0.29452	-0.0982413	-0.0503837	-0.0731794	0.16599	0.0366079	-0.163503	0.0460342	0.0560717	-0.0475147	-0.0511532	-0.236508	-0.0587314	0.0380297	-0.166329	-0.0146189	0.0151923	-0.233215	-0.0110607
90	-1.0633	0.0268073	0.0705155	0.019545	-0.0308712	-0.0636823	-0.759968	-0.0395414	0.0445387	0.0619454	-0.131208	-0.0699576	-0.429501	-0.164478	-0.00386583	-0.144316	-0.0443476	0.096317	0.0258619	-0.100268	-0.737033	-0.0816937	-0.0712282	0.0147178	0.237605	-0.362651	-0.014308	0.0909977	0.0649879	-0.0607084	-0.0411415	-0.671335	0.000679254	0.0364215	-0.272941	-0.0987925	0.0328238	-0.464783	0.0353851
91	1.67663	2.35723	1.96719	1.84236	1.90163	1.73063	1.56756	2.00243	1.89458	2.42433	1.98983	1.66904	1.39076	1.92535	1.80296	2.0449	1.84013	1.97963	2.41035	2.01745	1.50262	2.02234	2.05254	1.70737	2.53948	2.6907	1.92092	2.00588	1.77904	1.92586	1.88689	1.45512	1.83076	2.34361	1.22629	2.02869	2.24798	2.09679	1.81229
92	-0.144522	-0.533666	-0.104635	0.0550274	-0.0906325	0.090105	-0.309669	-0.428508	-0.0173588	-0.120719	-0.294457	-0.276183	-0.38968	-0.52583	-0.264738	-0.0438268	0.0418983	0.204272	-0.176309	-0.410964	-1.03667	-0.229946	-0.226065	0.0918074	0.0247502	-0.371798	0.433627	0.272407	0.0847785	-0.139824	0.157488	-0.100952	-0.387747	0.176913	-0.28557	-0.215875	-0.141114	-1.40889	-0.0870445
93	-0.123659	0.102775	0.177913	0.195348	0.170437	0.105101	-0.0943584	0.132724	0.0195183	0.0560121	0.0711198	0.165508	0.00549889	-0.0383617	0.142568	0.0980706	0.0174238	0.203248	0.0720231	0.15535	-0.118589	0.0197333	0.0990393	0.168566	0.236563	-0.00725449	0.405009	0.0202393	0.226165	0.0765647	0.19044	-0.0523333	0.0766909	-0.0798374	0.0122422	0.205932	0.0839414	-0.156249	0.105738
94	-0.199771	0.0065002	0.133252	0.0952556	-0.122333	0.00288563	-0.132024	0.128764	0.00788909	-0.125224	0.141962	-0.0848433	0.0151066	-0.198654	-0.0398671	0.0566624	0.148692	-0.175965	0.235805	0.017544	-0.100182	-0.0208592	0.157996	-0.00259688	0.175902	-0.0334575	0.463344	-0.151919	0.0884784	-0.162329	-0.0168303	-0.16449	0.184817	0.220566	-0.258512	-0.0787226	0.0639526	-0.282232	0.0892023
95	-0.22977	-0.195539	-0.0305221	0.0361541	-0.0615799	0.0119762	-0.134008	0.0733328	-0.0299106	0.00930916	-0.116251	-0.111388	-0.109885	-0.143117	-0.1132	-0.204057	0.0129058	0.0294064	-0.180543	-0.216023	-0.357962	-0.204054	-0.109097	0.0388373	-0.0516786	-0.198237	0.0398319	-0.0426315	0.0491611	-0.161736	-0.0504824	-0.208945	0.0766974	-0.146879	-0.227855	-0.121811	0.0175647	-0.380582	0.0765152
96	-0.430846	0.0995127	-0.0834207	-0.0647947	-0.0152465	0.0479197	-0.161187	0.113415	0.13705	0.0119813	-0.221193	0.0322168	-0.108443	0.0944192	0.0823511	-0.193366	0.0765275	0.00736489	0.0715183	-0.0656803	-0.103803	-0.00455511	0.108341	0.0536862	0.113511	0.0184471	0.290889	-0.0206563	-0.115516	0.0741073	0.0334766	-0.149752	-0.0717124	-0.0238008	-0.0715177	-0.0734072	0.027523	-0.201056	-0.0468001
97	-0.249232	-0.0184743	-0.0206178	-0.0404232	-0.00904878	-0.0972895	-0.123108	0.00213438	-0.10049	-0.127784	-0.0707495	-0.0135683	-0.0387925	-0.176261	-0.0890794	-0.10846	-0.0662327	0.132103	0.0887986	-0.0708938	-0.154047	-0.0684293	0.00116929	-0.0175664	0.0923666	-0.0343711	0.0630195	-0.00799253	0.0798835	-0.0715392	0.0098478	-0.0974333	-0.148735	0.0496951	-0.0309689	-0.056432	0.0200013	-0.0570368	-0.0359652
98	1.71796	2.45497	1.85951	1.87027	1.99049	1.70619	1.49968	1.93886	1.77911	2.44032	1.78412	1.97066	1.37788	1.87726	1.84699	2.0812	1.87584	2.15597	2.30372	1.75418	1.50266	1.96335	1.97131	1.73474	2.48252	2.57554	1.8768	1.98362	1.7997	1.83699	2.03332	1.55122	2.27237	2.25413	1.2348	2.03418	2.67335	1.82623	1.91371
99	-0.516255	0.563729	0.755428	0.400936	0.621907	0.363933	0.155225	-0.257575	0.513209	0.475282	0.300868	-0.672227	0.440495	-0.0860353	0.462307	0.514294	-0.368811	0.600767	-0.594702	0.507099	-0.567778	-0.00730644	0.432843	0.465732	0.764627	0.806424	-0.456729	-0.24559	0.643695	0.110315	-0.241939	0.432252	0.666064	0.592024	-0.316962	-0.309844	0.687693	0.0484191	0.468964
100	-0.505052	0.0384907	0.0376198	0.193103	0.0253655	-0.0404802	-0.0629651	0.0591819	-0.142089	-0.0281703	0.0877915	-0.0851037	-0.075835	-0.102193	-0.0134831	0.0800471	0.0288467	0.0810158	-0.134768	0.0281691	-0.201291	-0.127848	-0.0917048	-0.0258073	0.221324	0.0181313	-0.00847195	-0.0612108	0.104198	-0.166563	-0.00769798	-0.216452	-0.0304662	0.104579	-0.0895333	0.052295	0.115858	-0.070386	-0.188953
101	-0.434639	-0.0772196	0.222613	-0.197529	0.113879	-0.0692105	-0.361108	-0.0553741	0.0492154	-0.0933144	-0.0847267	0.0598769	-0.111559	-0.190097	-0.0452831	-0.0829407	-0.148231	0.243109	-0.0390245	-0.104739	-0.398994	-0.221076	0.0331986	0.0142561	0.0644409	-0.163509	-0.0144656	0.0231673	0.0017236	-0.0804034	0.0403786	-0.545173	0.0948376	-0.156531	-0.133315	-0.122794	-0.345856	-0.38197	0.018994
102	-0.253532	0.00684803	0.163269	-0.00272704	0.135188	-0.0711311	-0.0476766	0.00470224	-0.024001	-0.078233	-0.144541	0.0714322	-0.0709872	-0.118342	0.0339832	-0.0733888	-0.0299511	0.178083	-0.000239369	-0.0697263	-0.124901	-0.207561	-0.0387569	0.0547705	0.0179527	-0.107788	0.190583	-0.0260235	0.0684911	-0.0427551	0.0940168	-0.120428	0.0922935	-0.0863069	-0.157188	-0.0579559	-0.272805	-0.148609	0.080526
103	0.107466	-0.201397	-0.118315	0.537645	-0.102759	0.283446	-0.00155646	0.0620374	-0.59016	-0.0568055	0.372218	0.248379	-0.214985	0.385584	-0.156993	0.374374	-0.00316982	0.101381	0.303207	0.0619821	-0.219308	0.178446	-0.131115	0.0508541	0.157868	0.0286935	0.136314	0.0322992	0.219111	-0.104366	0.238038	-0.130107	0.00640538	0.164175	-0.140874	0.0319617	0.469121	-0.127743	0.510109
104	0.193495	0.000000000e+000	0.017906	0.378058	0.000000000e+000	-0.672927	0.373705	0.000000000e+000	0.000000000e+000	0.000000000e+000	0.000000000e+000	0.144319	0.237474	0.000000000e+000	0.000000000e+000	0.000000000e+000	0.228072	0.396169	0.000000000e+000	0.000000000e+000	0.351884	0.000000000e+000	0.000000000e+000	0.194148	0.0606575	0.000000000e+000	0.576813	-0.118255	0.329699	0.000000000e+000	0.387629	0.282135	-0.279918	0.0792149	0.156817	-0.0305222	0.000000000e+000	-0.273751	0.35599
105	1.77406	2.34948	1.89735	1.85833	2.10902	2.00984	1.5109	1.92813	1.78407	2.0047	1.91926	1.68401	1.28979	1.96493	1.68955	2.09561	1.82848	2.06609	2.32172	1.7799	1.53184	2.02634	2.03908	1.72624	2.45795	2.40597	1.71285	2.03239	1.76841	1.77034	1.82139	1.49647	1.34631	2.3442	1.29712	1.97837	2.32256	1.15126	1.79344
106	-0.666502	-0.0590456	0.257358	-0.0957128	0.19128	-0.235296	-0.231135	-0.0646084	-0.0183934	-0.18182	-0.26378	-0.00148533	0.00112147	-0.132513	-0.353828	-0.0900077	-0.254987	0.202167	0.416418	-0.136086	-0.519241	0.074017	-0.0742877	-0.151473	0.260041	0.32591	0.10005	0.348704	-0.0290301	-0.161076	-0.0788393	-0.381386	0.479588	0.243896	-0.0899875	-0.22913	0.3557	-0.251161	0.0863517
107	-0.342447	-0.0471972	-0.0577138	0.134324	0.0208558	-0.0117358	-0.202417	0.111455	-0.00411224	0.100159	0.235399	0.127832	-0.262306	-0.0947892	-0.084804	0.134521	-0.0557384	-0.0171602	0.137155	-0.099687	-0.373098	0.271194	0.00360881	0.0244578	0.0605813	-0.177232	0.0834765	0.142943	-0.186942	-0.021946	0.0847895	-0.143249	0.0395924	0.307894	0.00928861	0.122019	0.350107	-0.254707	-0.0471872
108	-0.354018	0.031151	0.0591401	0.180505	-0.0373133	0.0506589	-0.0914532	0.0912866	-0.0415251	-0.0142067	0.168209	0.00195102	-0.186933	0.161556	-0.0210901	0.0471028	0.107348	0.0716244	0.0246065	-0.01107	-0.155496	-0.0191581	-0.00645795	0.0437112	0.00881937	0.0200856	0.282689	0.0568761	0.000538512	0.0385438	0.272437	0.0108795	0.080977	0.224755	-0.0321414	-0.108646	0.165086	-0.281423	0.130131
109	-0.258093	0.0699383	-0.00726931	-0.057147	0.00208697	-0.0426277	-0.0756601	0.0407929	-0.042122	-0.0177746	-0.0951256	-0.0370337	-0.0233845	-0.225859	-0.0609153	-0.171361	-0.121255	0.0332296	-0.0478755	-0.0315273	-0.0663869	-0.0926894	-0.0342142	-0.108108	0.102731	0.0632989	0.0188468	-0.12503	-0.03756	-0.087381	-0.033855	-0.0774286	-0.124872	0.00419379	-0.0542755	0.0408483	-0.0363493	-0.061136	-0.0428447
110	-0.589196	0.0322616	-0.0799508	-0.112724	0.0623447	0.0156963	-0.0879837	0.0199962	0.0949505	-0.0741367	-0.0945758	0.104923	-0.0830075	-0.0552258	0.0115413	0.0511975	0.0776129	0.114752	0.102339	-0.0597622	0.00964341	-0.166454	-0.0412257	0.0753213	0.0129136	0.022019	0.0213022	-0.0406213	0.0160657	0.0170876	0.0471319	-0.0676291	-0.315847	0.0411377	-0.00967858	-0.0544579	-0.162468	0.0469115	0.0900088
111	0.000000000e+000	-0.307889	-0.0173902	0.534192	-0.0883573	0.40305	0.0183689	0.0449341	-0.266547	-0.0584034	0.118712	-0.432874	-0.47962	-0.0810513	0.585461	0.396056	0.235412	-0.225138	-0.575136	-0.251581	-0.257815	0.581834	-0.0687521	-0.03737	-0.294657	0.217111	0.513097	-0.203787	-0.0470868	-0.25431	-0.0979572	0.0470913	-0.0505633	0.357447	-0.514941	-0.106463	0.000000000e+000	-0.586475	0.0925942
112	1.33184	2.32264	1.84539	1.83091	1.89969	1.69108	1.48531	1.83642	1.83172	2.0122	1.93818	2.09595	1.28351	1.91972	1.76148	2.03341	1.86342	1.99153	2.32603	1.71637	1.54023	2.01164	2.11174	1.75902	2.44202	2.41396	1.65786	1.97392	1.76104	1.90248	1.80166	1.63974	1.912	2.29713	1.21924	2.04945	2.47122	1.78567	1.86312
113	-1.26674	-0.0182045	-0.0826428	0.0522011	-0.165977	0.0136431	-0.334584	-0.128829	-0.0936186	-0.0903898	0.0352146	-0.124894	-0.319302	-0.0709094	-0.0670595	-0.0672196	-0.038967	-0.00572016	-0.0539795	-0.238816	-0.841255	-0.0410321	0.014253	-0.0475927	-0.081128	-0.0329981	0.0486096	-0.208911	0.0713418	-0.0953514	0.10163	-0.468868	0.0174529	0.0761841	-0.360875	0.0205217	-0.007636	-0.49353	-0.0421587
114	-0.119188	0.152457	-0.0106444	-0.0794109	-0.0262827	-0.133668	-0.100621	0.0185904	-0.0485169	0.00078018	-0.0841748	-0.0829104	-0.0326656	-0.0517944	0.106937	0.146682	-0.000433863	0.00226527	0.0416751	-0.00869451	-0.00925216	-0.0654687	0.00711337	-0.0735798	0.254901	-0.0152588	0.173785	-0.223581	0.00476846	-0.148088	-0.0862471	-0.0233373	-0.0228174	-0.10485	-0.1113	-0.0257075	0.0574068	-0.33211	0.0491365
115	-1.24334	-0.172215	0.186396	0.319622	0.19316	-0.094437	-0.498638	-0.147402	-0.419604	-0.368507	-0.107624	0.415831	-0.425633	-0.0622821	-1.6708	-0.300678	0.10426	0.541516	0.0516917	0.0412507	-1.2012	-0.155127	-0.178532	0.185639	0.223484	-0.0852162	0.62917	-0.0560278	0.219016	-0.237602	0.290434	-0.642608	0.239325	0.259026	-0.442838	-0.0180913	0.0199946	-1.25661	0.150853
116	-0.602306	-0.151322	-0.267893	-0.0500498	-0.131743	-0.130574	-0.26414	-0.115657	-0.0949754	-0.0460715	-0.199256	-0.139817	-0.417736	-0.158447	-0.0800781	-0.133802	-0.0577607	-0.0544141	-0.0901759	-0.116628	-0.305133	-0.0899619	-0.123102	-0.131403	-0.0526604	-0.043017	-0.182299	-0.142594	-0.0183269	-0.127921	-0.1719	-0.274165	-0.131977	-0.168208	-0.104188	-0.128442	-0.173815	-0.358794	-0.0821267
117	-0.430814	-0.013789	-0.145416	-0.0518816	-0.0256892	-0.102107	-0.171672	-0.130078	-0.0588355	-0.0310541	-0.0979897	-0.116384	-0.162245	-0.133764	-0.0295363	-0.100765	-0.102924	-0.0219647	-0.0684067	-0.0695834	-0.295171	-0.130349	-0.0779724	-0.0909051	-0.0145418	0.0379079	-0.0428452	-0.0706156	-0.0317646	-0.0868784	-0.0811402	-0.300614	-0.0488492	0.00531639	-0.0422588	-0.156574	-0.123273	-0.222614	-0.0394575
118	-0.639011	0.0581224	0.0127219	0.246029	-0.070881	-0.300858	-0.330232	0.00196884	-0.102867	0.0349546	-0.118977	-0.111381	-0.230933	0.140941	0.0161405	-0.241564	-0.133262	0.0855789	0.181056	-0.0188834	-0.160698	0.177016	0.110831	-0.0336059	0.0720835	0.147872	0.25633	0.0599595	-0.0208828	-0.059313	0.266292	-0.231791	-0.0583843	-0.134758	-0.0908448	-0.189219	0.297516	-0.395359	0.1184
119	1.83786	2.32257	1.8865	1.91338	1.89943	1.60767	1.51568	1.97105	1.76678	1.95526	1.69911	1.71141	1.32152	1.85523	1.68871	1.97254	1.8958	1.97169	2.26698	1.74149	1.5494	1.97464	2.01803	1.80641	2.59695	2.35885	1.98299	1.93878	1.77715	1.65249	2.16066	1.59208	2.04694	2.5591	1.24672	2.1035	2.51552	1.70789	1.8871
120	-1.87489	-0.0829492	-0.0476782	0.0447281	-0.0838272	-0.0795624	-0.526112	-0.0463245	-0.0313026	0.0577065	-0.0566545	-0.0623776	-0.286826	-0.0787988	-0.0849324	-0.0585589	-0.0834359	0.0764406	-0.272401	-0.0536963	-0.522112	0.0283105	-0.0583178	0.0391404	-0.00417625	0.00251325	0.0897709	-0.0771854	0.0322622	-0.0448572	0.0787586	-0.47526	-0.12181	-0.30293	-0.217682	-0.0296896	-0.361746	-0.502716	-0.0116544
121	-0.736358	0.0648472	0.152106	-0.365173	0.139637	0.0931644	0.0964605	-0.1289	0.108344	0.163895	-0.193843	0.22515	-0.181954	-0.362159	0.337193	0.2226	0.138619	0.210241	-0.0290522	0.163668	-0.352593	0.27166	0.198229	0.228684	0.0517395	0.1033	0.183811	0.140598	0.2505	0.122745	0.314875	0.0977436	0.146026	0.0286051	-0.0683395	0.303768	-0.0597135	0.0600135	-0.786463
122	-0.0930264	-0.00800549	0.00743562	-0.0146889	-0.0260706	-0.39996	-0.0317368	-0.0357706	-0.0932951	0.0195035	-0.143306	-0.125277	0.0119534	-0.131761	0.0258035	0.037116	0.0252804	0.059163	-0.117358	-0.113342	0.126641	0.106835	-0.027106	-0.088072	0.183033	-0.0405495	-0.0266022	-0.195789	0.00193517	-0.0803682	-0.0605821	0.131604	0.140213	0.266377	-0.156765	0.0633564	0.311913	0.0107809	-0.136848
123	-0.547141	0.0860389	-0.0382666	0.17716	-0.199759	-0.0818066	-0.40073	0.00534842	-0.0125663	-0.0637522	-0.174589	-0.389355	-0.173789	0.0074408	-0.167437	-0.0173731	-0.0585377	-0.0883031	0.0262913	0.0138302	-0.159662	-0.034676	0.0758047	-0.141144	0.0801658	-0.0424929	0.469654	-0.385985	0.0342601	-0.10762	0.199759	-0.0603987	-0.00931249	0.151008	-0.263298	-0.266429	-0.0831451	-1.08959	0.165551
124	-0.0954023	-0.131062	0.0625871	0.00483792	0.124635	0.132233	-0.0682103	-0.0460494	-0.0368574	-0.00298902	0.133157	0.0512508	0.0296052	-0.0706746	0.21974	-0.0391672	-0.146968	0.078059	0.210821	-0.0116429	-0.0954785	0.0507065	0.0165572	0.0874921	0.00318523	0.0342833	0.239986	0.125555	0.0876783	-0.129782	-0.00749028	-0.229338	0.112609	0.30783	0.102273	0.00109571	0.01328	-0.0746456	-0.0359568
125	0.0588803	-0.180064	-0.266364	0.44969	-0.0546251	-0.216106	0.24475	0.194312	-0.270296	0.34423	0.244104	0.220396	-0.0849942	0.303113	0.0304331	-0.374913	-0.206649	0.378252	-0.269991	0.183852	-0.119091	0.264237	-0.209436	-0.371978	0.440395	-0.109798	0.386522	-0.292958	-0.307848	-0.0137912	0.51052	-0.278261	0.0708834	-0.477708	-0.041743	0.382933	0.249041	-0.34443	0.432362
126	1.75559	2.3168	1.76203	1.93543	1.86515	1.64604	1.5097	1.89504	1.70367	2.2084	1.68305	2.00563	1.30254	1.80055	1.85595	1.93473	1.77251	1.89832	2.36581	1.65976	1.44975	1.89817	2.06736	1.71975	2.63255	2.34103	1.74035	1.93764	1.78239	1.73533	1.81215	1.65443	2.06849	2.50504	1.24328	2.13223	2.57621	1.65216	1.892
127	-1.2044	-0.0560802	0.0654554	0.138344	0.0373742	-0.124061	-1.30285	-0.113308	0.0490122	0.100129	-0.00906937	-0.0204106	-1.51499	-0.117948	-0.0314853	-0.0713974	-0.0750434	0.160612	-0.340069	-0.0682911	-0.837496	-0.0521744	-0.113084	-0.029906	0.0343164	0.162153	0.0605116	-0.105612	0.19127	0.00220131	0.258253	-1.17871	-0.0643937	0.0253118	-0.652468	-0.0976556	-0.184938	-1.1853	0.0908698
128	0.000000000e+000	0.000000000e+000	0.000000000e+000	0.424266	0.000000000e+000	-0.457832	0.000000000e+000	0.000000000e+000	-0.298155	0.000000000e+000	-0.204088	-0.104669	0.000000000e+000	-0.212957	0.000000000e+000	0.000000000e+000	0.000000000e+000	0.373109	0.000000000e+000	0.161766	0.000000000e+000	0.000000000e+000	0.000000000e+000	0.000000000e+000	0.000000000e+000	0.000000000e+000	0.345866	-0.593581	0.180851	-0.444799	0.559639	0.000000000e+000	0.000000000e+000	0.000000000e+000	-1.02932	0.000000000e+000	0.000000000e+000	-1.02143	0.0854527
129	-0.473751	-0.0829843	-0.183354	0.00875039	-0.0967921	-0.073478	-0.348986	-0.0465502	-0.0988859	0.129892	-0.0934224	-0.0719944	-0.183672	-0.123102	0.0339331	-0.153493	-0.108363	-0.0466241	-0.0498194	-0.12669	-0.381046	-0.299274	-0.0656756	-0.0037828	-0.0199423	0.0355304	-0.101258	-0.126654	-0.0406648	-0.263954	-0.0120096	-0.389659	-0.0144538	-0.112465	-0.0905942	-0.0809387	-0.0171745	-0.255319	-0.0631374
130	-0.262738	-0.0719411	-0.328533	0.102527	0.0724707	-0.0035341	-0.347796	-0.0119575	0.0428011	0.151636	-0.0546776	-0.0718006	-0.128124	-0.0161443	0.121484	0.0575243	-0.226963	-0.0643504	-0.134578	0.0427221	-0.201289	0.0427506	-0.301136	-0.0257886	-0.13095	-0.00147897	-0.0955456	-0.00795938	0.131081	0.0618348	-0.07225	-0.282047	0.0436894	-0.167059	-0.0885155	0.00642827	-0.117113	-0.262804	0.0670429
132	-1.00427	-0.189137	0.134826	0.00829952	0.0548738	-0.0141814	-0.769767	-0.0292052	-0.0229618	-0.0597627	-0.0646356	0.0455281	-0.333391	-0.164003	0.0535257	-0.0860445	-0.105817	0.124861	-0.42323	-0.0352368	-1.24695	-0.0192676	0.0306024	-0.118989	0.0395708	-0.136999	0.187436	-0.178888	0.0943786	-0.0205076	0.0354776	-0.712263	-0.0322609	-0.101102	-0.238705	-0.00516518	-0.160631	-0.741418	0.168095
133	1.75671	2.28542	1.69053	1.83789	1.80998	1.61423	1.67399	1.9489	1.74513	2.49581	1.67391	1.71493	1.34979	1.78224	1.70872	2.00902	1.75363	1.92738	2.30611	1.5651	1.49353	2.03623	1.95289	1.75324	2.34499	2.37499	1.72766	1.96136	1.80783	1.86566	2.15593	1.64275	1.88255	2.32276	1.25981	2.03203	2.31691	1.65629	1.83154
134	-0.338273	0.152436	-0.0016678	0.177607	-0.230512	-0.095232	-0.136349	-0.00899037	-0.115574	-0.00535631	-0.132974	-0.0671334	-0.149009	0.0921774	0.033814	-0.162604	-0.0709945	-0.0642369	0.14413	-0.0467773	-0.163409	0.053333	0.0446131	-0.103281	0.196523	0.0307434	0.12724	-0.121024	-0.0788716	-0.0258563	0.0836136	-0.180961	-0.112042	0.184639	-0.045934	-0.258208	0.0115808	-0.249769	0.0352039
135	-0.0161419	-0.0724023	-0.113252	-0.172102	-0.0988587	-0.120401	-0.173094	0.0455898	-0.223727	0.00732289	-0.0889249	-0.0293898	-0.122914	-0.223708	-0.00996994	0.0306115	-0.116499	-0.0246648	-0.046203	-0.146031	-0.252404	0.206627	0.0388547	-0.125114	-0.0743847	-0.0920014	-0.0143429	-0.142972	-0.126602	-0.0814298	-0.0431214	-0.0441376	0.0291286	0.109378	-0.0802873	-0.111679	0.111735	-0.0759528	-0.155762
136	-0.147897	-0.167632	-0.210889	0.0912468	-0.0320147	-0.167111	-0.18302	-0.263634	-0.123335	-0.31412	-0.112414	-0.13279	-0.214342	-0.297395	-0.393894	-0.235194	-0.183186	0.0517598	-0.222458	-0.0892951	-0.29031	-0.0372581	-0.433758	0.069504	-0.187252	0.0186315	0.010228	-0.45221	-0.00505813	-0.40754	-0.094136	-0.0471289	-0.0518185	-0.676371	-0.0394342	-0.330576	0.000000000e+000	-0.332539	0.0954248
137	-0.560297	-0.132628	0.0677089	-0.0766473	0.0889656	-0.0789057	-0.236601	-0.0408116	0.00010424	-0.137367	-0.281518	-0.0522371	-0.039743	-0.158269	-0.107634	-0.285461	-0.168464	0.139809	-0.0463837	-0.124885	-0.366641	-0.279034	-0.0988697	-0.0526796	-0.0384113	0.0359375	-0.0438319	0.0935914	0.0576128	-0.149365	-0.0976151	-0.348903	0.02824	-0.10443	0.0482204	-0.139955	-0.29159	-0.366046	0.0138111
138	0.000000000e+000	-0.184128	-0.46275	0.111862	-0.381841	-0.17088	0.000000000e+000	-0.259633	-0.291717	0.000000000e+000	-0.419843	-0.538898	-1.19939	-0.390128	-0.0763426	-0.352526	-0.407175	0.0889401	-0.530554	-0.188738	0.000000000e+000	-0.538387	-0.256206	-0.232836	-0.11844	0.129611	0.0566401	-0.900258	0.357149	-0.431415	0.000000000e+000	0.000000000e+000	-0.378237	-0.437827	-1.32548	-0.0489403	-0.315839	-1.28846	0.254286
139	-0.146043	0.063552	-0.171671	0.103053	-0.0646716	-0.0705601	-0.211576	0.00699721	-0.14774	0.0118231	-0.067804	-0.0870737	-0.0708638	-0.00434994	0.0462084	0.0662127	-0.0616151	-0.0287092	-0.117031	-0.0981196	-0.0883397	0.103951	-0.00252068	-0.0444073	-0.0371488	0.0887681	0.0253818	-0.109598	-0.0481451	-0.0661773	-0.112929	-0.0979702	0.0219205	-0.133762	0.0162641	-0.116563	0.0592248	0.293772	-0.0808058
140	1.736	2.31239	1.67395	2.00644	1.88407	1.59658	1.49648	1.95359	1.73726	2.17621	1.73058	1.75536	1.25098	1.82204	1.66719	2.12625	1.748	1.92611	2.21666	1.5124	1.5037	1.94342	2.02501	1.6887	2.32819	2.27734	1.63442	1.84443	1.76024	1.92891	2.07528	1.43039	1.85081	2.22469	1.26756	2.04647	2.40117	0.548913	1.84799
141	-0.778815	0.0376121	-0.0904607	0.0837946	-0.0233217	-0.0944797	-0.715557	0.0342255	-0.000974343	0.0155513	-0.0478442	-0.000591269	-0.215966	-0.115651	0.0787837	-0.0811002	-0.0483531	0.0123565	-0.00216684	-0.0685097	-0.441014	0.00789109	-0.0610136	-0.0688193	-0.0382624	0.0900201	0.0384057	-0.051354	-0.0287256	-0.0476042	-0.00900156	-0.35473	0.675735	-0.155716	-0.134438	-0.0305908	0.0400392	-0.452274	-0.0208774
142	0.0955047	-0.0630353	-0.284104	-0.313551	-0.0402255	-0.344589	-0.0124962	0.103995	-0.15651	-0.182861	0.100144	-0.036737	-0.00773073	0.105676	-0.0846559	0.0447567	-0.0515036	0.0635349	-0.242533	0.099674	0.128389	0.263326	0.0172585	-0.0465099	0.145125	-0.0992971	0.186764	-0.176949	0.188612	-0.129226	-0.0476631	0.124448	-0.373469	0.341143	-0.0990988	0.157361	-0.110262	0.00712815	0.19935
143	-1.17365	0.0943439	-0.21341	0.243253	-0.416118	-0.229107	-0.763816	-0.00438145	-0.0270639	0.136948	-0.100186	-0.00378351	-0.498388	-0.0699591	-0.20722	-0.254909	-0.0234051	0.249681	-0.017641	0.00312703	-0.796598	0.0645081	-0.31371	-0.277753	0.15324	0.0671922	0.0227432	-0.114192	0.193727	-0.439427	0.000000000e+000	-0.467935	-0.006807	-0.431509	-1.33306	-0.297833	-0.0495627	-0.753096	0.253648
144	0.000000000e+000	0.000000000e+000	-0.26948	0.57077	-0.367354	0.000000000e+000	0.000000000e+000	-0.194792	-0.228357	0.441411	0.000000000e+000	-0.394421	-1.37559	-0.460962	0.000000000e+000	-0.192184	-0.295896	-0.0509844	-0.737124	-0.178801	0.000000000e+000	-0.0727792	-0.527802	0.000000000e+000	0.000000000e+000	0.000000000e+000	0.608802	-0.665511	0.371584	-0.30297	-0.167534	0.000000000e+000	0.382401	0.000000000e+000	-1.30033	-0.0750224	0.000000000e+000	0.000000000e+000	0.578977
145	-0.280885	0.0938408	0.188917	0.0801339	0.0506244	-0.117783	-0.271393	0.125215	0.104978	0.103989	-0.0904707	0.239454	0.0319066	0.0817824	0.0748654	-0.188904	0.0601825	0.209076	-0.206783	0.193677	-0.095901	0.100032	0.0866551	0.231167	0.189629	0.00168774	0.191659	0.00841336	0.249969	0.147156	0.246039	-0.156226	0.00691775	0.0715287	-0.0965052	0.206635	-0.138168	-0.0468854	0.162572
146	-1.567	-0.0105012	-0.232624	0.0213286	-0.0639602	-0.0269811	-1.55143	-0.0110428	-0.03208	-0.00652027	-0.0823093	-0.13381	-0.3225	-0.0540183	0.00339098	-0.0195758	-0.15338	-0.0872997	-0.0629755	-0.0508995	-0.726809	-0.0541574	-0.195197	-0.109977	-0.198484	0.0314846	-0.118232	-0.105831	0.0362973	-0.0640957	-0.186179	-0.802825	-0.05979	-0.131177	-0.407443	-0.0964451	-0.0609169	-1.27569	-0.003215
147	1.77096	2.17237	1.71228	1.8683	1.75816	1.72541	1.50211	1.92836	1.77766	2.24421	1.69796	2.17036	1.29183	1.73189	1.65161	2.0115	1.76638	1.82499	2.27849	1.44534	1.48072	1.85185	2.01891	1.68948	2.61327	2.28301	1.58905	1.87732	1.75617	1.88268	2.40137	1.63473	1.99723	2.20285	1.1648	2.02088	2.49615	1.62746	1.89035
148	0.000000000e+000	0.000000000e+000	0.000000000e+000	0.299853	0.000000000e+000	0.000000000e+000	0.000000000e+000	0.000000000e+000	0.000000000e+000	0.000000000e+000	0.000000000e+000	0.000000000e+000	0.000000000e+000	0.000000000e+000	0.000000000e+000	0.000000000e+000	0.000000000e+000	0.000000000e+000	0.000000000e+000	0.000000000e+000	0.000000000e+000	0.000000000e+000	0.000000000e+000	0.000000000e+000	0.0695736	0.000000000e+000	0.000000000e+000	0.000000000e+000	0.0455825	0.000000000e+000	0.000000000e+000	0.000000000e+000	0.000000000e+000	0.0409229	-0.565949	0.000000000e+000	0.000000000e+000	-1.70729	0.00508074
149	0.000000000e+000	0.129577	0.011365	0.658632	0.257377	-0.178953	0.000000000e+000	-0.0689136	0.164263	0.271155	0.091278	0.000000000e+000	0.000000000e+000	-0.0338094	0.000000000e+000	0.000000000e+000	-0.0564572	0.269566	-0.442306	-0.157069	0.000000000e+000	-0.0517518	-0.0897632	0.000000000e+000	0.000000000e+000	0.203958	0.385838	0.000000000e+000	0.500428	0.000000000e+000	0.000000000e+000	0.000000000e+000	-0.0570289	0.289017	-0.855958	0.000000000e+000	0.000000000e+000	-1.50498	0.412688
150	0.000000000e+000	0.595826	0.159549	0.300165	0.0969891	0.124557	0.000000000e+000	-0.258023	-0.044084	0.328894	0.207259	0.449346	-0.150272	-0.117052	0.132313	0.190062	0.156295	0.277735	0.283775	-0.0881491	-0.850992	-1.05958	0.284495	0.18929	0.0640031	0.339773	0.256353	0.2158	0.0526366	-0.00955608	0.394687	-0.78333	0.00521371	-0.762466	-0.916422	0.268495	-0.337123	-0.636514	-0.0665534
151	-0.556126	-0.339669	-0.231748	0.121889	-0.219016	-0.250084	0.132918	-0.239637	-0.195752	0.130798	-0.0617289	-0.245674	-0.397664	-0.188728	-0.00370883	-0.168471	-0.22187	-0.173144	-0.193488	-0.0958826	-0.181693	-0.113771	-0.369444	-0.137	-0.11086	-0.00967166	0.137768	-0.128713	-0.0479826	-0.158384	-0.0913607	0.126298	-0.151604	-0.194871	-0.598345	-0.176484	-0.251556	0.000000000e+000	-0.0597106
152	-1.36856	0.126725	-0.0971914	0.0807072	-0.0487999	-0.169783	-0.399753	-0.0369253	-0.0685562	-0.0180513	-0.124595	-0.0166209	-0.27633	-0.0776993	-0.0218805	-0.0947167	-0.0736552	-0.0502485	0.02225	-0.0824081	-0.594372	-0.0850715	-0.0585664	-0.0909864	0.0234044	0.0594645	-0.0356334	-0.0710877	0.0194466	-0.0848438	-0.0426945	-0.119764	-0.0969686	0.0785658	-0.494042	-0.0108269	-0.120756	-0.50649	0.0164459
153	-1.0966	0.0147705	-0.0639583	0.0787086	-0.139773	-0.0459284	-0.252328	0.0496215	-0.0388735	-0.0339593	-0.0460684	-0.0287209	-0.145027	-0.105926	-0.0700564	-0.040705	-0.140126	-0.0529217	-0.012475	-0.0564258	-0.317301	-0.0792871	0.0766802	-0.0457804	-0.0729876	0.00216036	0.0324073	0.0143359	0.0384118	-0.108219	0.0378716	-0.126782	0.0730426	-0.161304	-0.298087	-0.0777567	-0.0117555	-0.296396	0.0919487
154	1.76022	2.28736	1.66632	1.84026	1.81187	1.79715	1.47797	1.95599	1.66206	1.79665	1.95225	1.68215	1.24542	1.72875	1.80379	2.00017	1.93594	1.87627	2.2001	1.43496	1.46559	2.02408	2.08405	1.72203	2.36443	2.36183	1.59733	1.86223	1.67346	1.73097	2.09925	1.61185	1.77374	2.11418	1.18857	2.02747	2.36735	1.62259	1.83483
155	0.0799626	0.0849591	-0.201268	0.285128	-0.158007	0.063432	0.193719	0.0999668	-0.183546	-0.300924	0.198895	0.0398491	-0.149058	0.272712	0.0600266	0.264213	-0.193572	-0.266723	0.179435	0.0260115	0.0883925	0.0605338	0.0668969	-0.0792635	0.0422384	-0.112041	0.277588	-0.249686	0.134533	-0.0254547	-0.0836593	0.380286	0.198935	0.206721	-0.173234	-0.0578661	0.0033963	-0.14455	0.241231
156	-0.0702812	-0.0132555	-0.0986765	0.217795	-0.115414	0.0458396	-0.23622	0.155725	-0.116375	-0.081418	-0.0233432	-0.0986105	-0.203216	0.138373	-0.08025	0.0984241	0.176578	-0.0244917	-0.0560093	-0.0241445	0.0191532	0.0292293	-0.000331529	-0.0808141	0.255755	-0.117354	0.106219	-0.228388	0.00413937	-0.141962	-0.118699	-0.0296355	0.257099	0.347802	-0.1748	-0.00465532	0.143889	-0.262075	0.138592
157	-0.0380007	-0.125727	0.0178226	0.122931	-0.230314	-0.00846591	-0.270594	0.0416241	-0.129471	0.0241318	0.020462	0.0784511	-0.0777337	0.0179237	0.214476	0.138238	-0.00157339	-0.0901152	0.192691	-0.0555286	-0.0293595	0.209568	-0.110011	0.0769312	0.1016	0.175456	-0.0442086	-0.190593	0.0271346	0.0554849	-0.0391754	-0.207628	0.0441207	0.161911	-0.166906	-0.22473	0.18837	-0.0266169	0.17354
158	-0.121688	0.267764	-0.068605	0.67428	-0.0845102	0.41879	-0.245889	0.130947	0.182106	-0.0161005	0.0990882	-0.115888	-0.0889029	-0.350185	0.125198	-0.271958	-0.180789	0.01838	0.183785	0.152184	-0.288685	-0.210203	-0.0969464	-0.13275	0.00217485	0.0641235	0.440314	-0.254715	0.0569814	0.291497	-0.0573029	0.588634	0.290158	-0.217343	-0.157805	-0.159948	-0.0985164	-0.352434	0.23074
159	-0.0117895	-0.13064	-0.120674	0.0465016	0.0802573	-0.158585	-0.29885	-0.2689	-0.410254	-0.0380672	0.0219743	-0.33276	0.00755646	-0.554666	0.0664125	0.045636	-0.109828	0.100832	-0.0402104	0.0348792	-0.128463	-0.302147	-0.293933	-0.454466	-0.0753064	0.254596	-0.337431	0.184178	-0.370757	0.0185499	-0.379117	-0.371287	0.205436	-0.0760742	0.0341666	-0.221794	-0.215052	-0.31175	-0.236885
160	-0.654157	-0.0146014	-0.132998	-0.026027	-0.0474149	-0.0852814	-0.138528	-0.0119545	-0.0706719	-0.0418675	-0.119269	-0.0686868	-0.124376	-0.131139	-0.00961803	-0.0704602	-0.109528	-0.0665135	-0.0502673	-0.0778399	-0.122379	-0.109896	-0.0896904	-0.0478724	-0.0436759	0.00864363	-0.130988	-0.0829224	-0.0133974	-0.0624265	-0.105383	-0.120329	-0.031852	-0.0611499	-0.160413	-0.0883302	-0.0700703	-0.275242	-0.0605022
161	1.72697	2.79102	1.56893	1.75107	1.78161	1.73078	1.37933	1.87836	1.58171	1.86765	1.90443	1.60866	1.22927	1.76944	1.70932	2.02258	1.71177	1.96104	2.24127	1.41521	1.40283	1.83423	2.00176	1.734	2.5188	2.42746	1.61694	1.80427	1.7137	1.74197	1.93667	1.48348	1.87313	2.40573	1.19425	1.99242	2.35921	1.74015	1.88603
162	-0.140096	-0.0116081	-0.161006	-0.015288	-0.049574	-0.053003	-0.148726	-0.0231924	-0.0521313	-0.0270391	-0.084745	-0.0933138	-0.0703306	-0.0700244	0.057292	-0.0386706	-0.102644	-0.0800811	-0.0277469	-0.078238	-0.0612226	-0.0913943	-0.112462	-0.0648177	-0.0286801	0.0560533	-0.189678	-0.0642826	-0.00469184	-0.0423902	-0.11057	-0.137215	0.0201341	-0.0441392	-0.106097	-0.0816813	-0.0464828	-0.109265	-0.0259824
163	-0.24277	0.000000000e+000	-0.324873	0.157866	-0.176682	-0.245284	-0.116219	-0.210233	-0.152971	-0.0601308	-0.324686	-0.27744	-0.376331	-0.239243	-0.271582	-0.41868	-0.190588	-0.0474134	-0.401715	-0.153465	-0.726001	-0.00254619	-0.622189	-0.473444	-0.0741192	0.0515844	-0.0673955	-0.37453	0.0664532	-0.236918	-0.317397	0.197661	-0.0809615	-0.188127	-1.38449	0.0683377	0.000000000e+000	-0.325694	0.0554428
164	-0.570779	-0.0792268	-0.209359	-0.0329909	-0.108036	-0.0737126	-0.37774	-0.0568799	-0.152871	-0.00739067	-0.142294	-0.125036	-0.241541	-0.1849	0.0951983	-0.116791	-0.0739987	-0.123097	-0.033675	-0.0791206	-0.202786	-0.238906	-0.191642	-0.127595	-0.0496062	0.0316761	-0.377083	-0.0538648	0.0235176	-0.0154778	-0.189404	-0.277003	0.0065562	-0.125766	-0.419457	-0.0553378	-0.168211	-0.341578	-0.0216869
165	-1.11144	-0.0767233	-0.0914753	-0.101126	-0.0207557	-0.101905	-0.950491	-0.0740825	-0.0239591	-0.0400131	-0.150435	-0.0225567	-0.309416	-0.164091	-0.10419	-0.110067	-0.155059	0.0742252	-0.10716	-0.115168	-0.595298	-0.253001	-0.152404	-0.0552363	-0.0847431	-0.102115	-0.12908	-0.00140908	0.0235558	-0.0582532	-0.0869154	-0.694227	0.0181463	-0.23435	-0.513453	-0.0950223	-0.280358	-0.571856	-0.0276965
166	-1.48244	-0.164474	-0.074964	0.0293373	-0.0295299	-0.077471	-0.165196	0.0256522	-0.0854453	-0.0450576	-0.0908189	0.0388475	-0.222984	-0.0419171	-0.0489368	-0.0944454	-0.140075	0.000760747	-0.0363	-0.0367621	-0.239288	-0.226093	-0.152267	-0.0326143	-0.064946	-0.0653633	0.0154467	-0.0572456	0.021432	-0.0867399	-0.0152874	-0.0820423	0.119421	-0.261741	-0.473883	-0.0681065	-0.24702	-0.248863	0.0662818
167	-0.759284	0.0545751	-0.0272386	-0.0428239	-0.065598	0.038058	-0.268986	0.101604	-0.018254	0.0011743	0.00898821	-0.215453	-0.448048	-0.0478734	0.0532089	-0.37471	0.0719512	0.0188426	0.184106	0.010102	-0.338264	-0.173656	-0.034824	-0.0738906	0.0095626	-0.0368603	-0.0113468	0.0830127	0.0595512	-0.0351455	0.193885	-0.219423	-0.0131786	-0.152478	-0.117931	0.00691893	-0.130454	-0.328763	0.16127
168	1.60857	2.70706	1.62308	1.73631	1.7297	1.60403	1.4274	1.87994	1.53243	1.75625	1.67722	2.0027	1.25404	1.66568	1.54896	2.01487	1.73288	1.97659	2.18886	1.38397	1.52089	1.94337	1.90525	1.71416	2.29839	2.66714	1.56928	1.87572	1.6588	1.76234	1.87025	1.5543	1.83278	2.42781	1.22898	2.0197	2.44468	1.69923	1.85356
169	-0.405501	0.0237361	-0.165925	0.0152799	-0.0519408	-0.0453128	-0.455479	-0.0091434	-0.0739702	-0.0117754	-0.0893312	-0.0910028	-0.172829	-0.0959189	0.0336002	-0.0502476	-0.0482306	-0.0704076	-0.0210599	-0.076124	-0.2297	-0.0619129	-0.105202	-0.0838056	-0.0418222	0.0352678	-0.156559	-0.104619	-0.0139058	-0.0617878	-0.090777	-0.33042	-0.0156173	-0.0541601	-0.238869	-0.095699	-0.0425677	-0.317819	-0.0217014
170	-0.387419	0.0584707	0.164715	0.249985	-0.0867247	-0.0297604	-0.301888	0.120823	-0.375771	-0.0279876	-0.061363	0.0788471	-0.2614	0.230786	0.0224354	-0.30612	-0.0762884	-0.0896374	-0.0376572	-0.0325211	-1.57993	-0.00785666	-0.133463	0.0880124	-0.142121	0.0445597	0.758348	0.0800144	0.0364665	-0.0787857	0.0580044	-0.177207	0.00113025	-0.010885	-0.235072	0.00478378	-0.260512	-0.262986	0.305121
171	-0.921651	-0.0907088	-0.186211	0.0660537	-0.188703	-0.19219	-0.612919	-0.112166	-0.122419	-0.0311491	-0.222779	-0.153894	-1.15508	-0.206425	-0.46255	-0.17673	-0.16524	-0.0434311	-0.0150669	-0.100437	-0.60553	-0.257739	-0.212685	-0.132871	0.034081	-0.353301	-0.053612	-0.252888	0.0286936	-0.0561512	-0.0823607	-0.32629	-0.0619957	-0.129304	-1.29365	-0.0884342	-0.164141	-0.784362	0.0357233
172	-0.185647	0.0623829	-0.160401	0.135621	-0.108993	-0.146179	-0.0430363	-0.0623418	-0.108163	-0.00419431	-0.0192848	-0.101264	-0.512017	-0.363463	-0.159717	-0.0662165	-0.0379787	-0.0571208	-0.105029	-0.0534653	-0.401408	-0.322733	-0.229586	-0.198119	-0.00791979	-0.290432	0.036744	-0.131699	0.0761953	-0.267982	-0.157298	0.0564368	0.0776887	0.234457	-0.200715	-0.0692566	-0.418337	-0.370516	0.128229
173	-0.717631	-0.128564	-0.236405	-0.0353606	-0.033763	-0.12794	-0.207211	-0.0787166	-0.106859	-0.0155536	-0.198072	-0.15932	-0.346904	-0.189995	-0.107865	-0.0700653	-0.148743	-0.0818362	-0.0436302	-0.124335	-0.504643	-0.129166	-0.208459	-0.157264	-0.0100763	-0.0716284	-0.342211	-0.197375	-0.0495034	-0.0722142	-0.177368	-0.127155	-0.0262542	-0.10482	-0.534112	-0.0925215	-0.300042	-0.516703	-0.0386714
174	-0.197855	-0.02983	-0.226793	-0.140882	-0.12491	-0.0456956	-0.149998	-0.03973	-0.0162566	-0.0344394	-0.172739	0.0319883	0.181645	0.0155924	0.22032	0.00674199	0.0739342	-0.0605498	0.0471003	-0.089605	0.14457	0.0782458	0.12085	0.0814286	0.0770979	0.0180867	-0.0958902	0.184052	0.00137357	0.0186842	-0.0894777	-0.228214	-0.102737	0.12931	0.195445	0.00874904	0.0232238	0.230581	-0.123689
175	1.57842	2.67644	1.52113	1.71118	1.708	1.60427	1.53775	1.89188	1.5518	1.76725	1.6475	1.61901	1.24491	2.16199	1.8903	2.16088	1.82412	1.90582	2.57505	1.3713	1.55731	1.92001	2.03644	1.74597	2.2264	2.37445	1.61326	1.85727	1.78886	1.98933	1.89014	1.46095	1.65655	2.54957	1.31668	1.90171	2.48038	1.7263	1.77418
176	-0.00944054	-0.12362	-0.177665	0.0731326	-0.0663391	-0.166581	-0.0145604	-0.143946	-0.0728761	-0.0322831	-0.126068	-0.099156	-0.00687082	-0.220173	-0.100561	-0.255552	-0.0741812	0.020943	0.018389	-0.0776549	0.135047	-0.19967	-0.127924	-0.128929	-0.0293988	0.0206443	-0.057439	-0.19644	0.0144041	-0.0954322	-0.1497	0.124018	-0.0404298	0.0901895	0.123046	-0.0758274	-0.128542	0.0860631	-0.0127879
177	-0.710101	0.296482	-0.0589029	0.0597762	-0.166254	-0.220949	-0.307832	0.0578349	-0.114758	0.0470318	0.00274087	0.12893	-0.150664	-0.085416	-0.146996	-0.163724	0.0856637	0.131336	-0.223758	0.0241463	-0.290036	-0.258713	0.0273007	-0.233563	0.0590363	-0.0437551	0.295142	-0.0943298	0.139768	0.0597316	-0.0495086	-0.100821	-0.0173682	0.16386	-0.194489	-0.0406907	0.0794765	-0.136645	-0.0381716
178	-0.517622	0.0286625	-0.184749	-0.00378109	-0.0737887	-0.0716652	-0.216758	-0.014941	-0.0934691	-0.0344828	-0.0782954	-0.140039	-0.119581	-0.12117	0.00897356	-0.220047	-0.075707	-0.115905	-0.0284892	-0.093826	-0.217024	-0.029584	-0.131373	-0.0845321	-0.0917938	0.0376361	-0.138801	-0.135711	-0.0196148	-0.0603285	-0.101727	-0.160465	-0.043836	-0.124669	-0.132603	-0.0939396	-0.0428201	-0.243899	-0.0453566
179	-0.787911	-0.0138661	-0.0824934	0.198489	-0.0756515	-0.11684	-0.980047	0.00153922	-0.0831215	-0.0231479	-0.091487	-0.107432	-1.83591	-0.162769	-0.595692	-0.0856067	-0.144465	0.0880142	0.0236827	-0.0960639	-1.18091	-0.174421	-0.288544	-0.0593836	-0.0902866	-0.0162237	-0.053905	-0.201149	0.0865988	0.0131413	-0.0869032	-1.26655	-0.159248	0.118989	-1.38201	-0.273615	-0.287796	-1.26461	0.0925147
180	-0.0222819	-0.217697	-0.0715081	0.0676089	-0.224962	-0.299525	-0.0189164	-0.130083	-0.150573	-0.0178237	-0.0743714	-0.0164423	-0.93438	-0.108862	-0.364936	-0.157765	-0.129506	-0.0419806	-0.306409	-0.205646	-0.369848	-0.127011	-0.298542	-0.0371706	-0.05946	-0.281424	0.0286189	-0.364405	0.126644	-0.0884816	-0.0180877	0.147377	-0.170825	-0.0442499	-0.0892689	-0.120474	-0.612262	-0.0474111	0.102063
181	0.000000000e+000	0.172051	-0.243284	0.293413	-0.0403844	-0.209754	0.000000000e+000	0.000000000e+000	-0.391342	0.0199099	0.000000000e+000	0.000000000e+000	0.000000000e+000	0.000000000e+000	0.000000000e+000	0.000000000e+000	0.000000000e+000	0.545249	0.270221	-0.18519	0.000000000e+000	0.000000000e+000	0.000000000e+000	0.000000000e+000	0.128004	0.000000000e+000	0.329733	-0.589849	0.319227	0.000000000e+000	0.000000000e+000	0.000000000e+000	-0.234301	0.000000000e+000	0.000000000e+000	0.000000000e+000	0.000000000e+000	-0.548432	0.409308
182	1.51728	2.29804	1.47458	1.79885	1.71053	1.72704	1.42037	1.86082	1.5422	1.74871	1.58297	1.59552	1.21111	2.07932	1.69201	1.96758	1.72516	1.82182	2.66673	1.35122	1.46684	1.96885	1.8987	1.69381	2.22879	2.53314	1.47111	1.83682	1.78301	1.68937	1.52764	1.57717	1.74282	2.52516	1.32574	1.88018	2.32842	1.60298	1.76233
183	-0.503096	0.0225165	-0.0992034	0.0967168	-0.110098	-0.0615177	-0.206247	0.0594885	-0.0962188	0.0134432	-0.016261	0.00505614	-0.205321	0.0128381	-0.0258135	-0.126459	-0.158143	-0.0176285	0.0862096	-0.0260116	-0.229731	-0.0020396	0.0177895	-0.0881413	0.00320337	0.0289867	0.176476	-0.00270375	0.0709702	-0.0469805	0.0734929	-0.291647	0.0417916	0.0573028	-0.0554415	-0.152123	-0.448141	-0.336351	-0.0486769
184	-1.26655	-0.0929895	0.149838	0.264369	0.0735241	-0.529981	-0.971904	0.0178904	0.100749	0.302908	-0.298601	0.229154	-0.365778	-0.0305013	0.0264045	-0.158074	0.0811265	0.334293	-0.284889	0.0641069	-0.726962	-0.144534	-0.136325	0.227905	0.0213834	0.209227	0.256907	-0.00580321	0.272066	0.146222	0.173745	-0.692386	-0.0699856	0.452596	-0.399285	0.0673597	-0.074788	-0.477761	-0.105947
185	-1.29271	-0.0833378	-0.214163	-0.0419978	-0.147454	-0.114679	-0.874861	-0.0595561	-0.0819951	-0.0988495	-0.122154	-0.109845	-0.48	-0.177623	-0.0537117	-0.1007	-0.13178	-0.0273843	-0.0350526	-0.15647	-0.474339	-0.301802	-0.176246	-0.111804	-0.0966939	-0.00862295	-0.11719	-0.130498	-0.00755854	-0.168414	-0.0748037	-0.691193	-0.023743	-0.0818183	-0.535	-0.124066	-0.29836	-0.784507	-0.0753282
186	-0.696644	0.1126	0.204267	-0.0429067	-0.0756661	0.139323	-0.446223	0.0941281	0.123672	-0.0803522	-0.133564	-0.311656	-0.575774	-0.0962807	-0.0153959	-0.177511	0.00611943	0.0242553	0.278406	-0.0444248	-0.242562	-0.361326	0.12359	0.0258813	0.0969594	-0.0968186	0.0208823	0.121132	0.131809	-0.0496878	0.194565	-0.39227	0.243519	-0.139422	0.200647	-0.0587617	-0.0339058	-0.32698	0.220028
187	-0.560379	-0.0343156	-0.104845	-0.0677084	-0.081711	-0.0874511	-0.611928	-0.0317213	-0.094332	-0.102032	-0.0911938	-0.103975	-0.57479	-0.0968421	-0.0270627	-0.0703698	-0.0820779	-0.0266897	0.108542	-0.0919973	-0.576369	-0.181809	-0.0940572	-0.0699857	-0.0812513	-0.0266176	-0.129001	-0.0523728	0.0588484	-0.0618602	-0.0791131	-0.55476	0.00743287	-0.105612	-0.284035	-0.112235	-0.250446	-0.461577	-0.00394611
188	-0.316355	0.096441	0.0619203	0.0446479	-0.132206	-0.339384	-0.340625	0.0196431	-0.132743	-0.0215223	-0.119609	-0.0183404	-0.223746	-0.0645256	-0.0774444	0.0247485	0.0311867	-0.0823414	0.111216	0.0495512	-0.0936461	0.00522822	-0.0822421	-0.0511425	-0.000496585	0.0334306	0.0335518	-0.0941842	-0.0123999	-0.0314881	-0.0758873	-0.0357978	-0.0170914	0.0622375	-0.238854	-0.00469529	-0.199395	-0.101566	-0.126255
189	1.59131	2.85022	1.45275	2.09534	1.61582	1.68723	1.48423	1.74664	1.5178	1.6925	1.55843	1.8765	1.21496	1.82904	1.77031	2.05228	1.70058	1.77913	2.56986	1.32688	1.4289	2.2665	1.86826	1.62644	2.23324	2.6853	1.57939	2.19414	1.76979	1.93006	1.52927	1.57803	1.68848	2.23628	1.30342	1.85301	2.51346	1.55454	1.69162
190	-0.126056	-0.0903357	-0.129685	0.0735132	-0.0760503	-0.13356	0.0374424	-0.0623202	-0.108792	-0.0228494	-0.11566	-0.0980672	-0.0148852	-0.0855518	0.0517691	-0.132533	-0.0443227	-0.0576945	0.0591869	-0.124461	0.0971023	-0.20314	-0.203396	-0.0649618	-0.0358606	-0.0295169	-0.168009	-0.156271	-0.0230254	-0.121471	-0.144086	0.119813	0.045524	-0.0218165	-0.634621	-0.14984	-0.117183	-0.0435237	-0.0479745
191	-1.42689	-0.181258	-0.183354	0.0143514	-0.139829	-0.0458115	-1.65963	-0.158464	-0.224168	-0.0641328	-0.0620874	-0.12221	-2.10939	-0.280725	-0.0692582	-0.191811	-0.187934	0.0117266	-0.229947	-0.212089	-0.91017	-0.237368	-0.284624	-0.104926	-0.12797	-0.126565	-0.049155	-0.305311	-0.0575986	-0.243882	-0.191351	-1.18484	0.0822036	-0.0438949	-0.782464	-0.142229	-0.330745	-1.67455	-0.209997
192	-1.14214	0.0449701	-0.158639	0.0673543	-0.0821611	-0.277183	-0.784186	-0.0568266	-0.0975718	-0.0992908	-0.135131	-0.158922	-0.589827	-0.136346	0.000000000e+000	-0.229776	-0.107176	0.0585485	0.0533004	-0.0523493	-0.432644	-0.218841	-0.214834	-0.0991973	0.057457	-0.0536506	0.000789962	-0.170583	0.0317428	-0.125657	-0.068597	-0.300396	-0.0279006	-0.191002	-0.561159	-0.119952	-0.41666	-0.765801	0.0323964
193	-0.558754	-0.0957863	0.104911	0.114303	-0.0789967	-0.180382	-0.406497	-0.0374365	0.0855124	0.0655832	-0.0188293	0.107812	-0.267328	-0.268761	-0.116006	-0.287879	0.0330931	0.191508	-0.350163	-0.0239681	-0.226553	-0.167021	-0.11689	0.0287526	-0.0592523	0.0350888	0.201484	-0.0406624	0.108085	-0.0282987	0.180323	-0.163222	0.0265588	-0.0662215	-0.238329	-0.0732748	-0.128924	-0.408842	0.0288294
194	-0.987205	0.0836589	-0.206479	-0.053242	-0.105449	-0.172076	-0.338912	-0.0687229	-0.184025	-0.0451204	-0.159854	-0.340778	-0.112631	-0.187319	-0.469352	-0.287266	-0.114858	0.00578074	-0.18559	-0.155628	0.037438	-0.119097	-0.146345	-0.0940343	-0.0432911	0.155068	-0.10492	-0.282748	-0.0486102	-0.0340724	-0.115408	-0.0484475	-0.000730446	0.134729	0.0915728	-0.138762	-0.113808	0.00481923	-0.0222069
195	0.0956877	0.120783	-0.214574	0.447957	-0.223726	0.130213	0.308343	-0.121445	0.0259902	0.122417	-0.0299391	0.000000000e+000	0.195064	0.0565443	0.000000000e+000	-0.0748919	-0.032846	0.528907	0.181136	-0.296911	0.353794	-0.454148	-0.170991	0.147633	0.258164	0.122384	0.183292	0.000000000e+000	0.20835	-0.163686	0.118092	0.291452	-0.0791395	0.282917	-0.993257	-0.11704	0.105469	-0.230794	0.424947
196	1.49716	2.78992	1.38428	1.69586	1.64036	1.5884	1.41672	1.75491	1.49766	1.64839	1.54744	1.81205	1.20116	1.87764	1.72685	1.85697	1.75199	1.80848	2.63233	1.34972	1.48684	1.96893	1.79798	1.60072	2.19034	2.6109	1.4528	2.07513	1.61994	1.83048	1.57378	1.53709	1.76467	2.69019	1.2938	1.79878	2.40633	1.67816	1.72255
197	-0.298376	-0.0596101	-0.193332	-0.0114146	-0.115018	-0.137263	-0.154142	-0.00189782	-0.0988336	-0.0689542	-0.127321	-0.0727639	-0.23944	-0.101292	-0.0702894	-0.123003	-0.0697385	-0.0502559	-0.10323	-0.0899641	-0.22106	-0.109535	-0.111856	-0.121889	-0.081297	-0.0271708	-0.113594	-0.110988	-0.0222429	-0.096097	-0.0682988	-0.257596	-0.0334681	-0.0825682	-0.211177	-0.10817	-0.0818493	-0.232146	-0.0707561
198	-0.114896	0.0557925	-0.18259	-0.0307556	-0.0630399	-0.0516066	-0.0945393	0.0114277	-0.0892767	-0.0593596	-0.0664678	-0.0729395	-0.125689	-0.100139	-0.000931892	-0.0220798	-0.0873484	-0.0986472	-0.0909535	-0.0473204	-0.0572776	-0.119566	-0.094378	-0.0415726	-0.0805129	0.0209014	-0.0998244	-0.0844425	-0.000332738	-0.0810314	-0.0981524	-0.0321822	-0.0200932	-0.0577627	-0.011982	-0.0850192	-0.0525963	-0.0721807	-0.0238723
199	-0.96021	-0.0142438	0.0447869	0.17902	-0.0930205	-0.0207995	-0.22797	0.0298394	-0.0766351	0.00228299	0.0744697	0.254718	-0.39976	0.0356487	-0.0229875	0.107893	-0.0806049	0.0606764	-0.0291924	0.0643292	-0.511478	0.0827292	-0.0110075	0.0620432	0.0949721	-0.129262	0.131851	-0.107907	0.213491	0.126914	0.0866464	-0.0573688	0.18503	-0.109061	-0.360062	0.0999972	-0.158801	-0.391585	0.158772
200	-0.160415	-0.00889024	-0.185055	0.0459607	-0.116701	-0.00756323	-0.170594	-0.116012	-0.31907	0.00228325	-0.144743	-0.0880237	-0.220269	-0.127005	-0.337358	-0.125568	-0.106484	-0.0799941	-0.188507	-0.094412	-0.877424	-0.184054	-0.091922	-0.207935	0.00986993	-0.407889	-0.116442	-0.251791	0.106402	-0.510238	-0.0859818	0.123548	0.0612102	-0.0837508	-0.319641	-0.0183314	-0.286571	-0.266962	0.0419601
201	-0.762813	0.0491582	-0.19303	0.0306523	-0.127034	-0.0230325	-0.840045	0.00116167	-0.0989442	-0.0539336	-0.0871983	-0.118966	-0.474929	-0.0779656	0.0479225	-0.0582228	-0.0643497	-0.0685037	-0.0268845	-0.0721188	-1.38636	-0.0318981	-0.150738	-0.044719	-0.113451	0.0625361	-0.0618263	-0.10376	0.0185387	-0.109454	-0.0812215	-0.561008	0.0404973	-0.0710349	-0.525158	-0.102432	0.0195122	-1.54667	-0.0213778
202	-0.241305	0.334367	0.310357	0.331426	-0.128232	0.143799	-0.533259	0.145965	-0.0394393	0.309104	-0.0157611	0.000000000e+000	-0.663496	0.270369	-0.523396	0.056369	0.100745	0.518641	0.238845	0.184143	0.150735	0.000000000e+000	0.0889291	0.0454652	0.447419	0.408763	0.316483	0.000000000e+000	0.36324	0.000000000e+000	0.267039	0.0708507	0.327494	0.442894	-0.0279011	-0.0669457	0.0149251	-1.24977	0.382542
203	1.47179	2.25279	1.45033	1.68152	1.7021	1.58513	1.30487	1.72853	1.49855	1.73473	1.54791	1.77435	1.15808	1.89971	1.47842	2.05916	1.60533	1.72493	2.26773	1.35129	1.5316	1.91509	1.74466	1.67365	2.10697	2.57632	1.40868	2.10069	1.61439	1.77893	1.56265	1.48961	1.74979	2.63908	1.26962	1.78912	2.55006	1.49994	1.6219
204	-0.41224	0.0549922	0.17371	0.152461	0.168832	0.126063	-0.0939517	0.164921	0.1552	0.177288	-0.168193	0.454334	0.0282205	0.171293	0.0601067	-0.328929	0.102447	0.183152	0.0335367	0.0517418	-0.0545547	0.249303	0.113907	0.398266	-0.0996676	0.0412292	0.335576	0.218164	0.0154347	0.335382	0.268551	0.0632135	0.208538	0.00675323	0.0476391	0.199151	-0.0555949	0.0185854	0.108209
205	-0.566196	-0.0353154	-0.127081	0.106865	-0.118562	-0.221568	-0.653478	-0.116047	-0.0336325	-0.0742612	-0.0809295	0.105442	-1.30576	-0.100166	-0.628415	-0.177739	-0.193114	0.140371	-0.218555	-0.0220184	0.0316645	-0.669451	-0.0685031	0.0172559	0.122557	0.190748	0.045732	0.0887533	0.0980579	-0.172956	-0.057729	-0.207329	-0.142805	0.0764102	-0.137043	-0.0234341	-0.0594019	-0.261532	0.0810583
206	-0.49036	0.0147902	-0.109329	0.256391	-0.242351	-0.130375	-0.569634	-0.130992	-0.0544147	-0.0385254	-0.190409	-0.234898	-0.28801	-0.187394	-0.428381	-0.363084	-0.127167	0.127132	-0.145416	-0.110488	-0.525439	-0.200723	-0.0411562	-0.105308	0.00376237	0.135681	-0.120933	-0.0881894	0.0237997	-0.0940551	-0.148149	0.136078	-0.0598422	0.270939	-1.2115	-0.188371	-0.170183	-1.15572	-0.0844231
207	-1.60676	-0.0055403	-0.0398882	0.126905	-0.160064	-0.116265	-1.43492	0.0171241	-0.0994547	-0.0753789	-0.0751696	-0.232674	-0.454492	-0.0668927	-0.0453053	0.0213627	-0.0334248	-0.00323461	0.0994699	-0.0431407	-0.893675	-0.0577677	-0.185376	-0.0856407	-0.0900873	0.0868072	0.225922	-0.00451601	0.0141126	-0.123577	-0.104624	-0.402407	-0.00731858	0.044671	-0.902176	-0.286474	0.0342056	-1.3953	0.049175
208	-0.517271	0.0952677	-0.0461175	0.182229	-0.235719	0.0266518	-0.870633	0.0124249	0.0405579	-0.0210534	-0.0687107	-0.348378	-0.210032	-0.27034	-0.124772	-0.0431602	0.0553147	0.0282617	-0.625946	-0.174997	-0.702858	0.157182	-0.0665641	-0.095238	0.171056	0.124737	-0.00282933	-0.187944	0.105211	-0.0261495	-0.235628	-0.235766	0.0598917	0.0744217	-0.843275	0.0812727	0.00331821	-0.596859	0.0506871
209	-0.344214	0.0381889	-0.159637	-0.0404563	-0.0681442	-0.0906814	-0.25893	-0.0800396	-0.0522259	-0.0642033	-0.110326	-0.0594115	-0.199347	-0.144854	-0.0585898	-0.131713	-0.0790683	-0.0605636	-0.0882252	-0.0974108	-0.234891	-0.176553	-0.128426	-0.0923529	-0.142795	-0.0145073	-0.149675	-0.0757672	-0.0196003	-0.0900456	-0.0993949	0.0397587	-0.0378709	-0.183189	-0.334223	-0.0902227	-0.168306	-0.0671885	-0.0419089
210	1.52916	2.15268	1.38454	1.62792	1.80412	1.61601	1.44057	1.73889	1.44994	1.92751	1.49201	1.7134	1.16117	1.79551	1.48286	1.97191	1.66505	1.8533	2.27733	1.38315	1.54164	1.93029	1.71882	1.56114	2.18135	2.61236	1.44067	2.0202	1.59357	1.78776	1.66238	1.67688	1.69998	2.75518	1.36607	1.74302	2.25068	1.75184	1.62686
211	0.0744599	0.156725	-0.1631	-0.116197	-0.0610662	-0.211904	-0.0131986	0.171986	-0.195527	-0.103007	0.223825	-0.130472	-0.0314272	-0.070636	0.131074	0.0939305	-0.154433	-0.125259	0.0272056	0.0336594	0.193318	0.00163073	-0.0811556	-0.200817	-0.156774	-0.012807	0.161607	-0.0660514	0.0313539	0.0296024	0.0707527	0.266012	-0.224195	-0.065142	0.0205137	0.0248262	0.307104	-0.00182194	0.0734135
212	-0.167103	0.304379	-0.0328564	-0.0246822	0.0238364	-0.190726	-0.428877	0.0229145	-0.191432	-0.0321113	0.0620094	-0.0909754	-0.0468785	-0.0995851	-0.666007	0.404577	0.0421585	0.166178	0.238618	-0.157699	-0.810275	-0.205198	-0.21026	-0.155177	0.108692	0.115472	0.157926	-0.175338	0.0429512	-0.181034	0.0404364	0.157849	-0.0437191	-0.136779	-1.75938	-0.183998	0.00189335	0.249641	0.102023
213	0.000000000e+000	0.000000000e+000	0.000000000e+000	0.000000000e+000	0.000000000e+000	0.000000000e+000	0.000000000e+000	0.000000000e+000	0.000000000e+000	0.000000000e+000	0.000000000e+000	0.000000000e+000	0.000000000e+000	0.000000000e+000	0.000000000e+000	0.000000000e+000	0.000000000e+000	0.000000000e+000	0.000000000e+000	0.000000000e+000	0.000000000e+000	0.000000000e+000	0.000000000e+000	0.000000000e+000	0.39673	0.000000000e+000	0.000000000e+000	0.000000000e+000	0.000000000e+000	0.000000000e+000	0.000000000e+000	0.471105	0.000000000e+000	0.000000000e+000	0.000000000e+000	0.000000000e+000	0.000000000e+000	0.000000000e+000	0.000000000e+000
214	0.840932	1.57578	0.576382	0.962163	0.836495	0.882012	0.838558	0.852413	0.656822	0.762397	0.676383	0.823628	0.422894	0.642095	0.699371	0.885512	0.66253	0.887674	1.87247	0.603339	0.924872	1.07137	0.700506	0.768531	1.29878	1.76585	0.544535	1.1233	0.852776	0.794035	0.778282	0.834312	0.687975	1.81046	0.818894	0.874091	1.61094	0.854315	0.695015
215	0.800384	1.5732	0.538927	1.05087	0.822189	0.824637	0.79617	0.790549	0.603319	0.723637	0.758783	0.815838	0.447989	0.698493	0.701556	0.930912	0.700423	0.747616	1.83654	0.600546	0.931963	1.05639	0.678256	0.852098	1.37378	1.5298	0.542742	1.14577	0.827057	0.76498	0.723506	0.7155	0.689052	1.78117	0.782787	0.919584	1.59905	0.860585	0.754322
216	1.33291	1.86187	1.44978	1.49489	1.32613	1.10616	1.01116	1.28829	1.42174	1.67464	1.06922	0.940678	0.998922	1.36885	1.07658	1.30413	1.29269	1.30413	1.85424	0.994335	1.05381	1.41893	1.28913	1.40526	2.02666	1.70023	1.48269	1.34619	1.06591	1.24659	1.16381	1.0004	1.28451	1.82043	0.341862	1.40089	2.0185	1.41839	1.14813
217	0.000000000e+000	0.000000000e+000	0.000000000e+000	0.000000000e+000	0.000000000e+000	0.000000000e+000	0.000000000e+000	0.226009	0.000000000e+000	0.000000000e+000	0.000000000e+000	0.000000000e+000	0.000000000e+000	0.000000000e+000	0.000000000e+000	0.000000000e+000	0.000000000e+000	0.000000000e+000	0.000000000e+000	0.000000000e+000	0.000000000e+000	0.174483	0.000000000e+000	0.000000000e+000	0.000000000e+000	0.000000000e+000	0.000000000e+000	0.000000000e+000	0.000000000e+000	0.000000000e+000	0.364012	0.427695	0.000000000e+000	0.000000000e+000	0.000000000e+000	0.000000000e+000	0.000000000e+000	0.199314	0.000000000e+000
218	-0.722715	0.494834	0.316613	0.00398796	0.25073	-0.0478773	-0.23779	0.136625	0.0267738	0.105349	0.0816209	-0.119919	-0.180953	0.231971	0.316256	0.0804882	0.131584	0.115365	0.423394	0.137801	-0.327216	-0.0693161	-0.0484063	-0.0403812	0.616208	0.188686	0.421709	-0.0413597	0.0555907	0.0738107	-0.0245082	-0.209739	0.146756	0.678731	-0.252912	0.106344	0.286017	-0.239857	0.0491336
219	0.000000000e+000	0.0853838	0.0437776	-0.0998188	-0.0302227	0.00854508	0.000000000e+000	0.074142	0.0560819	0.000000000e+000	-0.0458723	-0.193517	-0.227452	-0.105753	0.000000000e+000	-0.200992	-0.059134	0.229336	0.0519575	-0.0734936	0.000000000e+000	0.0220422	0.089881	-0.221014	0.000000000e+000	0.000000000e+000	0.000000000e+000	0.0161832	0.104905	-0.254752	0.0864125	-0.935256	0.0233603	0.000000000e+000	-1.41534	0.145299	0.000000000e+000	-1.27851	-0.041733
220	-0.257344	0.318308	0.228182	0.0463471	0.14927	0.0809093	0.00845392	0.161781	0.153963	0.0371184	-0.106705	0.0697284	-0.0350403	0.0973219	0.0272536	0.0471281	0.0325917	0.127393	0.534034	0.0487917	-0.158772	0.00304966	0.099055	0.064195	0.869277	0.225744	0.308891	0.01203	0.12795	0.0445311	0.0484655	-0.0235631	-0.0258187	0.519573	-0.0860049	0.118788	0.313641	-0.104879	0.132829
221	-1.15088	-0.00998747	-0.0408279	0.0660633	0.0978745	0.00788075	-0.423595	-0.135116	0.00977935	-0.00498124	-0.174462	-0.395954	-0.352945	0.0326377	0.186667	-0.0164131	0.0929432	-0.17886	0.402046	-0.224041	-0.708742	-0.167383	-0.154009	-0.127945	0.302621	0.254172	-0.093291	0.0609939	-0.145592	-0.310082	-0.219419	-0.75461	0.00344061	0.159308	-0.534382	-0.0848797	0.356452	-1.02066	-0.0806403
222	-0.8608	0.0155689	-0.126414	-0.222251	0.0355453	-0.153322	-0.078851	-0.177189	0.0265689	-0.0735592	-0.0450294	-0.0809637	-0.137702	-0.0509105	-0.0378649	-0.0885359	-0.0349178	0.0408622	0.404732	-0.0908927	-0.494068	-0.038614	0.0252089	-0.092569	0.409953	0.0860737	-0.0249737	-0.0245584	-0.0359058	-0.163131	-0.0539718	-0.149287	-0.0697328	0.306263	-0.118506	-0.127681	0.229597	-1.20638	-0.143609
223	-0.653159	-0.16911	0.188959	0.131783	-0.120224	-0.202137	-0.362707	-0.117898	0.0717559	0.0836177	-0.115162	0.0789384	-0.0038373	0.217957	0.0684619	0.112609	0.0911824	0.0559069	0.415782	-0.152472	-0.213179	0.137096	0.0444231	0.176098	0.582138	0.122835	-0.0852216	0.0931564	-0.0360071	0.147836	-0.0635286	-0.22452	0.0312855	0.439591	-0.0516613	-0.120848	0.404031	-0.829335	0.165956
224	-0.454352	0.00829453	-0.132057	-0.113624	-0.113379	-0.0939739	-0.189912	0.0124172	-0.0464821	-0.0156869	-0.0936587	0.0278832	-0.377091	-0.0104549	0.00821442	-0.199568	0.0588339	0.0443773	0.375508	0.0268525	-1.20468	0.13341	-0.031732	-0.0372649	0.41377	-0.0382211	0.224549	-0.105256	0.0330476	-0.131667	-0.0970122	-0.201272	-0.0362389	0.339067	-0.266628	0.00163605	0.229311	-1.05626	0.157473
225	-0.558322	0.163159	0.175757	0.323727	0.260468	0.11002	-0.312401	-0.0178134	0.235442	0.260156	-0.0916852	0.108015	-0.18826	0.0817644	0.390768	-0.246582	0.289964	0.226628	0.353738	0.00321921	-0.918829	-0.123556	0.112991	-0.00551021	0.491691	0.586794	0.247733	0.17004	0.223306	0.220957	0.019186	-0.358289	-0.0536765	0.378165	-0.203179	-0.00337052	0.331476	-0.586022	-0.0554506
226	0.000000000e+000	0.000000000e+000	-0.45038	-0.292891	-0.133343	0.0295501	0.1909	0.0919518	-0.380702	0.148103	0.297536	-0.0756375	-0.633141	-0.0132888	0.267587	0.478842	0.296705	0.276984	0.000000000e+000	0.575535	0.000000000e+000	0.339298	-0.578329	0.336825	0.0443049	0.299047	0.478592	0.516986	0.29393	-0.35665	0.486825	0.000000000e+000	-0.0509914	0.249912	0.000000000e+000	0.229119	0.139608	-0.969008	0.399623
227	-0.1248	0.395413	0.0443007	0.0583973	-0.00129611	0.238173	0.153155	0.245424	0.168051	0.179292	0.0339971	0.0438679	-0.183903	0.432172	0.236452	0.224999	0.310247	0.00092364	0.71053	-0.179814	-0.235166	0.441777	0.260942	0.0960096	0.53434	0.263967	0.370873	0.212795	0.0216344	0.000272921	0.202925	-0.016265	0.230748	0.608249	0.0665292	0.162885	0.714857	-0.369872	0.078419
228	-0.492267	0.256911	0.591949	0.43966	-0.0937228	-0.545991	-0.18414	0.0486192	0.257492	0.369534	-0.39663	0.342351	0.0649052	0.643868	0.311593	-0.0841404	0.454737	0.116077	0.416235	0.0747093	0.156104	0.459917	0.0784684	0.475616	0.752614	0.381796	0.183179	0.301021	0.294055	0.638888	-0.103432	-0.00203554	0.27927	0.696163	0.0403205	0.0875245	0.628818	0.364129	0.50412
229	-1.62383	-0.132763	0.15247	-0.0169115	0.121469	-0.181604	-0.868775	-0.0242837	0.0707075	-0.0291551	-0.257128	0.0117193	-0.517738	0.0371887	0.129434	0.369641	0.321451	0.135665	0.684819	-0.27744	-0.858616	0.149428	-0.0417771	-0.108734	0.546364	0.0403884	0.107094	0.177565	-0.0381331	-0.0952552	-0.0784772	-0.937464	0.159064	0.559728	-0.285939	-0.154363	0.27501	-0.496774	-0.106225
230	-0.663675	0.109705	-0.013394	0.0748302	0.0782569	0.143478	-0.263839	0.0532689	0.121848	0.099806	0.0256747	-0.0590082	-0.135233	0.0731103	0.0349345	0.150312	0.341397	0.127934	0.249297	0.0569606	-0.411102	0.0986506	0.134167	0.0432675	0.0848207	0.106501	0.0417378	0.0885096	0.060591	-0.0162847	0.0222893	-0.246866	0.0438667	0.183851	-0.11788	0.00335936	0.145635	-0.170563	0.0975208
231	-1.04749	0.289857	0.474355	0.0952832	0.214249	-0.333165	-1.34737	0.323751	-0.0114209	0.158165	-0.115846	0.0387792	-1.01058	-0.0183689	0.202659	-0.123123	0.851031	0.524165	0.587046	0.0457024	-1.30114	-0.0434057	0.178907	0.261576	0.363183	0.348688	0.370175	0.319577	0.084891	-0.00112436	0.267491	-0.945588	-0.0095949	0.516689	-1.1008	0.0802408	0.173067	-0.442333	-0.0213994
232	-0.730901	-0.167807	0.0195767	0.163151	0.155619	-0.480341	-0.00993417	-0.192549	-0.185418	0.0263444	-0.205991	0.0240132	-0.173156	-0.158358	-0.142387	-0.125859	0.427418	0.11988	0.26311	0.00420893	-1.00786	-0.0911924	0.0568869	0.0625339	0.240087	0.185771	-0.0487673	0.010635	0.00839915	-0.15755	-0.0289912	-0.153252	-0.0293408	-0.0140468	-0.802478	-0.329698	0.0971047	-0.336176	0.0951505
233	-0.275654	0.0458022	-0.253073	0.168173	0.148392	-0.0425725	-0.0916639	0.0457869	0.219508	0.131523	-0.0388416	-0.0433827	0.06065	0.118189	0.178286	0.124391	0.00811688	0.0108922	0.25243	0.0221864	-0.585355	0.127246	-0.132899	0.104722	0.182253	0.0981664	-0.106599	0.115035	0.119038	0.0395392	-0.150573	-0.102889	-0.0518854	0.172614	-0.0718642	-0.00667366	0.181692	-0.043887	0.0805357
234	-0.371611	-0.00852185	0.286347	0.387	-0.0315088	0.267388	0.0165034	0.24702	0.0632277	0.170047	0.263806	0.137502	-0.074206	0.131299	0.225349	0.156874	0.263813	0.138903	0.257048	0.038671	-0.673892	0.117153	0.209903	0.129	0.286503	0.231457	0.43299	0.158356	0.237223	0.0841577	0.148131	-0.219279	0.208009	0.26017	-0.159894	0.251929	0.0504443	-0.0354004	0.23446
235	-0.454847	-0.034582	0.0023394	0.270154	0.174095	0.0864536	0.0929874	0.0617633	0.109163	0.0867214	0.082214	0.0763136	0.0469435	0.106742	-0.0237242	0.208624	0.137845	0.143728	0.111878	-0.0299897	-0.917835	0.037975	0.211742	0.196617	-0.0434028	-0.0161179	0.173781	0.0917082	0.103386	-0.101635	0.211358	-0.0589884	0.0238183	0.00885102	-0.143216	-0.00975458	-0.089837	-0.0831607	0.217969
236	-0.810832	0.147626	0.16967	0.0254268	0.0439012	-0.149724	-0.311171	-0.0396524	0.020903	-0.0140337	-0.0706105	-0.034443	-0.172524	0.0650763	0.0875439	0.01599	0.0577805	0.0345202	0.231515	-0.0444946	-0.753258	0.079006	0.0917535	-0.0553268	0.380958	0.151156	0.075637	0.0506889	0.00824854	-0.0761272	0.00509249	-0.243636	-0.0725051	0.259676	-0.0934096	0.0407731	0.171698	-0.19748	0.0517373
237	-0.121803	0.356337	0.235409	0.141655	0.184744	0.0173833	0.0242638	0.163861	0.126819	0.115961	0.13493	0.0651785	0.0042145	0.0482053	0.241678	0.120496	0.188339	0.160281	0.340793	0.140198	-0.100499	0.155902	-0.0335522	-0.0986544	0.695655	0.15802	0.323934	-0.030466	0.125381	0.0984425	-0.0763581	0.21137	0.0703633	0.333822	-0.0546033	0.0851106	0.369204	0.0257935	0.183881
238	-0.607202	0.0797148	0.0835422	0.218632	0.0738079	-0.0596164	0.028385	0.138274	0.102811	0.110653	-0.105252	-0.102875	-0.199206	-0.0105239	-0.206665	0.0255629	0.185981	0.133896	0.322604	-0.0705824	-0.712089	0.0438388	0.181887	0.154983	0.167585	0.229036	0.190538	0.134751	0.090766	-0.0596136	0.0452357	-1.13514	0.0294859	0.19261	-0.271032	0.097993	0.136649	0.275501	0.248291
239	0.0821106	0.000000000e+000	0.000000000e+000	0.386882	0.000000000e+000	0.000000000e+000	0.000000000e+000	0.000000000e+000	0.000000000e+000	-0.0561085	0.0906084	-0.141915	0.000000000e+000	0.0593338	0.000000000e+000	0.137323	0.169694	0.260722	0.274647	0.208668	0.000000000e+000	0.000000000e+000	0.135239	0.435613	0.000000000e+000	0.343071	0.193352	0.259963	0.11782	-0.244812	0.20333	0.000000000e+000	0.000000000e+000	0.274771	-0.926524	-0.197319	0.0337869	-0.322302	0.21356
240	-0.394561	0.281924	0.440047	-0.35791	0.238392	0.263435	-0.417155	-0.29517	0.647665	0.153376	-0.341164	0.435147	-0.157697	0.357223	0.334577	-0.21711	0.43025	0.558952	0.435267	0.301802	0.185162	0.0595592	0.213118	0.36006	0.696051	0.325472	0.349979	0.347235	0.132116	0.34532	0.309328	-0.31448	0.24164	0.573515	0.00740272	-0.0425189	-0.363427	0.321729	0.202061
241	-1.21777	0.0869399	0.24561	0.172798	-0.00864638	-0.00240366	-0.309882	0.175733	0.141208	0.0801004	-0.0107852	0.163432	-0.247933	-0.0206628	0.0909139	0.0438479	0.0967221	0.0863981	0.329518	0.00748885	-0.446135	0.0513733	0.161081	0.237637	0.316314	0.268843	0.467332	0.232224	0.137153	-0.0913641	0.116877	-0.284892	-0.179113	0.223788	-0.710651	-0.0649782	0.186204	-0.235167	0.106554
242	0.000000000e+000	0.000000000e+000	0.000000000e+000	0.348738	-0.287936	-0.0963791	0.000000000e+000	0.000000000e+000	0.480605	0.30908	0.000000000e+000	-0.200951	0.000000000e+000	0.000000000e+000	0.000000000e+000	0.149754	0.000000000e+000	0.366321	0.000000000e+000	0.000000000e+000	0.000000000e+000	0.000000000e+000	0.0372786	0.265848	0.000000000e+000	0.000000000e+000	0.418025	0.880967	0.398453	0.000000000e+000	0.230957	0.000000000e+000	0.000000000e+000	0.000000000e+000	0.000000000e+000	0.000000000e+000	0.000000000e+000	-0.811231	0.0549466
243	-0.70605	-0.151305	0.0670207	0.200413	-0.108923	-0.225209	-0.0498869	-0.176488	0.023238	0.0338512	-0.229596	-0.0878549	-0.0455568	0.00984703	-0.335503	-0.151539	0.0974986	0.27748	0.110098	-0.13998	-1.16346	-0.35311	0.137299	0.0627417	0.0223586	0.223475	0.100101	0.297009	0.0870182	-0.245528	-0.266584	-0.116963	0.000000000e+000	0.117916	-0.738642	-0.321899	0.0594704	-0.315716	0.0546973
244	-0.531619	-0.201622	0.129313	0.0958644	-0.00955741	-0.191436	-0.472966	0.00461335	0.189934	0.115254	-0.214024	0.01766	-0.131021	0.190366	0.186446	0.0705519	0.205749	-0.0238968	0.230598	-0.0538737	-0.431216	0.121996	-0.0492487	-0.0230984	0.494912	0.364727	-0.379785	0.211504	0.0720164	0.121861	-0.276421	-0.386665	0.210396	0.449656	-0.173557	0.0189405	0.425756	-0.112371	0.136497
245	-1.57669	-0.125997	0.111325	-0.336548	0.078061	0.243262	-1.25065	0.129095	0.307377	0.0747674	0.0150391	-0.0103854	-1.13703	0.139666	0.10501	0.35575	0.129576	0.136915	0.47951	-0.404346	-1.60483	0.496094	0.262581	0.141204	0.182672	0.104974	0.371228	0.332928	0.00846792	-0.210038	0.119699	-1.54666	-0.934014	0.0628714	-1.30476	0.0527089	0.245488	-0.718693	-0.599638
246	-0.350779	0.341253	0.468599	0.178075	0.171732	0.328028	0.00743673	0.143531	0.201567	0.242122	0.297274	0.241238	0.0693066	-0.247632	0.456827	-0.508199	-0.120608	0.188766	0.364844	0.114392	-0.165084	0.0914788	0.211755	0.263754	0.754183	0.00396328	-0.277835	0.219579	0.157497	0.259531	0.247488	-0.52946	-0.331308	0.228499	0.16108	0.218421	0.493484	0.082852	0.297711
247	-0.247283	0.0345015	0.165928	-0.0651387	0.183456	0.137305	0.072533	0.206073	0.0921499	-0.00602031	-0.0286569	0.237687	0.0290478	0.193963	0.0634414	0.167776	0.202222	0.110654	0.204168	0.0900388	-0.0124097	0.17383	0.16068	0.194412	0.518345	0.11124	0.248221	0.0965303	0.207231	-0.012849	0.251756	-0.0942634	0.0526972	0.204484	-0.0126021	0.120812	0.166539	0.0400975	0.0518883
248	-0.283917	-0.232029	-0.121925	-0.0361539	-0.132866	-0.759695	0.114128	0.175916	-0.082279	0.0501021	-0.299893	-0.017331	0.25424	0.000000000e+000	0.000000000e+000	-0.197419	0.21296	0.284554	0.110827	-0.150635	-0.112052	-0.24802	-0.157568	0.11546	0.171168	0.277384	0.292436	0.000000000e+000	0.0630247	-0.118528	0.0272427	-1.06138	-0.175417	-0.1007	-0.499999	-0.257789	0.0351189	-0.102718	-0.382432
249	-0.824385	-0.0261717	-0.0332799	-0.00351133	0.123014	0.0427142	-0.213446	-0.0255107	0.0535945	0.0361511	-0.0442789	-0.0746361	-0.213822	0.0290776	-0.110312	0.053154	0.0738797	0.0517858	0.174737	-0.0721569	-0.238395	-0.0520732	0.00266075	0.0134894	0.184897	0.157045	-0.213397	0.0587506	0.00365027	-0.13261	-0.115463	-0.330945	-0.010929	0.0266675	-0.335096	0.0468906	0.10606	-0.219555	0.0262089
250	-0.442623	0.099316	-0.0738102	0.103771	0.0822639	-0.0964906	0.0189592	0.0466222	0.0578823	0.051973	0.00553371	-0.0757292	-0.0697796	0.0477191	-0.03242	-0.000767988	0.174943	0.0596357	0.100984	-0.0974729	-0.0933139	-0.100288	0.0805327	0.0477816	0.337316	0.168995	0.0228314	-0.0775846	-0.114697	-0.128377	0.0154246	-0.0519108	-0.00744714	0.124031	-0.133336	0.029932	0.144155	0.058308	0.103656
251	-0.0948847	-0.0576658	0.218447	-0.050091	0.16081	-0.316913	0.0436018	0.14177	0.22242	0.0767919	0.174493	0.151358	0.0216901	0.0935997	0.212174	0.19577	0.14091	0.06717	0.138615	-0.136059	-0.180378	0.144193	0.186728	0.181873	0.343776	0.0878366	0.180363	0.102227	0.0317878	-0.0683799	0.13085	0.0348454	0.0606634	0.298854	-0.0488066	0.103449	0.120685	-0.0279471	0.0529835
252	-0.622319	-0.0979598	0.0200707	0.0763712	-0.0434816	-0.310574	-0.483276	-0.145971	-0.0781439	-0.11657	-0.0628385	0.0337975	-0.675478	-0.0595383	0.0551969	0.116781	0.307004	0.0267134	0.126918	-0.000468491	-0.0976575	0.0586161	0.0800879	0.0184976	0.330153	0.240647	0.0555772	0.0876714	-0.219023	-0.067673	-0.123916	-0.63758	-0.0627223	0.285933	-1.16722	0.0076357	-0.0354235	-0.226167	-0.0302547
253	0.000000000e+000	0.000000000e+000	0.000000000e+000	0.338362	0.353657	0.000000000e+000	0.000000000e+000	-0.0230549	0.551124	0.274965	0.000000000e+000	-0.122067	0.295932	-0.21928	0.000000000e+000	0.0889977	0.2993	0.462951	0.000000000e+000	0.000000000e+000	0.367907	0.000000000e+000	0.117765	0.0941163	0.000000000e+000	0.338627	0.523484	0.304455	0.0558728	0.000000000e+000	0.130841	0.0982317	0.000000000e+000	0.000000000e+000	-0.0376865	-0.31005	0.000000000e+000	0.370065	0.0686585
254	-0.456488	-0.0108939	0.136516	0.0262329	-0.0271171	-0.0827968	-0.483384	-0.0208314	0.0740171	-0.050859	-0.00894574	-0.10362	-0.0613146	0.0997859	0.084923	0.193827	0.0773928	-0.0472038	0.129406	-0.0781157	-0.106431	-0.0306933	0.0828821	0.160768	0.479068	0.148115	-0.0476036	0.132121	-0.0469756	-0.0497517	-0.0496387	-0.0396765	-0.100702	0.370185	-0.0392203	-0.0590113	0.256098	-0.0291422	0.0604418
255	-0.93185	0.222243	-0.335559	0.164782	-0.116363	-0.277565	-0.0172898	-0.0689312	0.274153	0.032448	-0.13431	-0.0434805	-1.12545	-0.184546	-0.396757	-0.0792628	0.277035	0.116226	-0.0808664	0.051236	-0.0398778	-0.2417	0.228239	0.0790673	0.200419	0.26482	0.230925	0.121868	-0.0430327	-0.266644	0.020483	0.000000000e+000	-0.129351	0.197606	-0.438345	0.0548921	0.0221737	-0.269816	-0.0516174
256	-0.964909	-0.0170861	0.00908783	-0.0422431	0.0260747	-0.0551539	-1.58192	0.000218098	0.0845163	0.0283691	-0.0407463	-0.0368694	-1.84607	-0.0425838	-0.0315904	0.0215568	0.050865	0.000701199	0.0637351	-0.0463146	-0.90888	-0.0434576	0.0328517	0.0129703	0.312599	0.0496791	-0.125379	0.0149745	-0.00745353	-0.0571316	-0.0788108	-1.62532	0.0139141	0.106301	-0.447468	0.03018	0.0541423	-1.23775	0.00956645
257	-0.735166	-0.0462798	0.33175	-0.0575875	0.0414745	-0.266517	-2.04597	0.0306275	0.139945	0.0713108	-0.0452985	0.0269677	-0.184254	0.280484	0.0159208	0.0318717	0.0576278	0.267177	-0.00837962	-0.04034	0.0317114	0.0900382	0.0898179	0.38654	0.125304	0.0798107	0.253497	0.290437	-0.0454265	0.114881	0.192933	-0.232225	-0.0587995	0.356062	-0.359431	-0.0690178	0.176717	-0.109372	0.0300206
258	0.136408	0.239295	0.0696604	-0.0394062	0.126138	0.00333443	0.0953416	0.0890488	0.0500793	0.01693	0.0131601	-0.0818452	-0.00906642	0.0538942	0.0892867	0.149875	0.0693138	0.134577	0.192486	-0.0273587	-0.135747	-0.0044819	-0.0379622	-0.120365	0.285488	0.123561	0.0452222	0.146722	-0.0559847	0.0821047	-0.0601926	0.0519933	0.168824	0.192068	0.0941816	-0.104291	0.523773	-0.113179	-0.068079
259	-1.22448	-0.0397695	0.0328203	-0.0977228	0.114005	-0.504977	-0.549115	-0.0233509	0.264173	0.129221	-0.261499	-0.0198177	-0.394929	0.00131617	-0.10613	-0.116056	0.168418	0.0896001	0.220755	-0.261892	-0.436216	0.188635	0.085526	0.145312	0.191169	0.0551137	0.190331	0.0763948	0.00455857	-0.140368	0.122911	-1.806	-0.0344784	0.173107	-0.357297	-0.0176215	0.0498117	-0.660646	-0.07081
260	0.000000000e+000	0.000000000e+000	0.000000000e+000	0.490359	0.000000000e+000	-0.200938	0.000000000e+000	0.000000000e+000	0.470672	0.240427	-0.135223	-0.121972	0.561799	0.000000000e+000	0.000000000e+000	-0.0510406	0.0352733	0.248928	0.167819	0.251751	-0.0472951	0.000000000e+000	0.36422	0.247644	0.000000000e+000	0.359815	0.347916	0.656641	0.180634	0.0105127	0.223953	-0.0195963	0.000000000e+000	0.284797	-0.269732	0.000000000e+000	0.000000000e+000	-0.144443	0.384476
261	-0.395021	0.0117492	0.225729	-0.256516	-0.00662333	-0.289728	0.112823	-0.202166	0.526215	0.0969499	-0.148893	-0.17028	0.402299	0.0353927	-0.176131	-0.0120805	0.146962	0.173496	0.0739179	-0.0756063	-0.0576387	-0.00213248	0.234978	0.307613	0.039804	0.0388631	0.239469	0.292879	0.0106046	-0.146087	-0.0221479	-0.0744376	0.0839408	0.00230403	-0.20228	0.0680557	0.0522069	0.209122	0.0615806
262	-0.63415	-0.373366	0.593818	0.0160169	-0.282475	0.026785	-0.297133	0.0166828	-0.116528	-0.117176	0.0169028	0.235627	-0.230961	0.362918	0.199455	0.292899	-0.0705496	-0.172835	0.440033	-0.0563642	-0.0752736	0.368158	-0.0222956	0.515438	0.564894	0.531292	0.130705	0.249268	-0.211275	0.232998	-0.29383	-0.140175	0.285374	0.80517	0.148632	-0.307425	0.423709	-0.499947	-0.162839
263	0.000000000e+000	0.0225802	0.122698	0.102847	0.124449	-0.214692	0.347238	0.113369	0.184887	0.101205	-0.00714978	0.0427961	0.375936	0.14412	0.100819	0.161247	0.2777	0.348449	0.143224	-0.0577669	0.224241	0.130766	0.358784	0.388041	0.0725391	0.239553	0.126283	0.408284	0.0963568	0.0328024	0.218447	0.000000000e+000	0.355995	0.148201	-0.190754	0.3378	0.00291312	-0.200329	0.19452
264	-0.269255	0.118939	-0.0331195	0.0886972	-0.0766762	-0.00699106	-0.0545738	-0.00659586	0.0247273	0.0335954	-0.0115626	-0.0297782	-0.0832232	0.0912973	0.126621	0.0328259	0.12244	-0.0335498	0.188849	-0.0206732	-0.0421673	0.161954	0.04357	0.0150473	0.438149	0.154789	0.00495282	-0.0906043	0.0325729	0.000109712	-0.0346336	-0.150666	0.0380516	0.197923	-0.0625463	-0.0379181	0.292524	-0.136473	0.0473182
265	-0.509717	0.0293998	-0.0904245	0.0235211	-0.0670343	-0.167076	0.0692156	-0.0153404	0.111375	-0.0464544	-0.184552	-0.135419	0.35432	0.0477279	-0.123901	-0.0455867	-0.0630242	0.066558	0.0503298	-0.0962425	-0.10759	-0.0410417	0.0266946	-0.0331044	0.23597	-0.00989608	0.139432	0.0669884	0.033693	-0.189582	-0.0495243	-0.0464661	-0.0828668	0.0684061	-0.172242	-0.204472	0.066583	0.343772	0.00130044
266	-0.457113	0.093055	0.23502	0.0547309	0.124594	0.020133	0.0282455	0.0641134	-0.0251186	0.0196729	-0.0351327	0.0641921	0.0916111	0.136531	-0.0855374	-0.176817	0.0640727	0.169236	0.13738	0.118008	-0.127839	-0.0790485	0.120695	0.110841	0.0969993	0.0326236	0.289637	0.0855309	0.139446	0.0761291	0.125394	-0.0491746	0.272635	0.114502	-0.135976	0.201671	-0.0691437	0.0675314	0.149111
267	0.0205556	-0.192798	-0.124628	-0.0416182	0.39109	0.199168	0.192952	0.032288	0.51485	0.00055887	0.347617	0.326755	-0.0613897	-0.252249	-0.0669941	0.416087	-0.0147534	-0.184961	-0.0856362	-0.127746	0.0762654	0.00621112	-0.0640764	-0.0945571	0.781804	0.144493	0.445101	-0.419121	-0.0969739	-0.451896	0.334135	0.366132	-0.0704707	0.449551	-0.359991	-0.00571642	-0.0579995	0.137198	-0.0427702
268	0.110676	-0.016868	0.0901609	0.0453496	0.0310486	0.162343	0.209787	0.153105	0.00525946	0.00742343	0.294876	0.00710085	-0.082717	-0.0867103	0.0828647	-0.063458	-0.0409057	0.0514541	0.066373	0.0071127	-0.238172	-0.0557985	0.0779043	-0.0484363	0.143451	0.0578243	0.0120813	0.139087	0.0418225	-0.0471601	0.0947545	-0.11276	0.106181	0.349569	0.10817	-0.0860328	0.326572	-0.208683	0.0738434
269	0.000000000e+000	0.108448	0.197207	0.135371	0.0741741	-0.483358	0.172918	-0.0891098	-0.170736	0.21706	-0.104952	-0.224255	0.000000000e+000	0.254009	0.000000000e+000	-0.2913	0.315468	0.237541	0.398513	-0.170663	0.000000000e+000	-0.14897	0.331575	0.41004	-0.0294703	0.427851	0.12605	0.177552	0.336803	0.0873056	-0.100286	0.000000000e+000	0.000000000e+000	0.160761	0.204972	-0.000588646	-0.0519579	-0.312487	0.0711349
270	-1.61131	0.132495	0.328746	0.0522411	-0.0321065	-0.416223	-0.307206	0.000765756	0.00686185	0.114403	-0.251605	-0.0695953	-0.25718	-0.0478369	-0.0351275	-0.164555	0.138178	0.21189	0.025563	-0.0868306	-0.39257	0.131129	0.0709276	0.0661701	0.263165	0.279887	0.252205	0.241054	0.104639	0.107828	0.0651614	-0.203932	-0.0685295	-0.0408128	-0.153879	-0.096288	0.075658	-0.813782	0.0267878
271	0.000000000e+000	0.228767	-0.320562	0.025251	-0.208833	-0.295154	-1.25688	-0.116059	-0.0195609	-0.0822755	-0.0253838	-0.103322	-0.88753	0.0393363	0.000000000e+000	-0.120773	0.00392604	0.150189	0.115678	-0.0466975	-1.10364	0.00552651	0.0339624	0.221338	0.066457	0.229923	0.173661	-0.0880952	0.0508866	-0.106342	0.153227	0.000000000e+000	-0.0502639	0.190438	-0.336264	-0.218174	0.126015	-0.747461	0.0797095
272	-0.597212	0.208847	-0.0376447	0.122268	-0.0360535	-0.284495	-0.928293	0.0479417	-0.157857	-0.129378	0.0556646	-0.076907	-0.172403	0.20386	-0.079631	-0.0475298	-0.0331266	0.0281989	0.0490949	-0.0977306	-0.339715	0.0878618	0.059145	-0.189228	0.255913	0.029523	0.0246346	-0.0710361	-0.143075	-0.176462	0.0952633	-0.522027	-0.0491044	0.294072	-0.0396308	-0.0175287	0.0136136	-0.127813	-0.0621848
273	-0.286118	0.269785	0.189823	-0.0555738	-0.0346543	-0.0542572	-0.830734	0.202597	0.0722017	0.0474185	0.125047	0.11112	0.106052	0.0439557	0.154244	-0.469043	0.211251	0.138852	0.182344	0.173308	-0.18608	-0.530442	-0.0754892	0.192795	0.532752	0.12938	-0.0433815	-0.364128	0.2781	0.0834343	0.0615374	-0.396241	-0.197556	0.0140348	-0.251828	0.21143	-0.151594	-0.0749543	-0.0325075
274	-0.855076	0.253564	0.00684503	0.234405	-0.125001	-0.48253	0.198315	-0.0546277	0.101486	0.141552	0.21601	-0.243139	0.262819	0.280999	0.087052	0.0683501	0.492637	0.315719	0.0924529	-0.196577	-0.101094	0.152085	0.274429	0.418803	0.0639757	0.57319	0.440058	0.160414	0.434215	0.000000000e+000	0.394787	0.184947	0.532952	0.2599	0.0752192	0.263359	0.0775087	-0.195144	0.337286
275	-0.819694	0.00301109	-0.0354745	0.305801	-0.141676	-0.0509395	-0.236526	0.230975	-0.227699	0.128864	0.126755	-0.135719	-0.420456	-0.0922474	0.20271	0.140212	0.0451566	-0.251118	0.110578	-0.208557	-1.32311	-0.0179199	0.040684	5.67027e-05	0.416769	0.352206	0.202931	-0.0785801	-0.00583676	-0.127288	-0.101547	-0.0793994	0.311451	-0.096598	-0.220731	-0.0909131	0.294923	-1.26336	0.117094
276	-0.390452	0.169844	0.231728	0.282764	-0.0330808	1.28482	-0.1103	-0.246576	-0.101314	0.147851	0.0740622	-0.221751	-0.297129	0.0863058	0.10356	0.287441	-0.0226164	-0.194199	0.0899537	-0.0439739	-1.1738	-0.221405	0.239173	0.251683	0.144155	0.384783	0.14175	0.00573899	0.346619	-0.147989	0.219609	-0.148169	-0.0335637	-0.343185	0.174464	-0.100063	0.213252	0.0279937	0.235589
277	-0.504033	0.020468	-0.107436	0.07903	-0.174787	-0.340129	-1.44605	-0.16075	-0.0549604	0.24647	-0.156915	-0.193492	0.284087	0.0881484	-0.122419	-0.231522	-0.0392717	0.131569	0.0430216	-0.151229	-0.135019	-0.205746	0.0713979	0.103932	0.192131	0.0291534	0.161297	0.269768	0.217199	-0.0857092	0.0133053	-0.104462	-0.301029	0.00480488	0.128041	0.181869	0.068315	0.135771	0.414338
278	-0.770479	-0.04348	-0.13421	-0.108922	-0.0491328	-0.212545	-1.01987	-0.184569	-0.00703383	-0.0920013	-0.306458	-0.133068	-0.233665	-0.0373802	-0.116587	-0.172778	-0.115526	-0.0462589	-0.0572178	-0.0415479	-0.659471	-0.215972	-0.0991987	-0.130907	0.00020596	0.17574	-0.353275	0.117566	0.0701288	-0.0849075	-0.218448	-1.03568	-0.0697925	-0.0580368	-0.0931795	-0.0618723	-0.0596237	-0.641789	-0.00828491
279	-0.511949	-0.0495573	-0.0214706	0.0684669	-0.15564	-0.0515356	-0.204723	0.0142941	0.0786085	0.201748	0.012336	0.00719781	-0.0541492	0.421839	0.0830721	0.124755	0.0834415	0.168338	0.207298	-0.271906	-0.311377	0.112237	-0.0826034	0.136903	0.161231	0.243283	0.235589	0.329748	-0.025214	-0.110427	-0.0282096	-0.131285	0.400058	0.478235	0.144798	-0.138289	0.34339	-0.176789	0.131828
280	-1.56126	-0.0994685	-0.0316087	-0.0411947	0.0134997	-0.085259	-1.01984	-0.111567	-0.103637	-0.00292599	-0.152351	-0.163678	-0.659394	-0.107764	-0.141754	-0.123998	-0.0222226	0.055515	0.0743732	-0.141332	-1.25092	-0.116752	-0.0209776	-0.076002	0.226255	0.0264867	-0.0900583	0.0602518	0.0325134	-0.0884922	-0.0477981	-0.899156	0.722849	-0.0282325	-0.205083	-0.0514882	-0.0517954	-1.50716	-0.0571281
281	-1.21043	0.142511	-0.0538728	-0.00121432	0.040479	-0.174531	-0.41691	-0.109317	-0.00777104	0.0877004	0.0113957	-0.158764	-0.65576	0.0418466	0.000000000e+000	-0.040645	0.0349502	0.0949395	0.187062	-0.068173	-1.17449	0.0196308	0.0381054	0.0880223	0.16909	0.209572	-0.0340918	0.101696	0.139716	-0.0818876	0.00472304	-0.735212	0.684389	0.132616	-0.284491	0.044805	0.0213868	-0.600583	0.107355
282	-0.637471	0.463023	-0.184401	0.170691	0.025206	-0.130934	-0.40337	0.0188381	-0.272127	0.452049	0.73293	0.228858	-0.0485728	-0.100725	0.274248	0.306446	-0.311203	-0.173821	0.0074947	-0.117601	-0.276144	0.0838375	0.297057	0.0455157	0.528091	0.632473	0.156654	-0.534837	0.0548426	-0.0874427	-0.0139332	0.191908	0.0993174	-0.319518	-0.482417	0.261687	0.0924368	-0.239876	-0.0923922
283	-0.49973	0.130098	0.195839	0.135699	0.125745	0.0534151	-0.179974	0.0360102	0.0241008	0.0242055	0.0338179	0.0930479	-0.0493941	0.0298273	0.168039	-0.0471477	0.0329631	0.140961	0.0209562	0.022985	-0.221039	-0.107692	0.098533	0.0589815	0.424097	0.178486	0.175318	0.0730089	0.141216	0.0274207	0.0898798	-0.236956	-0.0530003	-0.232576	-0.0882193	0.0872986	-0.0955147	-0.090744	0.142492
284	0.0199691	0.142216	0.00575703	0.0597938	-0.0210459	0.0695796	0.243005	0.123136	0.0388289	0.101888	0.254914	-0.0492444	0.00467798	-0.0229762	0.164425	-0.103062	-0.107248	0.0575189	0.173052	0.0887712	-0.172599	0.153696	-0.1296	-0.0937836	0.203973	0.235611	-0.207073	0.144575	0.0410366	0.0869937	0.0872736	0.130659	-0.14519	0.32789	0.123623	-0.0860292	0.35369	0.00509988	0.137095
285	-1.1188	0.0681585	-0.1045	-0.0490447	-0.0655678	-0.103509	-0.568239	-0.0253887	-0.031994	-0.0298772	-0.0864318	-0.0742435	-0.630998	-0.0505129	-0.0204359	-0.108207	-0.0291919	-0.035252	0.0556775	-0.0839721	-0.520491	-0.0787647	-0.0158745	-0.0296478	0.147066	0.0445346	-0.0498397	-0.00459963	0.0729702	-0.0862057	-0.0289583	-1.46164	-0.0480422	0.0103654	-0.154253	-0.0520162	0.0586356	-1.1932	-0.0442212
286	-0.702298	0.0229411	-0.0863261	0.0192866	-0.0435349	-0.0853008	-0.057784	0.0206542	-0.0941217	-0.0351216	-0.0521338	-0.100653	-0.076332	-0.112797	0.0406518	-0.079161	-0.0567467	-0.0199642	-0.0513989	-0.0982206	-0.217397	-0.0873558	0.607016	-0.0506565	0.0783307	0.0332683	-0.0382046	0.0128262	0.0709979	-0.106791	-0.0317612	-1.08805	-0.0397067	-0.04086	-0.0154275	-0.0369561	-0.06708	-0.263601	-0.0724196
287	-0.785241	-0.106263	0.128077	0.158234	0.006171	-0.389338	-0.198126	0.0858423	0.129289	0.205739	-0.30561	-0.0310756	-0.198679	0.0524209	0.245583	0.248498	0.139609	0.268146	-0.10767	-0.566158	-0.0155264	0.334295	-0.0270368	0.174317	0.0969187	0.10713	-0.00172085	0.176906	0.245953	0.0606244	0.197895	-0.316984	0.293773	0.410372	-0.074177	-0.0746505	0.0786391	-0.561111	-0.16568
288	-0.470807	0.065109	-0.0921763	-0.0509513	-0.034375	-0.0591677	-0.0391574	-0.0168101	0.000105392	-0.0131682	-0.0754178	-0.108308	0.00495412	-0.0772567	0.00204684	-0.0402546	-0.0542078	-0.0784726	0.0518147	-0.0694146	-0.0871541	-0.053246	-0.0526182	-0.0605	0.138783	0.0629879	-0.165647	-0.0347444	-0.0272995	-0.0507627	-0.112476	-0.0809978	-0.012703	0.0294669	0.00808092	-0.0640305	0.0516162	-0.0686745	-0.0479007
289	-1.02156	0.319449	0.771927	-0.0640084	0.395371	-0.367018	-0.208746	-0.0737595	0.439993	0.428516	-0.649077	0.577301	0.334413	-0.436263	0.310552	-0.226274	0.309601	0.918402	-0.496498	0.264856	-0.25522	0.112734	0.18184	0.41184	0.279655	0.364534	-0.00314577	0.483338	0.535349	0.17975	0.381076	-0.392582	0.0133366	-0.244057	0.270366	0.190861	-0.203959	0.258768	-0.326629
290	-0.391771	0.0564938	-0.0708267	0.00471019	-0.0183315	-0.022426	-0.0779431	-0.0176753	-0.0141497	-0.00522579	-0.0607059	-0.103083	-0.00285249	-0.0358703	0.0810252	-0.0101929	0.157058	-0.00317079	0.00663143	-0.0810739	-0.218963	-0.0976606	-0.0135724	-0.0711742	0.123419	0.0906277	-0.222697	0.0254756	0.0110992	-0.0537166	-0.0952338	-0.156456	0.00489422	0.0416526	0.0312288	-0.0332217	0.0601729	-0.024319	-0.0154294
291	-0.3902	0.164484	0.188085	0.125052	0.153421	0.0419531	-0.186688	0.0812923	0.0964891	0.0367574	-0.135504	0.0487032	-0.0674021	0.0879328	0.01261	-0.0484646	0.0898688	0.142061	-0.0434704	-0.0309706	-0.0792965	-0.0153396	-0.00624199	0.109815	0.355134	0.0191874	0.177205	0.0520605	-0.0688456	0.150461	0.0282001	-0.135353	-0.034864	0.0343252	-0.0354185	0.0619754	-0.0490773	-0.0164721	0.0484056
292	-0.362613	-0.00462203	0.0738035	0.155435	0.0294524	-0.0882739	0.0214265	-0.00787811	-0.072344	0.0671082	-0.0345139	-0.13663	-0.159313	-0.161966	0.185484	-0.138909	-0.183072	0.00257755	0.195342	-0.117143	-0.258111	-0.126493	0.0214583	-0.0337852	0.26853	0.0553478	0.00783718	-0.00384074	-0.0213653	-0.0628574	-0.103021	-0.30442	0.0285612	0.187364	-0.0641347	0.0807574	-0.182788	-0.340934	0.0427583
293	0.000000000e+000	0.000000000e+000	0.000000000e+000	0.000000000e+000	0.000000000e+000	0.000000000e+000	0.000000000e+000	0.000000000e+000	0.000000000e+000	0.000000000e+000	0.000000000e+000	0.000000000e+000	0.000000000e+000	0.000000000e+000	0.000000000e+000	0.000000000e+000	0.254057	0.230509	0.000000000e+000	0.000000000e+000	0.000000000e+000	0.000000000e+000	0.000000000e+000	0.000000000e+000	0.000000000e+000	0.000000000e+000	0.0461674	0.510384	0.374278	0.000000000e+000	0.210701	0.000000000e+000	0.000000000e+000	0.000000000e+000	0.000000000e+000	0.000000000e+000	0.000000000e+000	-0.574282	-0.238689
294	-0.529008	-0.117168	-0.115679	-0.107699	-0.261623	-0.0597191	0.0396026	-0.0551912	0.0821437	0.0803214	-0.132908	-0.0488847	0.0772286	-0.16392	0.0456433	-0.391922	-0.0340264	0.164214	-0.158119	-0.0151025	-0.757688	-0.180234	-0.0830032	0.0182215	-0.0117951	-0.557455	0.111445	0.105533	0.207711	-0.159562	0.110081	-0.0367905	-0.176048	-0.240194	0.120319	-0.0508195	-0.281965	-0.202964	-0.00343649
295	-0.448883	0.0529331	-0.0944192	0.0405742	-0.198278	0.218682	0.0154513	0.171208	-0.0336923	-0.0102366	0.153406	-0.18126	-0.257507	0.206965	-0.0254998	0.272628	0.100259	-0.149402	0.133429	-0.191305	-0.656568	0.240022	0.0217672	-0.047485	0.0930323	0.0792371	0.31886	0.0220939	-0.0138826	-0.1478	0.127936	-0.0829055	0.0976504	0.362308	-0.020809	0.0128261	0.285429	-0.38361	0.0187823
296	-0.140183	0.0903804	0.00235248	0.0234515	-0.0704771	0.00673003	-0.0537711	0.0513658	-0.0107985	0.00803925	0.0180422	-0.0700756	-0.0729791	-0.0272591	0.0923653	-0.0168745	-0.0476018	-0.0430603	0.0569654	-0.0331863	-0.0528188	-0.00881905	-0.0482095	-0.0208566	0.140788	0.0572721	0.0649541	-0.0157587	-0.0209943	-0.0246102	-0.0832764	-0.0367591	0.0633154	0.106873	0.00721104	-0.0356039	0.0325381	-0.0760525	0.0242342
297	-0.389473	-0.0194904	-0.0616384	-0.0857298	-0.0127691	-0.0594689	-0.0554908	-0.0730315	0.0239233	-0.0383216	-0.112319	-0.0444431	-0.0267111	-0.090033	-0.013401	-0.043261	-0.0551602	0.0436302	-0.0075707	-0.0881338	-0.147549	-0.112656	-0.0182143	-0.0595476	0.128438	-0.0225465	-0.177493	0.0511489	-0.00681364	-0.107823	-0.0482265	-0.208688	-0.0561581	-0.0746016	0.00291379	-0.0475659	-0.065869	-0.143134	-0.0272476
298	0.000000000e+000	0.000000000e+000	0.156393	0.0395594	-0.0420588	-0.118396	0.000000000e+000	0.000000000e+000	-0.116714	0.202753	-0.0686791	0.000000000e+000	-0.608471	-0.157789	0.000000000e+000	-0.431331	0.254665	-0.132335	0.110131	-0.229297	0.000000000e+000	0.171233	-0.00193686	0.179755	0.132917	0.000000000e+000	0.515346	0.186423	0.287871	-0.0976285	0.281496	0.000000000e+000	-0.315462	0.000000000e+000	-0.643466	-0.307418	0.000000000e+000	-0.75589	0.427084
299	-0.40748	-0.0350583	0.0307935	0.199977	0.0836089	0.0721064	-0.0144509	0.0860863	-0.181476	-0.113527	-0.0698134	0.288753	-0.0705959	0.183986	-0.131345	0.255785	0.0160371	0.101787	0.0251513	0.117636	-0.0821017	0.136456	0.212889	-0.112328	0.0528105	-0.187048	0.418388	-0.133464	0.233932	-0.0651069	0.282772	-0.13641	0.230886	0.0748277	-0.0779265	0.197455	0.0224748	-0.174358	0.305733
300	-1.25	-0.215603	-0.0364394	-0.0951846	0.150499	-0.0659067	0.0591735	-0.187717	-0.0494646	0.182764	-0.0581935	0.0804354	0.0160679	-0.216437	-0.124462	-0.238091	-0.0276252	0.119142	0.0636408	-0.0635365	-0.309512	-0.0719679	-0.024406	0.0705283	0.156018	0.000000000e+000	0.0869789	0.110098	0.223692	-0.171341	0.160813	-0.155436	-0.0409574	-0.0619056	0.0401439	-0.0121147	-0.0800446	-0.213781	-0.0792376
301	0.000000000e+000	0.000000000e+000	0.000000000e+000	0.0376455	0.0710215	0.000000000e+000	0.0427187	0.000000000e+000	0.000000000e+000	0.000000000e+000	0.000000000e+000	0.000000000e+000	0.000000000e+000	0.000000000e+000	0.000000000e+000	0.000000000e+000	0.000000000e+000	0.000000000e+000	0.000000000e+000	0.000000000e+000	0.000000000e+000	0.000000000e+000	0.000000000e+000	0.000000000e+000	0.155199	0.000000000e+000	0.000000000e+000	0.135479	0.287723	0.000000000e+000	0.147307	0.000000000e+000	0.000000000e+000	0.000000000e+000	0.176845	0.000000000e+000	0.00130924	-0.449865	0.00603051
302	-1.16074	0.193428	0.165234	0.104131	0.0402456	-0.108252	-0.435806	0.0894943	0.0209906	0.14854	0.0787574	0.388974	-0.193419	-0.0821192	0.0160617	-0.0766922	-0.058379	0.186268	0.191358	0.140126	-0.6119	0.338875	0.177116	0.104449	0.33279	0.133953	0.215471	0.196795	0.126828	0.233861	0.187609	-0.416618	0.134628	-0.00213719	-0.259156	0.0895575	0.343095	-0.400491	-0.0155349
303	-0.212863	-0.00916367	0.0318913	-0.128803	-0.0426146	0.0302705	0.0673686	0.1525	0.0911439	-0.206206	0.174619	0.232342	-0.242919	0.154018	0.0589096	0.106859	0.0511704	-0.056103	0.118295	0.0590808	-0.102168	0.399006	0.170595	0.0914374	-0.00480644	0.134526	0.470186	0.416796	-0.301586	-0.144885	0.0821074	-0.652086	0.0178712	0.611993	0.120414	0.0496195	0.198578	-0.144819	-0.128852
304	-0.839319	0.010264	-0.117866	0.12771	-0.00105053	-0.0588454	0.0792007	-0.146444	-0.0628697	-0.0543613	-0.133267	-0.157748	-0.0324654	-0.186599	-0.0231229	-0.173695	0.103821	0.0677055	-0.0605321	-0.231788	-0.228226	-0.261424	-0.143311	0.0205294	0.176944	-0.078605	0.157184	0.118336	0.0949983	-0.345826	0.00252652	-0.115403	-0.0349455	0.0414227	-0.0343208	-0.152327	-0.00957061	-0.155805	0.0187659
305	0.000000000e+000	0.000000000e+000	0.000000000e+000	-0.393301	0.000000000e+000	0.492448	0.000000000e+000	-0.660421	0.0432963	-0.31292	-0.357252	0.000000000e+000	0.000000000e+000	-0.309271	0.000000000e+000	0.51662	0.156751	0.0471541	0.000000000e+000	0.000000000e+000	0.000000000e+000	0.000000000e+000	0.000000000e+000	0.000000000e+000	0.085917	0.000000000e+000	0.403896	0.0461591	0.463149	0.000000000e+000	0.000000000e+000	0.000000000e+000	0.000000000e+000	0.000000000e+000	0.000000000e+000	0.200126	0.000000000e+000	-1.11645	0.143125
306	-0.159451	0.199242	0.0425629	0.038409	-0.0136641	-0.0338771	0.0138158	0.0509685	-0.149956	0.0327905	0.033283	-0.0474788	0.0624267	-0.0173368	0.0289439	0.0579585	0.104918	0.0869001	0.113161	-0.00233101	0.157189	-0.0981187	-0.0756729	0.0578338	0.213083	0.115241	0.316816	-0.0542567	0.013524	0.0295844	-0.00480861	0.0556768	0.128826	0.00607259	-0.0604516	-0.00171673	0.272013	-0.057467	-0.0358763
307	-0.524052	0.138171	-0.00925892	0.00116294	-0.0402463	0.0440476	-0.172074	0.0526934	-0.03112	0.00922682	-0.012527	-0.00233461	0.00839518	-0.105661	0.0376251	-0.0772122	-0.0836606	0.00497047	0.228543	-0.143412	-0.21921	-0.163267	-0.0348983	-0.0628552	0.106384	0.0591472	0.254296	-0.0399211	0.024446	-0.217378	0.0204229	-0.309089	0.101867	0.0645759	-0.0401337	-0.0896613	0.264904	-0.443254	-0.077569
308	-0.533126	-0.158305	-0.430234	0.187087	-0.0885561	0.128241	0.00587089	0.274178	-0.0531351	-0.0210996	-0.2934	-0.184067	-0.203674	-0.0147115	-0.245321	-0.471395	0.0438462	-0.0522708	-0.0125929	-0.279018	-0.555233	0.0834418	-0.129547	0.153146	0.180391	-0.232603	-0.2466	0.137154	0.227786	-0.199626	-0.0119596	-0.0595119	0.0449688	0.0826623	-0.003503	-0.0351927	-0.0792445	-0.38726	0.159015
309	0.000000000e+000	-0.0383512	0.426389	0.647355	0.0587662	0.539196	0.102518	0.245272	-0.0331656	0.369492	0.455603	-0.224443	-0.19153	-0.240083	0.173606	0.127261	0.478705	-0.0862638	0.27673	-0.231979	-0.156143	0.255651	0.310777	0.47808	0.182919	0.284539	0.886932	0.131685	0.240436	-0.194516	0.509891	0.000000000e+000	0.173213	0.210598	0.152458	0.0735589	0.288087	-0.280461	0.54538
310	-0.548482	0.0104099	0.0151234	0.0377042	0.048171	0.0553946	-0.37929	-0.168293	0.143001	0.147958	0.00885857	0.0630138	0.155516	0.0588647	0.283896	0.234004	0.0232032	0.0275589	0.363468	-0.311648	-0.127985	0.0723652	-0.024392	0.0165292	0.329799	0.356717	-0.53429	-0.370714	-0.00712657	0.0996708	-0.0419786	-0.314603	0.035642	0.343384	-0.397615	0.0729235	0.292206	0.0340601	0.016095
311	-0.58583	0.0447481	-0.0603781	0.048608	0.0701226	0.016604	-0.0518909	0.0164755	0.00380633	0.0399095	-0.0265658	0.0337054	-0.217927	-0.0551827	0.0425873	-0.0483133	-0.0168898	0.100024	0.129332	-0.0480234	-0.229992	0.0565135	-0.00469731	-0.00344947	0.124617	0.08137	-0.0511196	0.0776026	0.026333	-0.0531336	-0.0543049	-0.295341	-0.0118397	0.0258599	0.00465268	-0.0570622	0.0504456	-0.213521	0.0444326
312	-0.100135	-0.0449035	0.16965	0.313019	-0.0472103	-0.017294	-0.194553	-0.209697	0.0116507	0.00437773	-0.277516	-0.223825	0.0391287	0.242649	0.17334	0.227316	0.0178687	0.0681417	-0.125528	-0.244368	-0.180518	0.0993844	-0.227382	-0.180229	0.15629	0.173731	0.0650681	-0.119134	-0.208853	0.0641396	0.0207854	-0.119071	0.138827	0.312882	-0.0465512	-0.0512328	0.00379316	-0.125186	0.193348
313	-0.497216	0.0445789	-0.0553542	-0.0198345	-0.0459399	-0.0670307	-0.113126	-0.0450726	-0.0303803	-0.0390514	-0.066738	-0.105397	-0.138729	-0.150674	-0.0491873	-0.0938655	-0.103425	-0.0351081	0.00648774	-0.068749	-0.227071	-0.0365642	-0.0453462	-0.0741714	0.0533257	0.00505902	-0.0812151	0.00652821	-0.0461936	-0.11082	-0.0758587	-0.227314	-0.0683919	-0.0669289	-0.00885436	-0.0627046	0.0235276	-0.164116	-0.0476733
314	-1.13918	0.0518023	-0.0224734	0.127933	-0.0595907	0.15962	-0.495307	-0.0628935	0.0429643	0.010957	-0.0598288	-0.0211869	-0.327217	0.0151205	-0.0472544	-0.147446	0.085095	0.0203952	-0.0727893	-0.00963655	-0.403389	0.106985	0.0290892	0.0278004	0.0912246	-0.00633655	0.200002	0.117574	0.0673394	0.0520762	0.104861	-0.515225	-0.0760388	0.094107	-0.166335	0.00834511	-0.033121	-0.421443	0.0315474
315	-0.250103	0.0121358	-0.123541	-0.0764599	-0.0566164	-0.0615416	-0.0856791	-0.0126505	-0.0193013	-0.0249659	-0.0717497	-0.0798156	-0.0752849	-0.1601	-0.00271753	-0.0693969	-0.103472	-0.0694005	-0.00047198	-0.087292	-0.0827119	-0.0479704	-0.0622081	-0.0801877	0.0851158	0.0431319	-0.168153	-0.0458523	-0.0738671	-0.0686279	-0.0942833	-0.118484	-0.0501296	0.00286796	-0.0195195	-0.0750371	0.00576025	-0.158308	-0.07658
316	-0.520611	-0.0179191	0.224461	0.000389797	-0.222545	0.00394923	0.095351	-0.226487	-0.169917	-0.217418	-0.0459122	0.0405125	-0.288327	-0.0362942	-0.142128	-0.668317	0.333217	-0.207476	-0.106634	-0.259256	-0.128186	0.0401632	0.0917814	0.0935863	-0.11201	0.0369162	0.38524	-0.384969	-0.247118	-0.194588	-0.0120187	-0.2014	-0.0729449	-0.564627	-0.402907	0.00430919	-0.296575	-0.0450892	-0.214162
317	-0.413987	-0.0377788	-0.0869441	0.0528202	0.0158553	-0.0556014	-0.115351	0.00494891	-0.00236442	0.0137346	-0.0260883	-0.0509437	-0.0582265	-0.0491235	-0.0259189	-0.190023	-0.0762304	0.00231473	-0.0335346	-0.0198326	-0.191338	-0.0694735	-0.0235482	-0.0195618	-0.000564029	0.0801696	-0.0516535	0.00199301	-0.00744967	-0.0832219	-0.0259909	-0.232582	0.0536034	-0.0613131	-0.0473837	-0.0810314	-0.110496	-0.173424	0.0139862
318	0.00423957	0.259809	0.189357	-0.112998	0.0903213	-0.150714	-0.135463	0.26882	0.188135	-0.105998	0.0552287	-0.06145	-0.0426197	-0.0748731	-0.143065	-0.030562	0.0711255	0.0770966	0.115559	0.0313866	0.202347	-0.20343	0.0223244	-0.106984	0.173027	0.00123717	0.300166	-0.108397	-0.0383908	-0.0839854	0.104693	0.123872	-0.00445889	-0.0115587	-0.103604	0.0647595	0.134602	-0.0608	0.0924121
319	0.000000000e+000	-0.509619	-0.132545	0.04651	-0.353347	-0.357845	-0.482173	-0.185654	-0.221694	-0.181567	-0.301185	-0.206512	-0.360762	-0.0281415	-0.37844	0.000000000e+000	-0.0267908	-0.0824992	-0.433687	-0.0994715	-0.582082	-0.0976673	0.244084	-0.153962	-0.284957	0.165416	-0.1501	-0.038922	-0.100656	0.0127552	-0.000388574	0.000000000e+000	0.755611	-0.100984	-0.918973	-0.209819	0.0507617	-0.434118	0.22493
320	-0.138005	-0.0592791	-0.09956	-0.0337202	-0.00272973	0.0302894	-0.0803143	-0.0130953	0.0185159	-0.0152361	-0.0664718	-0.0313418	-0.0688951	-0.083921	0.0485902	0.0227122	-0.101014	-0.0713043	0.0117582	-0.0402472	-0.100685	-0.00583724	-0.0469977	-0.0445501	0.0929405	-0.000868274	-0.149116	-0.0601712	0.00566725	-0.0605615	-0.0796332	-0.0988466	0.130395	-0.0247337	-0.0126499	-0.0105788	0.020911	-0.0934325	-0.0119072
321	-0.581926	-0.0836415	-0.0812779	-0.109607	-0.198805	-0.204539	0.0593673	-0.0776372	-0.168559	-0.155927	-0.0394826	-0.17478	-0.0277154	-0.317266	-0.122312	-0.289648	-0.0800181	-0.0917761	-0.101012	-0.12392	-0.157165	-0.208504	-0.111501	-0.114841	-0.0378517	-0.0761549	-0.00455662	-0.194347	-0.11366	-0.163235	-0.160037	-0.175856	0.182604	-0.107627	-0.032339	0.031169	-0.165139	-0.0965292	-0.0353417
322	-0.162919	-0.0059659	0.0533325	0.0878537	-0.0547447	0.00547894	-0.113118	0.0778511	-0.0362685	0.0274614	-0.0788	-0.0140641	-0.0864982	0.0254263	0.0718601	-0.187005	-0.0561743	0.0437367	0.0574242	0.00444467	0.0340235	-0.00727403	0.0751087	-0.0246607	0.325747	-0.043847	0.14298	-0.1208	-0.0502908	-0.129741	-0.0409907	-0.0624742	0.0833382	0.241503	-0.0967073	0.0454944	0.299617	-0.00438898	0.0587054
323	-0.448581	-0.0860238	-0.110868	0.0658796	-0.191153	0.127562	-0.319006	-0.134065	-0.0321217	-0.0144692	0.0470531	-0.0704584	-0.112701	0.0456339	0.131479	0.0470135	0.0335452	-0.130443	-0.0939795	-0.20612	-0.418548	0.0202545	-0.120523	0.0180765	-0.0839795	0.00943163	0.132522	-0.190963	0.0188156	-0.0228901	-0.0248664	-0.196202	-0.00181392	0.0929036	-0.174755	-0.00128589	0.0209777	-0.281327	-0.0500469
324	-0.803578	0.15806	-0.132393	0.0855671	0.0969261	-0.246264	-0.135684	-0.150213	-0.176524	-0.0903764	-0.175995	0.039638	-0.378944	-0.318609	-0.398829	-0.143613	-0.140082	0.0969503	-0.247679	-0.203413	-1.2617	-0.225777	-0.180778	0.37293	0.120075	0.244674	0.088584	-0.237892	-0.105672	-0.301091	0.185791	-1.12914	0.0303589	0.228069	-0.191874	-0.112418	0.000000000e+000	-0.81411	0.18355
325	-0.47621	-0.0749894	0.00296866	0.0264759	-0.0867554	0.000127315	-0.198077	0.0596796	-0.0267617	-0.0557538	0.0704552	0.0185108	-0.110168	-0.0404858	0.0243418	-0.0244929	-0.0540151	0.0108794	0.0337598	-0.0418582	-0.205218	-0.00107129	-0.042679	-0.00691416	0.0604296	0.00568512	-0.0514814	0.00565945	0.0171955	-0.033146	0.0304052	-0.258768	-0.00193092	-0.0172045	-0.0273926	0.00466098	0.0148122	-0.217861	0.0688342
326	-2.0562	-0.120411	0.174706	0.103649	-0.0433001	0.0852745	-0.405362	-0.0748932	-0.157645	0.0676356	0.0652121	-0.0986322	-0.0641421	-0.0855262	0.0380317	-0.0304828	0.0601656	-0.0659057	0.26883	-0.117718	-0.265316	-0.0424862	-0.159934	-0.0186486	0.0132922	0.0901583	0.133053	0.0233262	-0.06805	-0.0663625	-0.16382	-0.533319	0.05722	-0.0594317	-0.070538	-0.0731715	0.153818	-0.376944	0.140124
327	-1.88108	-0.0131292	-0.0342802	-0.0714824	-0.262742	0.187462	0.373325	-0.0122317	-0.139535	-0.0472784	0.36193	0.126687	-0.20118	-0.287288	0.133313	-0.0241113	-0.098327	-0.180377	0.0191041	-0.0394891	-0.609343	0.252467	0.0161478	-0.0157264	-0.156608	0.0255984	0.164596	-0.0737236	-0.223969	-0.25905	0.190732	-0.404881	-0.146946	0.0810653	-0.0748788	-0.00569031	0.426614	-0.148336	-0.366604
328	0.0803316	0.19423	0.0428952	-0.0405999	-0.0117432	0.0155886	0.0766721	0.075058	-0.00329304	0.0211364	0.102227	0.0269647	0.0505352	-0.022335	0.218021	-0.0308235	0.0143405	0.050631	-0.152765	0.0930047	-0.0160919	-0.256974	0.0103319	0.0408318	0.209004	0.197555	0.073251	-0.0231848	0.11633	0.0255685	0.0412702	-0.0189861	-0.0250299	-0.0335334	0.0798178	0.105006	0.149544	-0.0168251	0.101936
329	-0.553908	0.0396136	-0.0844464	0.061689	-0.0347797	-0.0972147	0.0126712	-0.0662271	-0.0432681	-0.107436	-0.0463634	-0.0599414	-0.123713	-0.0477971	-0.185343	-0.0951997	-0.118728	0.0176537	0.00727883	-0.0172285	-0.252268	-0.223943	-0.0656688	0.0196929	-0.0771033	0.038866	0.00532734	-0.0593701	0.0271006	-0.127086	0.0446508	-0.129088	-8.00605e-05	-0.0566074	0.0323402	-0.0814931	-0.120553	-0.0780823	-0.013293
330	0.299511	-0.0815427	-0.111953	0.277171	0.0115989	0.117002	0.228707	0.086418	-0.115287	-0.0150195	0.335826	-0.294556	-0.0500943	-0.0519276	0.409577	0.230459	0.162959	-0.0883382	-0.114521	0.0722158	0.311097	-0.241714	-0.162999	-0.0480498	0.0936403	0.220324	-0.179705	-0.163001	-0.0827759	-0.0147057	-0.154821	-0.0536446	0.1731	-0.122189	-0.0884229	-0.0444809	0.0463509	-0.124554	0.00388586
331	-0.444074	-0.0057068	-0.0642914	-0.0573417	0.00231696	-0.0155568	-0.175559	-0.0152269	0.00597418	-0.0619712	-0.0673609	0.00376691	-0.0703088	-0.0613708	-0.0270019	-0.0242544	-0.0901839	0.0329934	-0.0125077	-0.03137	-0.157029	-0.079109	-0.00493232	-0.0262257	0.0473376	-0.0224037	-0.0425464	-0.0427202	-0.00208516	-0.0725879	0.0082725	-0.267474	0.0137834	0.00725695	-0.0323243	-0.0597197	0.00120657	-0.166468	0.00538388
332	-0.22406	0.0960144	-0.0535485	-0.0607749	-0.078415	-0.0833922	-0.0451067	0.112182	-0.0190411	-0.00887096	0.0152639	-0.160346	-0.227311	-0.247579	0.0263753	-0.0203051	-0.181833	-0.0883434	-0.125163	-0.0311232	-0.0830581	0.00639529	-0.0428879	-0.156138	0.231466	0.102129	0.139497	-0.205559	-0.0130622	-0.0981422	-0.240072	0.00426528	0.0420286	-0.020231	-0.11881	0.045321	0.328375	-0.299356	-0.0304779
333	-0.883601	-0.191812	0.115832	0.193752	0.27761	0.0660936	-0.052793	-0.0444797	-0.119272	-0.0164513	-0.0902779	-0.0247788	-0.272497	0.0729164	0.0335443	0.227987	-0.237971	-0.0245385	-0.0207682	0.0275505	-0.320832	-0.160567	-0.223868	0.101612	0.126454	0.287772	0.159797	-0.0799631	0.207663	-0.16527	0.180524	-0.337838	-0.157121	0.0511788	0.0156544	0.191896	0.153132	-0.145526	-0.0477828
334	-1.41409	0.0203729	0.00865154	0.000975227	-0.0854719	-0.0975392	-0.37049	-0.0387713	-0.0576261	-0.164232	0.0189839	-0.0358602	-0.330204	0.00745774	-0.0929863	0.0151116	-0.0643912	-0.0193328	-0.0441624	-0.0946857	-1.27756	-0.0171336	-0.0191002	-0.0123945	-0.0104511	0.114309	-0.00887199	-0.0925865	0.130987	-0.339954	0.0750857	-0.989358	0.0209773	-0.0461097	-0.179648	0.00268328	-0.217157	-0.557657	0.157559
335	0.000000000e+000	0.0564767	0.351777	0.448806	0.0524954	0.0308021	-0.128908	-0.0418167	0.0368959	-0.0330635	-0.0307132	0.11655	-0.480077	0.112642	-0.355948	-0.187558	0.0750895	0.366465	0.253142	0.203033	-0.61312	0.157533	0.0213133	0.203734	8.01239e-05	0.213349	0.351798	-0.0632363	0.0978236	-0.0570906	0.389049	0.000000000e+000	0.245598	0.20195	-0.116755	0.000000000e+000	0.0175217	-0.515587	0.496088
336	-0.740977	-0.109966	-0.227602	0.0369265	-0.0233076	-0.103111	0.109256	-0.0401358	-0.0904449	0.00734239	-0.114297	-0.0859648	-0.146588	-0.0337389	-0.110003	-0.0602118	-0.219174	-0.0543631	-0.216565	-0.0351178	-0.109089	-0.145595	-0.124832	-0.0856352	-0.0414461	-0.0286267	-0.0189671	-0.12582	0.0282565	-0.0673763	-0.044106	-0.28328	-0.0304168	-0.197106	0.026845	-0.0451256	-0.204549	-0.195705	0.0335699
337	0.000000000e+000	-0.0409975	0.0342892	0.148723	0.0680139	-0.102244	0.215253	-0.163975	-0.039591	0.0246558	-0.0970291	-0.00577303	-0.0547552	-0.0699483	0.0326891	-0.0930535	-0.0151618	0.157287	-0.136423	-0.146666	0.0247933	-0.181104	0.110462	0.0213673	-0.0170441	0.172245	0.101809	-0.168648	0.107995	-0.105432	-0.125409	-0.175084	-0.00993611	-0.0901856	0.221425	0.0356174	0.128246	-0.942702	0.205212
338	-0.218617	0.601977	0.825109	0.120229	0.716578	-0.204452	0.456264	0.297572	0.762657	0.343927	-0.0508654	0.374716	0.0689002	-0.738633	0.262624	-0.295363	0.244946	0.474997	-0.537582	0.348967	0.14742	-0.335517	-0.083986	0.359797	0.537388	0.80441	-0.00233712	0.275447	0.550024	-0.00843936	0.0492833	0.10059	-0.255317	0.736199	0.341381	0.317364	-0.195692	0.554511	-0.22346
339	-0.404982	0.0645043	-0.0587545	0.0937319	-0.0675368	0.0618897	-0.151895	0.047579	-0.225438	0.0497801	0.0290162	-0.131618	-0.140216	-0.00627468	0.0686243	0.0610842	-0.100233	-0.0449203	-0.103693	-0.0275602	-0.283865	0.124868	0.00729796	-0.0815504	0.0205433	0.120628	0.0593755	-0.105025	-0.0919863	-0.0112048	0.0148076	-0.170508	-0.11667	0.326531	-0.0529596	-0.0559386	0.0728977	-0.309496	0.0719393
340	-0.68003	-0.0834723	0.134901	0.190394	0.162824	0.0381697	-0.23273	0.351513	0.0877544	0.0909877	0.127996	0.472404	-0.11509	-0.619177	0.125415	-0.0977808	0.192229	0.0647924	-0.645954	0.231602	-0.231926	-0.139164	-0.0394991	0.227615	0.092294	0.0497981	0.336279	-0.146927	0.379032	-0.0474343	0.454798	-0.143701	-0.0686887	-0.0904675	-0.16343	0.376335	-0.327341	-0.249108	0.225246
341	0.000000000e+000	0.000000000e+000	0.000000000e+000	0.000000000e+000	0.000000000e+000	0.000000000e+000	0.440521	0.000000000e+000	0.000000000e+000	0.000000000e+000	0.000000000e+000	0.000000000e+000	0.430292	0.000000000e+000	0.000000000e+000	0.000000000e+000	0.000000000e+000	0.206753	0.000000000e+000	0.000000000e+000	0.20036	0.000000000e+000	0.000000000e+000	0.000000000e+000	0.105289	0.000000000e+000	0.000000000e+000	0.000000000e+000	0.000000000e+000	0.000000000e+000	0.488429	0.000000000e+000	0.000000000e+000	0.000000000e+000	0.943518	0.000000000e+000	0.000000000e+000	0.000000000e+000	0.000000000e+000
342	-0.806011	0.0327866	0.208872	0.453824	0.363844	0.0304597	0.272304	-0.0333157	0.162137	0.042609	-0.00332089	0.360164	0.369854	0.209963	-0.270109	0.399698	0.367666	0.47089	0.211106	0.324516	-0.211028	0.262219	0.386434	0.306393	0.0216453	0.078975	0.409223	0.362677	0.460833	-0.120643	0.855867	0.119113	0.328407	-0.0633802	0.562709	0.164947	-0.199867	-0.109993	0.484391
343	-0.199655	0.146579	0.213217	0.0541604	0.0629142	0.224082	0.176308	-0.0038118	0.127193	-0.0565931	-0.127212	-0.0190981	-0.0245304	-0.0718508	0.0422669	-0.225037	0.0301788	0.100282	0.26424	0.0509996	-0.196325	-0.102797	0.22342	-0.0522669	0.11183	-0.0364397	-0.0229661	-0.11218	0.0330831	-0.0251658	0.0558479	-0.176512	-0.170375	-0.0163241	-0.00460833	0.0662333	-0.0762134	-0.0761672	0.0582059
344	0.000000000e+000	0.125653	0.000000000e+000	0.400309	0.000000000e+000	-0.368835	0.000000000e+000	0.000000000e+000	0.000000000e+000	0.000000000e+000	0.000000000e+000	0.10208	0.000000000e+000	0.000000000e+000	0.000000000e+000	-0.400236	0.000000000e+000	0.385648	0.000000000e+000	0.000000000e+000	0.000000000e+000	0.000000000e+000	0.000000000e+000	0.000000000e+000	0.000000000e+000	0.19086	0.49115	0.000000000e+000	0.197896	0.000000000e+000	0.241643	0.000000000e+000	0.0568109	0.000000000e+000	0.420083	0.000000000e+000	0.000000000e+000	-0.915537	0.187401
345	0.000000000e+000	0.000000000e+000	0.000000000e+000	0.333033	0.0765694	-0.064525	0.000000000e+000	0.000000000e+000	0.0251529	0.000000000e+000	-0.307736	0.317333	0.000000000e+000	-0.159245	0.000000000e+000	0.000000000e+000	0.000000000e+000	0.240125	0.000000000e+000	-0.160094	0.000000000e+000	0.000000000e+000	-0.473639	-0.136458	-0.141769	0.150082	0.0757513	-0.446838	0.410896	-0.430058	0.355353	0.000000000e+000	0.000000000e+000	0.182183	-0.934445	0.000000000e+000	0.000000000e+000	-1.49733	0.283896
346	-0.846757	-0.282941	-0.0409913	0.113536	-0.072196	-0.101391	0.153751	-0.175197	-0.1897	-0.21077	-0.120382	-0.181418	-0.0195747	-0.2213	-0.202025	-0.303688	-0.0592922	-0.0593337	-0.277554	-0.0841312	-0.162555	-0.297354	-0.242112	-0.20045	-0.0279468	-0.0118744	0.0234648	-0.259408	0.00258622	-0.470734	-0.0592158	-0.291135	-0.131559	-0.526231	0.121599	-0.138991	-0.359788	-0.029103	-0.0456209
347	0.000000000e+000	-0.18334	-0.145713	0.556687	0.0218914	-0.260516	0.0208592	-0.443758	0.115094	0.000000000e+000	-0.314462	0.0324267	-0.325971	-0.14787	0.000000000e+000	0.0479365	0.239249	0.28966	-0.195943	0.0656646	-0.267282	0.0683551	-0.214132	-0.0669732	0.105109	0.199526	0.320916	-0.26089	0.0802278	0.000000000e+000	0.000000000e+000	0.000000000e+000	0.209666	-0.37949	0.139677	0.00512579	0.000000000e+000	0.000000000e+000	0.476485
348	-0.912403	-0.00455891	-0.108659	-0.0315841	-0.0454054	-0.042128	-0.315578	-0.0507022	-0.0346009	-0.0907032	-0.0487332	-0.0795851	-0.264926	-0.0505476	0.0507069	-0.0819742	-0.0997566	0.0252932	-0.0324261	-0.0128182	-0.370656	-0.0816575	-0.0148591	-0.0616591	-0.0865937	0.00660839	-0.0609751	-0.0796484	0.0341507	-0.0411451	-0.0785037	-0.541105	-0.0355557	-0.171065	-0.0394628	-0.077252	-0.0340751	-0.287477	0.0138555
349	-1.07562	-0.0777405	-0.226359	0.0749283	-0.0495917	-0.148846	-0.511967	-0.0659821	-0.183233	-0.181046	-0.207207	-0.0859565	-0.31114	-0.0642653	0.0692361	-0.137156	-0.15575	0.0961601	0.0554019	-0.0160646	-0.518746	-0.120254	-0.058821	-0.280233	-0.0750428	-0.0601402	-0.0974643	-0.416833	0.00878761	-0.15933	-0.0761652	-0.43908	-0.211182	-0.084566	-0.307191	-0.278006	-0.0144129	-0.604856	0.0157482
350	-1.45883	-0.179866	-0.202773	-0.0331142	-0.10303	-0.0950485	-0.146495	-0.19025	-0.121762	-0.0598813	-0.259266	-0.0556354	-0.548219	-0.273346	-0.0647571	-0.331981	-0.195187	-0.0929332	-0.383558	-0.104201	-0.735767	-0.314287	-0.28422	-0.176391	-0.0909211	-0.00286465	-0.168265	-0.370223	-0.0277088	-0.157403	-0.339854	-1.34089	-0.0756388	-0.737976	-0.0713958	-0.178139	-0.509129	-0.887986	0.0262245
351	-0.426383	0.0585713	-0.113081	-0.037846	-0.00277425	-0.231674	-0.147651	-0.0493367	-0.0099086	0.0593704	-0.064533	-0.0084791	-0.0107482	-0.0503003	0.0264191	-0.202648	-0.0820231	-0.0161461	-0.387425	-0.0232179	-0.173372	-0.0037072	-0.0764947	-0.1726	0.0129067	0.102535	-0.0913364	-0.0565566	0.0453774	-0.0450798	-0.0945147	-0.315554	-0.0157976	-0.0375743	0.059352	0.00680376	0.0434548	-0.101515	-0.0315224
352	-0.799839	-0.142049	-0.186719	-0.0518278	-0.118462	-0.160852	-0.158714	-0.17991	-0.0894027	-0.200393	-0.202551	-0.108949	-0.624859	-0.0979992	-0.123524	-0.238373	-0.131052	-0.140436	-0.192704	-0.0921147	-0.422404	-0.20882	-0.20489	-0.240149	-0.102373	-0.0468095	-0.0925629	-0.262515	0.0454772	-0.154836	-0.227269	-0.65357	-0.136515	-0.434312	0.0464001	-0.141583	-0.204731	-0.184818	-0.0766898
353	-0.430544	0.0306429	-0.174026	-0.0138561	-0.0470708	-0.031743	-0.228761	-0.0205109	-0.0574457	-0.0311404	-0.0830831	-0.096348	-0.101036	-0.0682791	0.0311713	-0.0759887	-0.09564	-0.0828933	-0.0125047	-0.0674649	-0.155311	-0.0484377	-0.0804802	-0.0789065	-0.046778	0.0595544	-0.163365	-0.0958083	-0.031229	-0.0633613	-0.0738253	-0.268837	-0.0252641	-0.0527884	-0.02292	-0.0801582	-0.003504	-0.160822	-0.046591
354	-0.608533	-0.0023756	-0.130791	-0.0335757	-0.0358988	-0.0202067	-0.269697	-0.0137401	-0.0307906	-0.0338464	-0.0757375	-0.0731277	-0.158099	-0.0879265	0.02336	-0.0535481	-0.0801416	-0.0680158	0.000592509	-0.0791169	-0.247833	-0.059668	-0.0683041	-0.0466175	-0.0361744	0.0474816	-0.185955	-0.103695	-0.00672488	-0.072289	-0.109525	-0.281688	-0.0158976	-0.089912	-0.010839	-0.0653945	-0.0432993	0.574385	-0.0390344
355	-0.923229	-0.117814	-0.156238	-0.00613774	-0.120357	-0.148964	-0.226824	-0.272843	-0.0713684	-0.110601	-0.252089	-0.103719	-0.192946	-0.160909	-0.0603349	-0.665828	-0.14777	0.0105681	-0.212435	-0.0815657	-0.273215	-0.121056	-0.27844	-0.124249	-0.144844	-0.0785981	-0.0851133	-0.319646	0.0497104	-0.35766	-0.137234	-0.458872	-0.246529	-0.222191	-0.102829	-0.0799874	-0.683685	-2.12559	-0.0576369
356	-0.537611	-0.152721	0.191851	0.193025	0.036648	-0.0754196	-0.371716	-0.398559	0.148643	0.0794453	0.116239	0.236457	-0.00981849	0.0967054	0.0306526	0.185749	0.0341671	0.136296	-0.00654146	-0.553783	0.00309684	0.0762659	0.011938	0.278012	0.101111	0.245727	-0.381881	-0.24488	0.0277429	0.260964	0.202174	-0.308202	0.0613813	0.0329978	-0.233479	0.0431852	0.0512446	0.041588	0.0067565
357	-1.87245	0.0695377	0.154432	0.0466261	0.0532093	0.0565622	-0.99819	0.117036	-0.0879922	-0.197675	0.167462	-0.042335	-0.429656	0.152214	-0.163833	-0.299235	-0.214871	0.0599564	0.295403	-0.0497539	-0.654349	-0.19096	0.177821	-0.134482	-0.0301328	-0.0591598	0.174301	0.0140535	0.106285	-0.004705	-0.0419893	-1.52639	0.222572	-0.360977	-1.00589	-0.011197	-0.388564	-0.527517	0.179611
358	-0.539571	0.33804	0.0296777	0.0734789	0.0512338	-0.0306157	-0.0642127	-0.0295966	-0.0569765	0.118869	-0.145823	0.124811	0.198065	0.196342	0.16411	-0.0630428	0.131331	0.0979409	-0.00704457	0.105611	0.0776102	0.226472	-0.0320752	0.0257421	0.199858	0.126831	0.197368	0.0330202	0.138139	0.186434	0.00906452	0.11036	-0.122381	-0.0242143	-0.0178462	0.0532397	0.00907828	0.174648	0.0656074
359	0.000000000e+000	0.168532	-0.42738	0.098546	-0.251136	-0.352902	0.451712	0.000000000e+000	-0.161871	0.000000000e+000	-0.143203	-0.426252	0.318292	-0.225765	0.000000000e+000	-0.132675	0.000000000e+000	-0.16601	0.000000000e+000	-0.108235	0.102842	0.057783	-0.248312	-0.322658	0.000000000e+000	0.0921518	0.0386707	-0.193414	0.142267	0.000000000e+000	-0.136474	0.0281437	-0.197013	-0.394578	-0.0261853	-0.348158	0.000000000e+000	0.208472	0.430074
360	-0.552478	-0.0138654	-0.193689	0.0629527	-0.253313	-0.0415416	0.287302	-0.175287	0.00543649	0.203093	-0.101147	-0.20462	0.00677231	-0.181503	-0.0526108	-0.174927	-0.223976	-0.133752	-0.155748	-0.0948299	-0.0441581	-0.281359	-0.103986	-0.157571	0.0403703	0.0155855	-0.0204682	-0.0658753	0.247103	-0.321487	-0.145674	-0.0537086	-0.106909	-0.352423	-0.0852319	-0.604682	-0.086271	0.222948	0.0510654
361	0.000000000e+000	0.177679	0.000000000e+000	0.263994	0.000000000e+000	-0.378726	0.2512	0.000000000e+000	0.000000000e+000	0.000000000e+000	0.000000000e+000	0.000000000e+000	0.0973123	0.000000000e+000	0.0281292	0.000000000e+000	0.000000000e+000	0.000000000e+000	-0.364134	-0.171481	0.0865839	0.000000000e+000	0.000000000e+000	0.000000000e+000	0.000000000e+000	-0.329051	0.169061	-0.0488798	-0.394633	0.000000000e+000	0.000000000e+000	0.000000000e+000	0.000000000e+000	-0.560608	-0.282802	0.000000000e+000	0.000000000e+000	-0.0845823	0.144178
362	-0.892613	0.142203	-0.143948	-0.0480381	-0.0849184	-0.100664	-0.211602	-0.0496467	-0.0647403	-0.114697	-0.131028	-0.135835	-0.436391	-0.131928	0.0244992	-0.0772594	-0.152612	-0.0387922	-0.112501	-0.0477961	-0.214003	-0.0918322	-0.147815	-0.145847	-0.0786197	0.0267093	-0.0446099	-0.112584	0.0491368	-0.0879095	-0.259524	-0.494172	-0.0252172	-0.104695	-0.51317	-0.13174	-0.194819	-1.24494	-0.00856988
363	-0.555686	0.262392	0.00531914	0.109389	-0.0412239	-0.180134	-0.122375	0.0413607	-0.106215	-0.0238171	-0.041648	0.128262	-0.0902331	0.0776263	0.0355123	-0.301462	-0.024129	-0.0151696	-0.178519	-0.0659856	-0.289114	-0.246367	-0.179246	-0.247679	-0.125759	0.0321934	0.0890447	-0.138234	-0.0558259	0.00964933	-0.0683023	-0.370251	0.032358	-0.393422	-0.212296	-0.0462677	-0.0044442	-0.170479	0.0783048
364	0.000000000e+000	0.0517764	-0.0818044	0.238895	-0.393465	-0.281599	0.32481	0.000000000e+000	-0.12265	0.000000000e+000	-0.137069	0.000000000e+000	-0.0317604	0.000000000e+000	0.000000000e+000	0.000000000e+000	0.000000000e+000	0.000000000e+000	0.000000000e+000	-0.100964	0.313136	0.000000000e+000	0.000000000e+000	-0.391211	0.000000000e+000	-1.31396	0.348889	0.135586	0.396083	0.000000000e+000	0.000000000e+000	0.000000000e+000	-0.31423	0.155367	-0.481251	-0.215501	0.000000000e+000	0.000000000e+000	0.302171
365	-0.962068	0.0876729	-0.158373	-0.0455822	-0.0515624	-0.0722728	-0.332933	-0.0138526	-0.0661073	-0.0415072	-0.0875455	-0.146579	-0.146608	-0.110202	-0.0294062	-0.119545	-0.103796	-0.0588201	-0.0138861	-0.0807498	-0.250415	-0.0735189	-0.0756172	-0.0890747	-0.0651538	0.051435	-0.146867	-0.0814151	-0.045002	-0.0533143	-0.120745	-0.502551	-0.0311304	-0.078699	-0.100746	-0.1192	-0.0540386	-0.42018	-0.0508888
366	-0.48164	-0.0743329	0.209839	-0.15076	0.185878	0.0463754	-0.115096	-0.005774	0.145693	0.0921828	-0.180209	0.218098	-0.0180603	-0.191469	-0.0406412	-0.325348	0.105695	0.22334	-0.26176	0.071685	-0.138368	-0.168521	0.0501069	0.227966	0.0231278	0.010528	0.112821	0.16746	0.22105	0.167521	0.278716	-0.216838	0.00102704	0.0613138	0.0356849	0.110586	-0.216415	0.120695	0.0912647
367	-2.0832	-0.0125585	0.169788	-0.140236	0.139037	0.00317446	-0.686523	0.0737926	0.170481	0.115842	-0.490968	0.241065	-0.2532	-0.423808	0.0565653	-0.320426	-0.0131426	0.23655	-0.113319	-0.0173714	-0.666727	-0.122105	0.0266083	0.0317392	-0.0194469	0.0758403	-0.291284	0.204103	0.134611	0.0453754	0.167382	-0.82587	-0.163877	-0.00843536	-0.400569	0.0648794	-0.0181204	-0.335681	-0.141162
368	-1.11534	0.0711259	0.000000000e+000	0.279191	0.000000000e+000	0.000000000e+000	0.201672	0.000000000e+000	0.000000000e+000	0.000000000e+000	0.000000000e+000	-0.0920054	-0.19238	-0.140019	0.000000000e+000	0.000000000e+000	0.000000000e+000	0.000000000e+000	-0.12259	-0.176604	-0.174546	0.000000000e+000	0.000000000e+000	0.000000000e+000	0.163	0.0068146	0.409983	0.0841858	0.292809	0.000000000e+000	0.000000000e+000	-0.342823	0.000000000e+000	0.0639394	-0.765008	0.0696035	0.320154	-0.143721	0.383541
369	-0.425798	0.220239	0.596379	0.0549178	0.103214	-0.301022	-0.195096	0.195515	-0.109594	-0.164337	0.476384	0.212625	-0.0286813	0.0396247	-0.0588712	-0.030513	-0.141223	0.246855	0.256329	0.239219	-0.0492097	-0.268829	0.0721853	0.291833	0.0216289	-0.139758	0.583088	0.178741	0.416202	0.0982978	0.425251	-0.342689	-0.0106326	-0.0912689	-0.644158	0.256377	-0.244974	-0.240209	0.46528
370	-0.598339	-0.0698185	-0.227908	-0.151726	-0.111242	-0.12342	-0.260067	-0.0657707	-0.13155	-0.0918651	-0.151323	-0.205972	-0.167671	-0.213481	-0.00852662	-0.120693	-0.18562	-0.1568	-0.0368021	-0.164057	-0.345765	-0.244724	-0.161984	-0.186365	-0.0438346	0.0360173	-0.305341	-0.0814194	-0.117544	-0.124526	-0.214082	-0.429991	-0.0227468	-0.0731013	-0.236883	-0.167427	-0.0893778	-0.33586	-0.106603
371	-0.948221	-0.0442162	-0.0715377	0.0228083	-0.0611578	-0.085267	-0.174013	-0.0635152	-0.0966159	-0.0402099	-0.150989	-0.0644018	-0.257939	-0.167669	-0.0652757	-0.0993732	-0.107842	-0.120583	-0.0353168	-0.0902077	-0.441364	-0.210512	-0.0910119	-0.174768	-0.0443741	-0.0863358	-0.154404	0.0222006	0.077807	-0.0724032	-0.174189	-1.08592	-0.042114	-0.199087	-1.47551	-0.100917	-0.279956	-0.7344	-0.0558451
372	0.000000000e+000	0.123445	-0.224348	0.373965	-0.659547	0.000000000e+000	0.268916	0.000000000e+000	-0.349814	0.242879	0.301319	-0.165843	-0.154486	-0.135661	0.000000000e+000	-0.27238	-0.129733	-0.161423	-0.18959	-0.180821	0.0496144	0.043687	-0.387549	-0.239015	0.0768541	0.000000000e+000	0.402865	0.0274898	-0.0779	-0.233362	0.106344	0.025565	0.000000000e+000	0.000000000e+000	-0.746677	-0.161299	0.000000000e+000	0.40538	0.173123
373	-0.111774	0.0462277	0.0492778	0.132062	-0.0921201	0.104108	0.36312	0.018719	-0.0911395	0.0435682	-0.0148451	0.170339	0.120769	-0.0304997	-0.0851305	-0.00225731	-0.0867778	0.172774	0.076542	0.0330382	0.14449	-0.0623194	0.0558088	-0.0227069	0.0227264	0.0373595	0.0616012	0.0749848	0.137492	-0.11322	0.161854	-0.17355	0.0353495	0.0663415	0.0669992	-0.074913	-0.0386718	0.0937512	0.177121
374	-0.332751	-0.0746228	-0.116152	0.0211603	-0.00365566	-0.0679667	0.296316	-0.00255826	-0.067945	-0.081486	-0.10929	-0.0622664	0.129312	-0.0557816	-0.131908	-0.114909	-0.108337	0.0174965	-0.175748	-0.0570096	0.0809415	-0.0990006	-0.143822	-0.128871	-0.121812	-0.149962	0.0381131	-0.0530489	0.107399	-0.0112564	-0.043959	-0.0853417	-0.0342867	-0.262877	-0.0063416	-0.241058	-0.320447	0.0935118	0.094173
375	-0.398802	-0.0115533	-0.131919	-0.0491308	-0.0432482	-0.0266885	-0.0200764	0.0386549	-0.0248539	0.0185411	-0.0527154	-0.0369845	-0.0458922	-0.191227	-0.00236244	-0.0345152	-0.0763857	0.0241905	-0.151123	-0.102795	-0.23523	-0.0357454	-0.0055973	0.00710649	-0.0549246	-0.157246	-0.0579611	-0.103179	-0.012643	-0.00702026	-0.00759681	-0.211367	-0.108073	-0.313961	-0.223519	-0.0402708	-0.264147	0.0363863	-0.568468
376	0.0920578	0.165155	-0.046125	0.505371	-0.0191641	-0.154165	-0.0156389	0.211328	-0.045376	-0.0807149	0.0102177	0.0823055	-0.111882	0.122984	0.0951913	0.235445	0.146952	-0.112081	-0.0116773	0.0696161	0.261606	-0.316416	0.0530095	-0.129018	0.324985	0.0481187	0.0949432	-0.0615907	0.161703	0.013954	0.0854436	-0.206281	0.0466039	0.214874	0.0315332	-0.121191	-0.270967	-0.01705	0.216772
377	-0.330282	0.124171	-0.0661262	0.0339401	0.0218171	-0.013875	-0.0510449	0.0805632	0.00736796	0.0243405	-0.227315	0.0271354	-0.0802843	-0.0435792	0.119918	-0.23282	-0.0698199	0.0222305	-0.0703485	-0.05062	-0.171127	-0.122252	0.0242067	0.0562183	-0.0623831	0.030565	-0.0947133	0.0473895	0.019418	-0.0335755	0.0343009	-0.19297	-0.004882	0.00899698	-0.0926144	0.0185013	-0.155231	-0.0269608	-0.0819294
378	0.665781	0.099112	-0.084697	0.100076	-0.0535717	-0.17042	0.209595	0.219229	-0.446852	-0.0659463	0.622082	-0.285694	-0.0126139	0.0230332	0.111968	0.651405	-0.13324	-0.081197	0.13042	0.0501589	-0.114909	0.00689258	-0.487819	-0.145789	-0.0587828	0.0691281	-0.00538383	-0.140585	-0.210202	0.0617519	-0.113762	0.920282	0.136368	-0.041173	0.0540401	-0.164536	-0.00615907	-0.205306	0.0624706
379	0.000000000e+000	0.000000000e+000	-0.163895	0.376419	0.000000000e+000	-0.455535	0.315221	0.000000000e+000	-0.156693	-0.140894	-0.203496	0.000000000e+000	-0.124079	-0.237582	0.000000000e+000	0.000000000e+000	0.000000000e+000	0.0300244	-0.0997551	-0.112921	-0.887704	0.000000000e+000	0.000000000e+000	0.000000000e+000	-0.0821758	0.0893655	0.310878	0.0560895	-0.0404175	0.000000000e+000	0.000000000e+000	0.000000000e+000	0.000000000e+000	0.0190223	0.211556	0.000000000e+000	0.000000000e+000	-0.107284	0.118533
380	-0.969955	-0.22636	-0.180009	-0.0494048	-0.222855	-0.113129	-0.194077	-0.138349	-0.180004	-0.0602752	0.0707069	-0.0585184	-0.181453	-0.000375265	-0.171622	0.194496	-0.184803	0.0717048	-0.00289855	-0.0565439	-0.312383	0.0672007	-0.152897	-0.0182236	0.181859	0.00318733	-0.0601827	0.056209	-0.0605158	0.181779	0.144287	-0.220123	-0.160492	-0.475274	-0.0771408	-0.268055	0.000000000e+000	-0.073672	-0.0403141
381	-0.339835	0.0476426	-0.151853	-0.0970007	-0.0438886	0.0399793	-0.22662	0.0895104	0.00688059	-0.0533091	-0.0542185	0.0256267	-0.144762	-0.129127	-0.0235026	0.0342611	-0.050812	0.0193602	0.170645	-0.206843	-0.263063	0.0809028	-0.0573367	-0.101414	-0.0535479	-0.117708	0.0184675	-0.0962526	-0.0710608	0.0285186	-0.0240563	-0.341119	0.142695	0.0116806	-0.106257	-0.0845131	-0.0289669	-0.220905	-0.159402
382	0.000000000e+000	0.000000000e+000	0.000000000e+000	0.000000000e+000	0.000000000e+000	0.000000000e+000	0.077935	0.000000000e+000	0.000000000e+000	0.000000000e+000	0.000000000e+000	0.000000000e+000	0.000000000e+000	0.000000000e+000	0.000000000e+000	0.000000000e+000	0.000000000e+000	0.000000000e+000	0.000000000e+000	0.000000000e+000	0.000000000e+000	0.000000000e+000	0.000000000e+000	0.000000000e+000	0.000000000e+000	0.000000000e+000	0.000000000e+000	0.000000000e+000	0.000000000e+000	0.000000000e+000	0.000000000e+000	0.000000000e+000	0.000000000e+000	0.000000000e+000	0.000000000e+000	0.000000000e+000	0.000000000e+000	0.000000000e+000	0.000000000e+000
383	-0.0307744	0.24072	-0.0215085	-0.0854251	-0.0211802	-0.263384	-0.057769	0.185328	-0.0299256	-0.0962918	-0.00534307	-0.1535	-0.0332936	-0.240332	0.154158	-0.0206043	0.137521	0.112424	-0.237641	0.0409366	-0.142259	-0.0347256	-0.102697	-0.117047	0.136362	0.0652643	0.103337	-0.139058	-0.0231866	-0.108423	-0.0253653	0.0200711	0.243276	0.0550414	-0.00727702	0.0384708	0.298605	-0.14977	-0.00378758
384	-0.550452	-0.453852	-0.407828	0.408731	-0.358317	-0.175973	0.072119	0.000000000e+000	-0.473066	0.0752851	-0.304168	-0.228655	-0.203541	0.000000000e+000	0.000000000e+000	0.000000000e+000	0.000000000e+000	0.000000000e+000	0.000000000e+000	-0.371467	-0.168567	0.000000000e+000	-0.423009	0.000000000e+000	-0.120339	0.000000000e+000	-0.310806	-0.352348	0.0906529	-0.493012	-0.206214	-0.131881	0.000000000e+000	0.000000000e+000	-0.33144	-0.681855	-0.29925	-0.153138	-0.108659
385	-0.967095	0.0434785	0.0589408	0.0692276	0.0559541	0.155286	-0.0510997	0.0407086	-0.325318	0.0583017	-0.0859336	0.0541127	-0.258827	-0.00920443	-0.299208	0.109792	-0.137502	-0.0493568	-0.0981858	-0.0997405	-0.365804	-0.304375	-0.200646	-0.0259098	-0.110615	-0.0779945	0.305698	0.0386402	0.108531	-0.00380018	0.127424	-0.537844	0.110616	-0.162337	-0.108718	-0.0757008	0.000000000e+000	-0.378539	-0.0231585
386	-0.0705529	0.00178377	0.0308829	-0.122125	-0.0756216	-0.0374338	-0.0691357	0.0213077	-0.0790577	-0.0306662	-0.114525	0.0740207	-0.154515	-0.0538511	0.0235627	0.199475	-0.00628133	0.029524	-0.0416582	-0.140861	-0.103848	-0.0742012	0.0131795	-0.00242309	-0.010309	0.00800964	0.0872778	0.125442	-0.104662	-0.00187747	0.112011	0.0380913	0.0710195	0.468272	0.112947	-0.0649973	0.277749	-0.173645	-0.159223
387	-0.616496	0.00606107	-0.0863016	-0.0116989	-0.0799875	-0.131933	-0.130856	-0.0583772	-0.0764636	-0.0228117	-0.0900196	-0.103695	-0.438721	-0.0980792	-0.0245484	-0.13448	-0.0753966	-0.0933964	-0.123633	-0.0721519	-1.38929	-0.13904	-0.138718	-0.105692	-0.0295061	-0.0603174	-0.118778	-0.118548	-0.00408161	-0.036894	-0.0515341	-0.599595	0.0318666	-0.0406162	-0.342648	-0.0728762	-0.334894	-0.319971	-0.0146386
388	-0.333511	0.00864374	-0.183174	0.0737176	-0.176152	-0.0463832	0.0928822	-0.117756	-0.0138271	-0.016321	-0.146845	-0.138675	-0.048471	-0.23387	-0.13868	-0.0571573	-0.13762	-0.246779	0.0476343	-0.189536	-0.487214	-0.438719	-0.159999	-0.102008	-0.0807072	-0.130362	-0.201765	-0.135873	0.118531	-0.408247	-0.0419292	-0.220864	-0.0255771	-0.000630337	0.0353011	-0.00730376	-0.135507	-0.521421	0.000794364
389	-0.533063	-0.316811	-0.182327	0.0254592	-0.19737	-0.219314	-0.0915998	-0.0318721	-0.229749	-0.0784176	-0.184876	-0.139717	-0.159983	-0.197253	-0.142907	-0.254665	-0.0798718	-0.107102	0.013273	-0.158092	-0.0851915	-0.235806	-0.216823	-0.209417	-0.0526742	-0.0265562	-0.238184	-0.158382	0.032495	-0.0477978	-0.0532908	-0.398069	-0.0322254	0.0295889	-0.128786	-0.198288	-0.0377951	-1.00505	-0.0755929
390	-0.152382	0.0438244	-0.363022	-0.0543004	-0.0941154	-0.266472	0.253834	0.0104414	-0.139787	0.0747626	-0.498469	-0.219847	-0.0981201	-0.438751	0.000000000e+000	-0.231052	-0.19257	-0.400441	0.235421	-0.112475	0.105713	-0.287629	-0.551185	-0.265308	0.159248	0.100423	-0.0923465	-0.210996	-0.112165	-0.303756	-0.29092	-0.290206	-0.0970608	-0.119675	0.141445	-0.0798131	-0.356629	-0.275564	0.163845
391	0.000000000e+000	0.000000000e+000	-0.368051	0.0917276	-0.106776	0.000000000e+000	0.000000000e+000	-0.0813819	-0.0875207	0.13653	-0.15084	-0.0635604	-1.00451	-0.00066077	0.000000000e+000	-0.27668	0.000000000e+000	0.110451	0.000000000e+000	-0.330018	-0.0583831	0.000000000e+000	-0.589813	0.167958	0.000000000e+000	0.000000000e+000	0.242773	-0.458851	0.0389694	-0.284961	-0.177801	0.000000000e+000	0.00778034	0.270506	-0.0551967	-0.360585	0.000000000e+000	-1.13861	0.256021
392	-0.701536	0.141267	-0.0711162	0.0943689	-0.0811126	-0.0199953	-0.0601377	0.0839945	-0.0926843	-0.0386501	-0.0197728	0.0117812	-0.0946341	0.0289037	-0.067401	-0.0264478	0.00256353	-0.0326564	-0.0697367	-0.070563	-0.133087	0.0659338	-0.114806	-0.0497956	-0.00483225	0.0169362	0.0650729	-0.0847693	0.0882824	-0.141085	0.0568422	-0.162872	-0.0263578	0.0435274	-0.14932	-0.0330157	-0.0816336	-0.0704908	0.15355
393	-0.91452	0.0447698	-0.170902	-0.00741554	-0.132996	-0.121318	0.0160643	-0.0024625	-0.149804	-0.0790957	-0.0782484	-0.0986873	-0.0636781	-0.119437	-0.0967028	-0.0890244	-0.119378	-0.129466	-0.0706119	-0.0924664	-0.0944908	-0.0356334	-0.13427	-0.118078	-0.0748035	-0.033787	-0.119611	-0.122803	-0.0608546	-0.0582057	-0.131602	-0.25361	-0.0263991	-0.127094	0.0204758	-0.106223	-0.131176	-0.000829455	-0.0588701
394	-0.848559	-0.0561736	-0.216558	-0.177761	-0.0582004	-0.166292	-0.745306	-0.0956006	-0.115863	-0.130472	-0.166559	-0.196114	-0.26152	-0.265388	-0.0987018	-0.150495	-0.250671	-0.0722999	-0.13241	-0.200241	-0.57614	-0.294889	-0.179493	-0.195806	-0.0948147	-0.0458525	-0.307529	-0.0630176	-0.143253	-0.236024	-0.218735	-0.777515	-0.039183	-0.223117	-0.1715	-0.189168	-0.168683	-0.725718	-0.110235
395	-0.120713	0.150835	-0.141498	-0.0369355	-0.251479	-0.427185	0.286913	-0.280247	-0.364344	0.0388749	-0.21846	-0.257942	0.000000000e+000	0.000000000e+000	0.000000000e+000	-0.237341	-0.391266	0.130642	0.000000000e+000	-0.0982464	-0.665586	-0.232221	-0.441648	-0.235959	0.000000000e+000	0.000000000e+000	-0.0487256	-0.305775	0.190756	-0.232195	0.00190437	0.000000000e+000	-0.23683	0.000000000e+000	0.627185	-0.201048	0.000000000e+000	0.117381	0.23696
396	-0.707563	-0.0217647	-0.0951328	-0.0737163	-0.0469391	-0.0869905	-0.402685	0.011162	-0.0608308	-0.0488856	-0.131454	-0.0598171	-0.569896	-0.166082	-0.067172	-0.125777	-0.111012	-0.0217378	-0.143846	-0.105995	-0.322186	-0.119195	-0.181971	-0.122648	-0.0775815	-0.152919	-0.226681	-0.126966	-0.00285663	-0.105466	-0.116179	-1.17623	0.156686	-0.123427	-0.024374	-0.106915	-0.332818	-0.367532	-0.0078117
397	0.000000000e+000	0.0641095	0.000000000e+000	0.177087	0.000000000e+000	0.000000000e+000	-0.0393235	0.206044	-0.102952	0.100171	0.000000000e+000	0.000000000e+000	0.000000000e+000	0.000000000e+000	0.000000000e+000	0.000000000e+000	0.000000000e+000	0.404282	0.290568	-0.0322278	0.0446016	0.000000000e+000	0.000000000e+000	0.000000000e+000	0.150402	0.138687	0.0895549	-0.178671	0.257869	0.000000000e+000	0.374966	0.000000000e+000	0.000000000e+000	0.000000000e+000	0.255898	0.000000000e+000	0.000000000e+000	-0.839506	0.249028
398	-1.11078	0.000000000e+000	-0.385094	0.125912	-0.249837	-0.317742	-0.882789	-0.306942	-0.554362	-0.0652528	-0.370416	-0.38912	-0.735651	0.000000000e+000	-0.40173	-0.646461	0.000000000e+000	-0.0322305	0.000000000e+000	-0.587115	0.000000000e+000	-0.354859	-0.514862	-0.399611	0.000000000e+000	0.11159	-0.0157898	-0.596809	-0.269571	-0.342257	-0.217915	-1.04403	-0.380378	-0.338858	-0.361135	-0.970769	-0.644205	-0.614777	0.0196349
399	-0.264227	0.000000000e+000	0.286488	-0.0408984	-0.415646	-0.312035	0.306397	-0.456837	-0.33777	-0.322284	-0.546461	-0.301405	0.191337	-0.365309	-0.501968	-0.67962	-0.362199	0.0189237	-0.327345	-0.397338	0.120832	-0.578544	-0.715718	-0.435352	0.000000000e+000	-0.0122478	-0.00883975	-0.41244	-0.128813	-0.201129	-0.150556	-0.100297	-0.43138	-0.375375	0.186805	-0.312715	0.000000000e+000	0.2559	0.041525
400	0.349355	0.000000000e+000	0.600771	0.935503	0.919715	0.158224	0.33841	0.597041	0.846354	0.908096	0.889827	0.772067	0.0939006	0.108296	0.240744	0.6767	0.614447	1.00255	0.163208	0.539193	0.197159	1.1564	0.914929	1.08997	-0.191316	0.000000000e+000	0.136455	1.20246	-0.0523697	1.14706	0.856475	0.234636	0.907174	-0.2078	0.158159	0.905134	0.000000000e+000	0.788555	0.321279
401	-0.0862835	-0.0514453	-0.0756719	-0.162219	-0.0269378	-0.0377555	-0.186039	0.0185541	-0.0533574	-0.0609316	-0.103787	-0.0833274	-0.137844	-0.158	-0.0161263	-0.0699439	-0.0679256	-0.0111385	-0.0903004	-0.148528	-0.194241	-0.187051	-0.066658	-0.0490431	-0.0654333	-0.0962696	-0.210782	-0.0670798	-0.0590053	-0.0947997	-0.0991126	-0.353542	0.101771	-0.0857194	-0.00409547	-0.12006	-0.165677	-0.183779	-0.0786557
402	0.0186011	-0.141823	0.158775	0.210282	-0.164817	0.060426	-0.149202	-0.00941308	-0.060776	0.0435293	-0.0616772	0.290467	0.0199299	0.417937	0.405503	0.0509581	0.0922785	-0.189687	0.180243	0.161723	0.501163	0.41433	-0.0244712	0.389342	0.145443	-0.0344104	0.309383	-0.113467	0.280179	0.153438	-0.0160719	-0.00455133	0.204804	0.686491	-0.0505672	0.142156	0.0909527	0.360958	0.31666
403	-0.228847	0.0538064	-0.157413	0.0312112	-0.168635	-0.156851	-0.140626	-0.0287499	-0.128846	0.0565568	-0.0604914	-0.132193	-0.133119	-0.00648768	0.0197685	-0.165388	0.00688581	0.0245003	0.0512572	-0.0238385	-0.119915	-0.0356866	-0.0975578	-0.0147508	0.0594025	0.0354985	-0.0352249	-0.393038	-0.0425444	-0.0351037	0.0391676	-0.388617	0.0383905	-0.0415231	-0.0887539	-0.108292	-0.225891	-0.306452	-0.0213823
404	-0.344519	0.0397468	0.00189838	0.27602	-0.0495899	-0.11014	-0.0945608	0.212905	-0.142497	0.00598828	0.0520528	0.0503409	-0.164782	0.0741602	0.0233351	0.0378754	0.103931	-0.0778899	-0.0210964	-0.0239989	-0.147692	0.0707096	-0.0832183	0.0419764	-0.0161531	-0.0382983	0.22922	-0.107825	0.116391	-0.083797	0.0191216	-0.389854	0.159198	0.00188217	-0.296518	0.0352588	-0.119928	-0.238343	0.195557
405	-0.918656	-0.195987	-0.252797	0.198854	-0.0250501	0.127856	-0.893993	0.00626406	0.00951254	0.0516628	-0.0446716	-0.175449	-0.462851	-0.0998146	0.268126	-0.028078	-0.068478	-0.0853243	-0.138078	-0.146988	-0.298126	-0.0315226	-0.314068	-0.0492671	-0.268214	0.241487	-0.187377	-0.0420566	0.0243848	-0.161853	-0.219166	-1.14217	0.0937513	-0.457587	-0.779788	-0.0410371	-0.310275	-0.700343	0.0695589
406	-0.189776	0.118821	-0.234208	-0.154259	-0.647815	-0.348778	0.200159	-0.114395	-0.256567	-0.0304474	-0.329418	-0.221898	-0.330519	0.0768742	0.101917	-0.218609	-0.0152503	-0.178984	0.000000000e+000	-0.150613	-0.0119982	-0.178103	-0.478323	-0.147097	0.143115	0.000000000e+000	-0.0102006	-0.16639	-0.0908261	-0.439086	-0.0389473	-0.381443	0.0802355	0.000000000e+000	0.410327	-0.0759257	0.000000000e+000	-0.140702	0.181584
407	0.000000000e+000	0.142155	-0.189405	0.233716	-0.457602	-0.0857957	-0.361387	-0.108878	-0.200285	-0.223667	-0.183489	-0.285753	-1.18145	0.158714	-0.295866	-0.267795	-0.0835317	0.0783767	0.340934	-0.0595339	0.000000000e+000	-0.725178	-0.308755	-0.124505	-0.0154799	0.334577	-0.179301	-0.411089	0.131112	-0.546953	-0.0860129	0.000000000e+000	-0.138796	0.264009	-0.331686	-0.0517438	0.0737369	-1.27422	0.139415
408	-0.191469	-0.108652	-0.211362	0.263591	-0.214744	0.299615	0.0333135	0.0243301	-0.101687	0.104673	0.151975	0.0683312	-0.147077	0.0807799	0.185076	0.108117	0.0803475	-0.0635857	-0.26097	-0.0570043	0.023553	0.206069	-0.230146	-0.400104	0.0345716	-0.0484259	0.288892	-0.348765	0.0875158	-0.01336	-0.0266204	-0.182641	0.190336	-0.0935389	-0.0564125	0.0390629	0.0696734	-0.230228	0.19316
409	-0.341967	0.104122	0.0139262	0.0325434	0.0190159	0.0610305	-0.256365	0.0100092	-0.0233344	0.0139024	-0.0824581	0.0516956	-0.112022	0.0820074	0.000626957	-0.0831226	-0.0567541	0.0528191	0.0646659	-0.0556882	-0.154919	-0.132612	0.055501	0.0104866	0.0995312	-0.0655802	0.0922532	-0.253267	0.0904919	-0.0486194	0.0838743	-0.427491	-0.0217388	-0.12279	-0.108058	-0.00897274	-0.188168	-0.179418	0.129151
410	-0.415175	-0.00664505	-0.0386625	0.086046	-0.199071	-0.319983	-0.280147	0.108476	-0.12297	-0.048218	-0.129237	0.0747808	-0.141065	0.0315633	0.0913364	0.0181175	-0.006938	-0.0434752	-0.193968	-0.0205763	-0.12875	0.199608	-0.124597	0.0480771	-0.0289097	0.0542908	0.084987	-0.02871	0.003099	-0.0025672	-0.0355498	-0.404324	0.0672361	0.0138018	-0.0350586	-0.112629	0.214411	-0.185255	0.023363
411	-0.147348	-0.0695875	0.0462555	0.242608	-0.0157172	0.235769	0.133743	0.076761	-0.0516353	-0.0205091	0.16238	0.138325	-0.144892	0.0775952	0.16548	0.0904727	-0.049085	-0.0294025	-0.0170436	0.0992775	-0.00765102	0.0858485	-0.0634497	0.180804	0.0626419	-0.0282028	0.211197	-0.0671554	0.0887901	0.0258592	0.0476087	-0.166551	0.195375	0.0207182	-0.165316	0.126125	-0.443056	0.0451327	0.0313985
413	-0.707488	0.107941	-0.0832341	0.0517336	-0.06868	-0.01297	-0.140662	0.0580565	-0.114269	-0.137729	-0.0588033	-0.0568796	-0.208892	-0.0186504	-0.059372	-0.182013	-0.0918402	-0.040392	-0.112714	-0.0411058	-0.303085	0.0433424	0.0303187	-0.101214	0.0144101	-0.067805	-0.0420792	-0.293672	0.0659177	-0.18477	0.00153341	-0.384439	-0.000587103	0.0581208	-0.142783	-0.0694425	-0.11286	-0.265419	-0.0115357
414	-0.231727	-0.0247965	-0.129249	0.0814148	-0.0882729	0.0423879	0.176562	0.102357	-0.122054	-0.013916	-0.0298722	-0.0140195	0.0917475	-0.0610564	-0.196292	-0.088565	-0.102108	0.0356455	-0.000728975	0.000920863	-0.193188	-0.101226	-0.0390984	0.0593019	-0.0807762	-0.0505648	0.0242791	-0.121513	0.0961483	-0.0129552	-0.0219991	-0.232942	-0.0213861	-0.0819282	0.042755	-0.060065	-0.19297	0.185522	-0.00182379
415	-0.523527	-0.00514385	-0.139689	-0.520705	-0.0924658	-0.154062	-0.302609	-0.301503	-0.0845935	-0.0238427	-0.108893	-0.087919	-0.262157	-0.193587	-0.0193056	0.0166809	-0.198262	-0.00531852	-0.0707489	-0.0513777	-0.234684	0.0314038	-0.116584	-0.0455249	-0.0901279	-0.147606	-0.0488046	-0.0276548	-0.0347788	-0.0226127	-0.0485703	-0.33311	-0.205299	-0.245247	-0.101775	-0.0542087	-0.0997278	-0.339693	-0.288635
416	-0.267844	-0.0542189	-0.168335	-0.103193	-0.0583662	-0.0483002	-0.229448	-0.0356033	-0.0534414	-0.0494489	-0.0806143	-0.0582384	-0.0892202	-0.10704	0.00981213	-0.0622636	-0.0499117	-0.117301	-0.0801624	-0.14178	-0.216288	-0.109902	-0.124565	-0.111818	-0.0716106	-0.00379187	-0.274508	-0.0615232	-0.0414185	-0.0329502	-0.139882	-0.335265	-0.0383501	-0.151614	-0.0313866	-0.106363	-0.0588387	-0.178236	-0.0547784
417	-0.264572	-0.0336368	-0.0877634	0.0728008	-0.0360874	-0.0406378	-0.061045	-0.0495659	-0.0159066	0.0471663	-0.00571687	-0.0636165	-0.0944222	-0.0240285	-0.148866	-0.00901573	-0.000709745	0.0289154	-0.0256306	-0.0383668	0.0612098	-0.0450819	-0.0565743	0.0245994	-0.0249876	0.139257	-0.0295108	0.0276468	0.107933	-0.0317228	-0.00918093	-0.429783	0.012579	-0.0490691	0.0569177	-0.10828	-0.27439	0.0366935	0.0445051
418	-0.279739	0.0515713	-0.0419277	-0.0335119	-0.109106	-0.102217	-0.187892	0.0763129	-0.0528383	-0.0781465	0.0137297	-0.0350128	-0.0454216	0.0175877	0.099943	-0.167053	0.021335	-0.0273779	-0.0373401	-0.0846928	-0.104033	-0.00413861	0.038601	-0.0221226	-0.0375742	0.0360168	0.0586151	-0.272832	-0.0727171	-0.0508414	-0.0463571	-0.0999727	0.0134443	-0.0229508	-0.265399	-0.0977896	0.0426048	-0.032967	-0.044759
419	-0.598379	0.174091	-0.167059	0.147227	-0.0586806	-0.00919083	-0.920278	-0.0723769	0.0423633	-0.0358353	0.0213061	0.00359001	-0.65601	-0.016014	-0.00934253	-0.119342	-0.11272	0.0499698	0.139823	-0.112167	-1.422	0.00570093	-0.139123	-0.0694663	0.106317	0.31623	-0.155147	0.134711	0.0977711	-0.0750165	-0.0524211	-0.666754	0.115834	0.0842055	-0.378026	0.0248359	0.175167	-0.308862	0.0451923
420	0.000000000e+000	0.177061	-0.0837095	0.0414851	-0.102056	-0.0580573	-1.16354	0.00654458	-0.0856031	-0.0045659	-0.101802	-0.0888447	-1.09223	-0.081914	-0.116937	-0.127645	-0.0421519	0.0296417	-0.00368915	-0.0489818	-0.780967	-0.00545264	-0.098148	-0.0187741	0.0272636	0.161414	-0.0918705	-0.0123743	0.0656354	-0.0147446	-0.0465635	0.000000000e+000	0.0271139	0.164946	-1.21369	-0.10982	-0.0314563	-0.912831	0.0160123
421	-0.532665	-0.0396986	-0.230106	-0.0530337	-0.134778	-0.121926	-0.361008	-0.0894156	-0.127837	-0.0636263	-0.128334	-0.115469	-0.400067	-0.131436	-0.149396	-0.186514	-0.0954634	-0.0874698	-0.109479	-0.105004	-0.405821	-0.0459013	-0.182365	-0.0987723	-0.131514	-0.0180979	-0.173648	-0.0409924	0.00134266	-0.0635404	-0.165584	-0.474115	-0.115414	-0.202356	-0.142818	-0.145769	-0.163224	-0.849471	-0.0921516
422	-0.553694	-0.00477578	-0.0270402	0.12689	-0.127635	-0.102595	-0.25254	0.0182257	0.0175245	0.0142571	-0.130634	0.127828	-0.0302677	0.119508	-0.33215	-0.131088	-0.0235543	0.0416138	-0.0653327	-0.0627821	-0.39649	0.153321	0.154392	0.0596401	-0.00462776	-0.0893734	0.128703	0.113499	0.155469	0.0996999	0.0924866	-0.171461	0.114248	-0.313773	-0.393017	-0.0126058	-0.296172	-0.345498	0.0731665
423	-1.16737	0.335715	-0.162949	-0.028819	-0.43927	-0.0544782	-0.0928633	0.155286	-0.134909	-0.10566	-0.240022	-0.029618	-0.399675	-0.152028	-0.414015	-0.192568	-0.0984206	-0.165056	-0.308764	-0.106788	-0.80991	-0.121846	-0.299235	-0.00327395	-0.0482693	-0.128748	-0.0432546	-0.175733	0.0816252	-0.233236	-0.419788	0.000000000e+000	-0.151207	-0.281637	-0.678409	-0.324904	0.000000000e+000	0.173105	-0.0512755
424	-0.271673	0.119381	0.206309	0.711203	-0.0232743	0.674943	-0.104417	0.241826	-0.280362	-0.141268	0.519044	-0.466318	-0.202401	0.320258	0.0589435	0.153556	0.151536	-0.298356	0.164307	-0.079846	-0.223869	0.145149	0.124023	0.157004	-0.114437	0.497758	0.171281	-0.195707	0.0217557	-0.225911	-0.164495	-0.477122	0.278002	-0.28609	-0.121179	0.0442566	0.108532	-0.376803	0.216589
425	-0.731546	-0.158774	0.0825291	-0.00108023	-0.00747804	-0.0174776	-0.809604	0.107544	-0.131099	-0.0542287	-0.0803946	0.0943197	-0.298809	0.205308	0.0735026	0.0125191	0.016759	0.0419679	-0.0212278	-0.124007	-0.400481	-0.170982	-0.133122	0.109733	-0.0945882	-0.0706862	0.0178212	0.067957	-0.0907461	0.179863	0.0258388	-1.37343	-0.0436622	0.195699	-0.786815	-0.101422	-0.149282	-0.57822	0.0879143
426	0.030848	0.0708211	0.0960431	0.240013	0.0191235	0.222334	-0.16483	0.191933	-0.053998	0.0426914	0.0538682	-0.0955027	-0.334029	-0.172155	0.113911	-0.059622	0.0173253	-0.176628	-0.186929	-0.0604731	-0.661548	0.156358	-0.215053	0.2207	-0.0789281	0.281738	0.0191459	-0.0735784	0.0721435	-0.0915818	0.0932907	-0.270781	0.0124522	-0.0649467	-0.855843	0.00571687	-0.118401	0.000831321	0.0276927
427	0.0290717	0.444272	0.254018	0.200542	-0.119282	0.361996	-0.168487	0.579442	-0.212457	-0.160937	0.428599	-0.0841281	-0.0231529	0.174106	-0.115499	0.549374	-0.187486	0.0218302	0.15408	0.0461041	0.0317753	-0.216024	0.3139	-0.204734	0.0355066	-0.125115	0.273291	-0.256276	0.135817	0.0111626	0.397714	0.0220029	-0.0330839	0.0207986	-0.66945	0.300824	-0.254069	-0.165966	0.835183
428	0.000000000e+000	0.228522	0.000000000e+000	0.000000000e+000	0.000000000e+000	0.000000000e+000	0.000000000e+000	0.000000000e+000	0.000000000e+000	0.000000000e+000	0.000000000e+000	0.000000000e+000	0.000000000e+000	0.000000000e+000	0.000000000e+000	0.000000000e+000	0.000000000e+000	0.000000000e+000	0.000000000e+000	0.000000000e+000	0.000000000e+000	0.000000000e+000	0.000000000e+000	0.000000000e+000	0.000000000e+000	0.000000000e+000	0.000000000e+000	0.000000000e+000	0.000000000e+000	0.000000000e+000	0.000000000e+000	0.000000000e+000	0.000000000e+000	0.000000000e+000	0.000000000e+000	0.000000000e+000	0.000000000e+000	0.000000000e+000	0.000000000e+000
429	0.000000000e+000	0.126096	0.000000000e+000	0.000000000e+000	0.000000000e+000	0.000000000e+000	0.000000000e+000	0.000000000e+000	0.000000000e+000	0.000000000e+000	0.000000000e+000	0.000000000e+000	0.000000000e+000	0.000000000e+000	0.000000000e+000	0.000000000e+000	0.0300377	0.000000000e+000	0.000000000e+000	0.000000000e+000	0.000000000e+000	0.000000000e+000	0.000000000e+000	0.000000000e+000	0.000000000e+000	0.000000000e+000	0.000000000e+000	0.000000000e+000	0.000000000e+000	0.000000000e+000	0.000000000e+000	0.00681322	0.000000000e+000	0.000000000e+000	0.000000000e+000	0.000000000e+000	0.000000000e+000	0.000000000e+000	0.000000000e+000
430	0.815261	1.65477	0.544414	1.00603	0.770053	0.789622	0.7245	0.817221	0.630075	0.768396	0.770279	0.800116	0.426402	0.633461	0.735235	0.929034	0.673254	0.769341	1.86276	0.594927	0.954048	1.05993	0.673515	0.889516	1.31174	1.58237	0.541555	1.16443	0.801405	0.830641	0.787236	0.793016	0.630526	1.81359	0.762032	0.792747	1.65454	0.865555	0.733549
431	0.319464	0.000000000e+000	0.000000000e+000	0.0904417	0.0784059	0.211685	0.252328	0.000000000e+000	0.115592	0.154226	0.102373	0.000000000e+000	0.460708	0.338077	0.137523	0.089722	0.188954	0.376847	0.000000000e+000	0.000000000e+000	0.000000000e+000	0.84431	0.000000000e+000	0.000000000e+000	0.00580655	0.145865	0.111196	0.544645	0.185236	0.000000000e+000	0.399709	0.526979	0.423219	0.0824024	0.000000000e+000	0.0869012	0.000000000e+000	0.43614	0.223469
432	0.358347	0.000000000e+000	0.000000000e+000	0.000000000e+000	0.000000000e+000	0.000000000e+000	0.396162	0.109092	0.000000000e+000	0.000000000e+000	0.000000000e+000	0.000000000e+000	0.545782	0.000000000e+000	0.000000000e+000	0.000000000e+000	0.000000000e+000	0.000000000e+000	0.0272636	0.000000000e+000	0.000000000e+000	0.227648	0.000000000e+000	0.000000000e+000	0.000000000e+000	0.000000000e+000	0.000000000e+000	0.000000000e+000	0.000000000e+000	0.000000000e+000	0.0339971	0.465223	0.000000000e+000	0.000000000e+000	0.000000000e+000	0.000000000e+000	0.000000000e+000	0.614051	0.000000000e+000
433	-0.137175	0.400323	0.237334	-0.00145248	0.108525	0.00729822	0.030865	0.121271	0.326643	0.0883685	-0.301658	0.0335903	0.056721	0.154069	0.195915	0.0976796	0.236862	0.0942373	0.508463	-0.037473	-0.119766	0.314209	0.281225	0.0681366	0.721865	0.0260163	0.28711	0.0334107	0.0727133	0.0986119	0.259746	0.00551368	-0.105147	0.2245	-0.0881366	0.129916	0.380567	0.0528418	-0.00787062
434	0.313661	0.000000000e+000	0.0450577	-0.219142	0.105838	-0.1898	0.339537	-0.199128	0.102227	0.111938	-0.244534	-0.301303	0.29714	0.0125518	0.000000000e+000	-0.114286	0.000000000e+000	0.316005	0.0815255	-0.0305762	-0.785859	0.0745915	0.000000000e+000	-0.0794764	0.000000000e+000	-0.33335	0.0186549	-0.134944	0.127016	-0.246083	0.21042	0.324162	0.0345634	0.000000000e+000	-0.348677	0.100686	0.000000000e+000	0.765273	-0.257687
435	0.395897	0.383414	0.0867091	0.197756	0.0251881	0.23821	0.163969	0.0237615	-0.0147198	0.0215463	0.384645	-0.0965336	-0.248956	0.167189	0.221461	0.260727	0.0982167	-0.100165	0.592147	0.123522	-0.251288	0.464727	0.0840111	-0.242316	0.535113	0.209009	0.456413	-0.171394	0.0476162	-0.16045	-0.118947	0.187478	0.228409	0.496209	-0.151913	-0.044589	0.510715	-0.434672	0.412031
436	0.000000000e+000	0.000000000e+000	0.000000000e+000	0.000000000e+000	0.000000000e+000	0.000000000e+000	0.000000000e+000	0.169439	0.0245453	0.000000000e+000	-0.474738	-0.281134	0.000000000e+000	0.000000000e+000	0.000000000e+000	-0.444743	0.000000000e+000	0.000000000e+000	0.000000000e+000	0.582731	0.000000000e+000	0.000000000e+000	0.000000000e+000	0.000000000e+000	0.000000000e+000	0.000000000e+000	0.000000000e+000	0.000000000e+000	0.0494392	0.000000000e+000	0.267554	0.000000000e+000	-0.197155	0.000000000e+000	0.000000000e+000	0.000000000e+000	0.000000000e+000	-0.910691	0.0588068
437	-0.0354305	0.11942	0.080842	-0.0371865	0.097881	-0.0265884	-0.0337487	0.0311824	0.118833	0.0747586	-0.00365219	-0.036438	0.0748862	0.0719238	0.0485117	0.0667562	0.10951	0.0395386	0.40422	-0.0333316	-0.0409653	0.0126014	0.111002	0.00865154	0.375171	0.125502	-0.0824073	0.0454703	-0.0144682	-0.0314651	-0.0217189	0.0109251	0.0311753	0.311773	-0.0133469	0.0249787	0.205231	-0.425684	0.00773387
438	0.0127856	0.0999416	-0.0238675	0.16319	0.0790828	-0.117591	-0.00759329	0.029951	0.220307	0.147365	-0.0492199	-0.09441	0.0587213	0.00551353	-0.0355899	-0.10268	0.272919	0.104944	0.301938	-0.0694292	-0.80384	-0.145997	0.0403013	0.0525438	0.487024	0.153857	-0.0358003	0.060564	0.0579487	-0.153943	0.0474037	0.0975032	0.0478861	0.193964	-0.0584991	-0.0665192	0.259661	-0.671573	0.051689
439	-0.0228295	0.33348	0.0516977	0.0769257	0.0967966	-0.257066	0.214829	0.0760807	0.0910813	-0.0395104	-0.0914471	-0.109437	0.0885047	0.076696	0.0355954	-0.247628	0.234283	-0.0198705	0.306999	-0.047686	-0.00356085	0.145783	0.18749	-0.145358	0.462987	0.00242621	0.199305	-0.149243	-0.0267137	0.00221718	-0.0471699	0.161958	0.0980617	0.248195	-0.0881897	0.0473149	0.412453	-0.471532	0.105081
440	0.330877	0.374384	0.234152	0.155502	-0.108288	0.176418	0.380112	0.18809	0.0215397	0.163497	0.199544	0.0245378	0.221644	0.213212	0.0616462	0.0802947	0.252882	0.0481326	0.535534	0.035406	0.370092	0.0953637	0.274748	0.0189891	0.0709958	0.0289475	0.374931	0.106392	0.00407754	0.113152	0.297409	0.374267	0.0975953	0.32599	0.23535	0.0021891	0.485495	-0.629958	0.239901
441	0.0135077	-0.205077	0.45332	0.268823	0.273334	0.833277	0.268048	-0.124474	0.229797	0.261328	0.230424	-0.0735036	0.232839	0.397976	0.398294	-0.0409955	0.315162	0.233772	0.987854	0.224424	0.144533	0.198987	0.292141	0.369325	0.873963	0.630787	-0.265875	0.203146	0.0136935	-0.208027	-0.097527	0.258873	-0.297319	0.679296	0.195555	-0.386329	0.136911	0.35394	0.308597
442	0.148049	0.185704	-0.0101363	0.0126811	0.0848625	-0.0727348	-0.317073	0.0493207	0.135995	0.130175	0.0359824	0.0230027	0.0155517	-0.0171471	0.00400913	-0.0798148	0.151972	0.100245	0.362933	-0.0779091	0.0597228	0.0481457	0.148148	-0.00330372	0.357974	0.11825	0.124703	0.16869	0.0671465	-0.0854031	0.0396132	-0.0270667	-0.000126877	0.396386	-0.049438	0.0271672	0.25977	-0.165607	0.0976233
443	0.283334	0.124209	0.0593022	0.131879	0.0450699	-0.103394	0.109186	-0.00854992	0.0424804	-0.0115169	-0.0680722	-0.034627	0.0993902	0.164323	-0.00386088	0.00486419	0.248082	0.0143131	0.264813	-0.0754602	0.147556	-0.0114076	0.143177	-0.0750308	0.359648	-0.00962132	0.302055	0.0372191	0.0311533	-0.00104767	-0.0729147	0.164954	-0.0606872	0.340187	0.000000000e+000	-0.0466875	0.137949	0.146922	0.17591
444	0.186124	0.0910588	-0.0318729	-0.0648511	-0.049896	-0.111152	0.0745827	-0.249367	-0.0405556	0.00409875	-0.115739	-0.234957	0.00788615	0.0385232	0.0231256	-0.0710127	0.205699	0.0691528	0.281385	-0.13637	0.0224341	0.0312039	0.0685736	0.0942636	0.292666	0.0278278	-0.0535935	-0.0623039	-0.0425434	-0.139568	-0.120452	0.119318	-0.0714445	0.142919	-0.101792	-0.246042	0.0738319	0.366666	-0.00832554
445	0.229902	0.280801	-0.0669822	0.223627	0.238605	-0.0123572	0.29003	0.0247465	-0.0517979	0.121041	-0.0717193	-0.0354953	0.0672055	-0.0445091	0.0389571	0.215839	0.699312	0.24361	0.395936	-0.11507	0.16881	-0.0490316	0.245985	0.397821	0.058712	0.160199	0.303884	-0.247296	0.0450036	-0.237087	-0.0716258	0.129939	0.0788642	0.276982	-0.231195	0.169678	0.30419	0.160743	0.282503
446	0.188429	0.0667907	-0.115112	0.0515844	0.126028	0.0947271	-0.200933	-0.0204708	0.127976	0.0240739	0.114366	0.0588371	0.247611	0.0995261	0.128061	0.0485627	0.753936	0.124118	0.340064	-0.0787473	-0.285909	-0.0769487	0.163561	0.0238747	0.323267	0.127196	-0.0355391	0.0962321	-0.00144915	-0.278475	0.0059459	0.170374	-0.135625	0.233535	-0.0804531	-0.429546	-0.067454	0.600028	0.0689878
447	0.144094	0.0950236	0.262365	0.0736191	0.168089	0.191243	-0.0354381	0.13058	0.273281	0.123808	0.173715	0.157673	0.141027	-0.155744	0.166261	0.227089	0.317821	0.240424	0.293079	0.147533	-0.027624	0.154879	0.271379	0.168327	0.122748	0.110118	0.341024	0.0209349	0.117572	0.0400191	0.10011	0.135129	0.214122	0.249303	-0.0460092	0.271351	0.0539868	0.268938	0.0947816
448	-0.181699	-0.0344603	0.0220854	0.0739411	0.0143095	0.0184303	-0.160568	-0.0425617	-0.0773621	-0.0335676	0.00134887	0.00374886	-0.0187554	0.0689386	0.00934606	-0.0388544	0.328576	0.0793408	0.338699	-0.0820645	-0.575093	0.148987	0.150305	-0.124901	0.170475	-0.0444012	0.161077	0.0482985	0.129766	-0.182858	-0.0929844	-0.217457	0.0835572	0.216161	-0.309634	-0.0273212	0.204723	-0.0757959	0.162782
449	0.188493	0.0954207	-0.0502333	0.131365	0.00264651	-0.0389131	0.0195359	-0.043012	0.00820042	0.00604867	-0.0682319	-0.123557	0.0495859	0.0323034	0.0657328	-0.0202241	0.147111	-0.050935	0.308877	-0.0860149	-0.380442	0.00577954	0.0440547	-0.0701981	0.297173	0.111289	-0.162935	0.0212348	-0.0162406	-0.115678	-0.0947164	0.0370024	-0.0353566	0.240139	-0.0599951	-0.0385997	0.121856	0.371943	-0.0102128
450	-0.0552127	-0.0158721	0.567394	0.175726	0.150058	-0.0482653	0.0136181	0.172148	-0.109483	0.192381	-0.144482	0.396593	-0.0575149	0.398534	0.0152453	0.00633639	0.0946601	0.378731	0.355071	0.0718309	-0.512394	-0.0543115	0.558087	0.477231	0.338203	0.20542	0.181528	0.365948	0.0215267	-0.198779	0.157492	-0.000212817	0.0566486	0.0326618	0.0555457	-0.0840954	0.202441	0.113497	0.349981
451	0.000000000e+000	-0.0991634	0.0986955	0.312003	0.00274318	-0.0880184	0.000000000e+000	-0.0112276	-0.0589583	-0.041474	-0.0135732	-0.0886285	-1.0553	0.0305883	-0.436451	-0.139192	-0.0398885	0.143421	0.19662	-0.315955	-0.827218	-0.035296	-0.0298778	-0.0737074	0.0370878	-0.15879	0.229184	0.12262	-0.0258944	-0.252178	0.142112	0.000000000e+000	0.110794	0.000000000e+000	-1.15552	-0.37059	0.000000000e+000	-0.939989	0.0393778
452	-0.14753	0.307207	0.341964	0.380237	0.23238	0.0874676	0.0929568	0.361597	0.0623966	0.00268855	0.374849	0.170541	0.00466849	0.449499	0.0590101	0.22238	0.286717	0.0735966	0.383547	0.164654	0.10762	-0.0546727	0.216002	0.277567	0.33657	0.226501	0.43039	0.105595	0.187595	0.0263915	0.187763	0.257683	0.0714543	0.0215614	-0.0312546	0.131185	0.219555	0.336678	0.410429
453	-0.168376	0.191397	0.0561859	0.0329238	-0.0564414	-0.190603	-0.125976	-0.0471885	0.175609	0.043544	-0.0248856	-0.00278787	-0.0342148	0.0643991	0.15274	0.125502	0.154106	0.0701656	0.407808	-0.163418	-0.202332	0.0842509	0.0670859	-0.0829879	0.536241	0.108474	-0.126933	-0.0651975	-0.152096	0.00607032	-0.166254	-0.110905	0.0439938	0.421288	-0.152664	-0.0109216	0.334113	-0.0896336	-0.0803738
454	0.160644	0.209466	0.123169	0.100854	0.217762	0.0771635	-0.0158759	-0.122565	0.164788	0.0895026	0.0264194	0.115377	0.0480658	-0.0240329	0.187052	0.0897574	0.0462042	0.190689	0.449365	0.0271295	-0.0544183	0.208732	0.153688	0.03458	0.510236	0.15635	0.0138588	0.0349601	-0.00051182	-0.0677587	-0.0291699	-0.339049	0.138139	0.190034	-0.00849271	0.132446	0.151148	0.25314	0.0614743
455	0.373303	0.00555916	0.148618	0.59056	0.316793	0.431095	0.000000000e+000	0.216843	0.264206	0.315177	0.279875	0.277571	0.387328	0.247189	0.000000000e+000	0.297885	0.298005	0.520759	0.313289	-0.00280967	-0.343354	0.529771	0.488908	0.483057	0.000000000e+000	0.368709	0.283077	0.416478	0.0581348	0.00490538	0.364678	0.150324	0.144483	0.216089	-0.199014	0.358082	0.198887	0.52881	-0.271024
456	0.105815	0.198884	0.0882675	-0.0812832	0.123248	-0.0529848	0.0385044	0.109905	0.00427466	-0.114233	0.054078	0.02642	-0.0998777	0.0397741	0.0335774	0.139803	0.128213	0.0115724	0.309156	0.0464103	0.0642711	-0.159093	0.131946	-0.210935	0.479891	0.0811364	0.0786306	0.0696849	0.00508847	-0.145369	0.00253722	0.0719664	-0.149844	0.173135	-0.0316568	-0.0601323	0.225625	0.0359365	0.113956
457	-0.0945044	0.0327286	0.139992	0.227929	0.131497	0.0804169	0.0500054	0.122364	0.0129021	0.0522386	0.154194	-0.299555	0.029232	-0.191017	0.278755	-0.00388426	0.145225	0.0955343	-0.0538476	0.00922707	-0.00926808	-0.387541	-0.127106	-0.0751144	0.523221	0.202916	-0.144672	0.0409304	0.0701752	-0.0824384	-0.0434436	-0.174677	0.0600939	0.186458	0.00468629	-0.0924664	0.248622	-0.122876	-0.153198
458	0.315252	0.149239	-0.0252794	0.201791	-0.0587947	-0.381798	0.151502	-0.0949571	0.240824	-0.074923	-0.023998	-0.164448	0.37509	0.0896621	-0.0048901	-0.103934	0.321905	0.110736	0.160823	-0.0876634	0.0787814	-0.561886	-0.217196	-0.0778797	0.0446119	-0.0763165	-0.190068	0.228076	0.0753799	-0.439633	0.0460111	0.23904	-0.515566	0.048922	-0.257382	-0.653214	-0.0404383	0.760768	0.0130061
459	-0.116293	0.117329	0.168124	0.0627041	0.0659329	-0.120534	0.183917	0.0345497	0.253348	-0.00403337	-0.0555242	0.016094	0.19976	-0.0595213	0.0352955	-0.287689	0.0925348	0.0863726	0.279421	0.0607824	0.00188383	-0.0741608	0.181182	0.00726626	0.500192	-0.239075	0.00245075	-0.0645452	0.0819411	-0.1127	0.0212649	0.11424	-0.349046	0.232046	-0.239179	0.0812306	-0.095821	0.187961	0.0851723
460	-0.113313	0.131783	-0.251032	-0.131705	-0.162673	-0.222443	-0.119877	0.0191372	-0.0386936	-0.0368315	-0.214329	-0.0846661	-0.33165	-0.192978	-0.495251	-0.204639	0.198709	-0.00375144	-0.00179458	-0.162397	-0.247661	-0.412142	-0.128879	-0.0823725	0.0733961	-0.0596529	-0.303659	-0.0224684	-0.0693826	-0.136326	-0.187033	-0.181424	-0.714404	0.152766	-1.34013	-0.36003	0.0312202	-0.225765	-0.162139
461	-0.150962	0.0796255	0.0448016	-0.00303446	0.0539338	0.0602773	-0.0633452	0.152452	0.17696	0.0429534	-0.097021	-0.00163579	-0.225567	0.0775289	0.153103	0.165906	0.114791	0.0483452	0.282085	-0.132157	-0.167205	0.145713	0.118855	-0.0713215	0.354595	0.186696	0.0281428	0.02658	0.0494775	-0.0374195	0.00587789	-0.143162	-0.104409	0.242987	-0.136958	-0.109067	0.18305	-0.0568923	0.0781003
462	0.107741	0.0245896	0.0709971	0.214504	-0.0632741	0.478138	0.129255	0.0837387	0.0154649	0.2549	0.0791418	-0.067719	-0.197588	0.160089	0.335281	0.0173547	0.0519428	-0.113661	0.347814	-0.0637213	-0.174208	0.0159698	0.196457	0.149908	0.533716	0.382325	0.0860454	-0.0229248	0.00488345	-0.104097	0.173547	-0.00438122	-0.087669	0.459839	-0.0878154	-0.00179246	0.305728	-0.0760741	0.196774
463	-0.0972841	0.0570001	-0.038699	-0.0467772	0.0324129	-0.261444	-0.0649395	0.0159034	0.0293582	-0.0353803	-0.0477265	-0.0839667	0.0387433	0.026903	0.0445642	0.0281114	0.0224413	0.0312003	0.161541	-0.0818247	-0.0434949	-0.0729783	0.0319469	-0.0214568	0.33716	0.0390543	-0.0546482	0.0186047	-0.0609412	-0.108092	-0.0821988	-0.667293	-0.0588792	0.159534	-0.0832188	-0.0274313	0.091644	0.0461163	-0.00288464
464	-0.0792556	0.122671	0.0262132	-0.0331399	0.00154756	0.0233929	-0.0479149	0.0697926	0.120913	-0.024423	-0.159644	-0.06065	-0.0122793	-0.00501231	-0.112082	0.0536523	0.137892	0.0885839	0.238532	0.0126372	-0.0144004	0.0732039	0.110491	-0.00616	0.272719	-0.00240289	0.00141862	0.112878	0.0462555	-0.100046	-0.0518869	-0.579764	0.0478744	0.238276	-0.138563	0.0117337	0.118172	-0.0462937	0.0412229
465	-0.126017	0.206682	0.666858	-0.338598	0.326584	-0.0760271	0.159497	0.189131	0.139103	0.129344	-0.0701529	0.10905	-0.157176	0.486501	-0.14999	0.54687	0.0235986	-0.0243517	0.231027	0.00676958	-0.0836913	0.39315	0.184724	-0.107727	0.0617187	0.270306	0.132258	0.206272	0.0575078	0.0828939	0.148942	0.0205793	-0.297945	0.473625	-0.507894	0.353596	0.229204	0.0199296	-0.383098
466	0.343862	0.148511	0.124944	0.0938916	0.082619	-0.199899	0.27104	0.119357	0.267149	-0.0606606	-0.0444982	-0.00648658	0.443638	0.0487159	-0.204705	-0.277227	0.00441444	0.141733	0.146741	-0.0199771	0.305291	-0.285131	0.126012	0.312491	0.279093	0.100196	0.101216	0.226734	0.0033866	-0.125615	0.146122	0.297108	-0.160802	0.185262	-0.192478	-0.14127	0.149713	0.13035	0.196331
467	-0.0866597	0.23697	0.123086	-0.170733	0.192002	-0.217911	-0.0479105	0.0643028	0.0482771	-0.0209545	-0.119445	-0.0246646	0.00281242	0.202037	-0.00869276	-0.030054	0.183039	0.2753	0.0122833	0.0341654	-0.00565881	-0.0776635	0.138138	-0.0218512	0.500666	0.00524166	0.364374	0.0363895	0.0910528	-0.0665048	0.160718	0.00402352	-0.0937022	0.23442	-0.267271	0.0126486	0.0496442	0.175274	-0.0486298
468	0.326537	0.0822929	0.258031	0.269731	0.127731	0.0379594	-0.121896	0.208469	0.0607996	0.126981	0.108741	-0.16412	0.148018	0.324171	0.236504	0.30825	0.124741	0.105496	-0.0607621	0.0974921	0.106844	-0.310223	-0.0295212	0.0972808	0.595859	0.144715	0.128247	-0.20752	0.0291469	-0.0352981	-0.0459009	0.136849	0.0591869	0.422491	-0.165671	0.0271533	0.126487	0.172144	0.226214
469	0.182505	0.146158	0.110806	0.0971036	0.0346396	-0.0268415	-1.14115	0.0377733	0.328489	0.0798729	-0.0419801	-0.013528	0.0133974	0.145102	0.0523298	0.0531332	0.0824175	0.0886811	0.29281	-0.0440276	0.00661162	-0.0306819	0.0739647	0.0521502	0.463276	0.239107	-0.0583091	0.113279	0.0309314	-0.038695	-0.101794	-0.0354776	0.0341814	0.162655	-0.322274	0.0508565	0.270602	0.116243	0.0825168
470	0.0954459	-0.173516	0.00887874	-0.153986	0.097929	0.289693	-0.586958	0.279264	0.300976	-0.262218	0.0962967	-0.126247	-0.346012	0.504926	-0.0401593	0.313754	-0.134609	0.0164814	-0.121382	0.585917	0.423486	-0.163837	0.491143	0.132167	0.574885	0.00181066	0.397438	0.362858	0.542428	-0.299039	0.407492	-0.080042	-0.323981	0.500136	-0.00882028	0.0584191	0.0487014	0.0234678	0.137312
471	-0.275661	-0.0369711	0.0739331	0.0376208	-0.114473	-0.153047	-0.264074	-0.175201	0.106691	0.0120851	-0.0880404	-0.11921	-0.580167	-0.0224559	-0.119561	-0.0770213	0.0364743	0.0340751	0.100507	-0.0637835	-0.0930065	-0.0962075	0.0732553	0.169066	0.225446	0.113212	-0.0524461	0.0805928	-0.092415	-0.107808	-0.0304736	-1.56425	0.0263637	0.128978	-0.171693	-0.0960929	0.0614289	0.0577313	0.0105225
472	0.221491	0.0875633	0.257688	-0.32511	0.11481	-0.154333	-1.57401	-0.0958918	0.292238	0.164153	-0.0532711	-0.00774037	0.423679	-0.0104842	0.183829	0.0220473	0.0834754	0.144976	-0.0081371	-0.0733701	0.249061	-0.0620866	0.0972387	0.119041	0.33378	0.0536335	0.12065	0.175287	0.0179568	-0.072008	-0.0595567	0.0698781	-0.0238162	0.119332	-0.0608598	0.092281	0.117795	0.776532	-0.0414717
473	0.753653	0.126642	-0.0849684	-0.0840644	-0.0619174	0.721797	0.461882	0.227833	0.105041	-0.172248	0.640645	-0.00541095	-0.15843	-0.0844522	0.0758352	0.944865	-0.281813	-0.287496	0.152013	-0.088057	0.164267	0.274172	0.0761185	-0.0560568	0.249765	-0.0321852	-0.269295	0.0752868	-0.0780187	-0.38009	0.15012	0.803476	-0.0644519	0.271269	0.125621	0.0257815	0.745784	-0.172667	-0.102229
474	-0.262412	-0.102691	0.126347	-0.0505633	0.224139	-0.0784264	-0.522065	0.132741	0.145508	-0.121726	0.131171	-0.011797	-0.237329	0.0394479	-0.0412519	0.13916	0.249586	0.0476812	0.357902	-0.139192	-0.120107	0.0654442	0.0586182	-0.318472	0.383381	-0.0607105	0.220607	-0.0785114	-0.0863199	-0.291723	-0.243618	-1.08946	0.201668	0.132595	-0.207482	-0.0928472	0.00611968	-0.291874	0.0861313
475	-0.16192	0.0357151	0.445316	0.105001	-0.0622121	-0.0305959	-0.798393	0.0802637	0.0427378	-0.0351293	0.000407433	0.0928063	-0.0135987	0.385658	0.0663192	0.301329	0.0856412	0.157479	0.218947	-0.0901215	-0.0513008	0.061902	0.0378937	0.382086	0.337642	0.00380439	0.200485	0.253976	-0.00278004	0.210528	0.0193668	-0.160185	0.158155	0.384264	-0.0490807	-0.0619944	0.25638	-0.0257038	0.185902
476	0.48135	0.000000000e+000	0.000000000e+000	0.000000000e+000	0.000000000e+000	0.000000000e+000	0.000000000e+000	0.000000000e+000	0.000000000e+000	0.000000000e+000	0.000000000e+000	0.000000000e+000	0.723018	0.000000000e+000	0.000000000e+000	0.000000000e+000	0.000000000e+000	0.0499669	0.000000000e+000	0.000000000e+000	0.712002	0.000000000e+000	0.000000000e+000	0.0704564	0.000000000e+000	0.000000000e+000	0.000000000e+000	0.000000000e+000	0.000000000e+000	0.000000000e+000	0.000000000e+000	0.614616	0.000000000e+000	0.000000000e+000	0.790047	0.000000000e+000	0.000000000e+000	0.359632	0.000000000e+000
477	-0.149648	0.31876	0.0847776	-0.0767038	0.0911992	-0.22719	-0.112807	0.231584	0.209621	-0.0179517	0.0110055	0.0358954	-0.00191566	-0.009538	0.0849812	-0.123334	0.2334	0.113586	0.182371	-0.035455	-0.0904326	-0.0773064	0.144846	-0.071309	0.466248	0.0527913	0.210573	-0.0313656	0.0521749	-0.020306	0.0531025	-0.00483529	0.0112645	0.108243	-0.108338	0.0826712	0.217289	0.0163567	0.0613995
479	-0.278531	0.180263	0.100952	0.0234306	0.0584195	0.0408512	-0.0289975	0.113374	0.164294	0.0618191	0.0780547	0.0699834	-0.117523	0.217424	0.0903656	0.108507	0.175984	0.25972	0.422163	-0.0547956	-0.187136	0.214525	0.215116	0.0462984	0.392627	0.105512	0.102185	0.220843	-0.0463943	0.0366456	0.190541	-0.494414	0.148067	0.285622	0.038874	0.0486798	0.424006	-0.191836	-0.00838926
480	0.0416226	0.0890245	0.106004	0.0315737	0.0934434	-0.162842	0.0324841	0.217335	-0.00685069	-0.0530656	0.141991	0.0609773	0.12107	-0.0278569	0.159305	0.0375675	0.138171	0.0517384	0.147326	0.114281	0.174572	-0.0707136	-0.00192209	0.0399937	0.395655	-0.0105252	0.183087	0.0407812	0.170241	-0.0297388	0.0909359	0.0892662	0.012377	-0.144281	-0.063442	0.0562164	0.0472397	0.0571591	0.0700981
481	-0.476382	-0.0363945	-0.310393	0.0163054	-0.0901588	-0.164721	-0.832073	-0.0502781	-0.101636	-0.0624694	-0.177846	-0.0594259	-0.770084	-0.0920648	0.000000000e+000	-0.102273	-0.061793	-0.069747	-0.104278	-0.0489082	-0.782531	-0.332972	-0.0243741	0.0493707	0.0350315	-0.0897889	-0.0160265	-0.0378711	-0.0672287	-0.100081	0.0417881	-0.55313	0.0255408	-0.215136	-0.487279	-0.274692	-0.0192652	-0.768704	-0.0650814
482	-0.175406	0.0592959	-0.109016	-0.0747768	-0.0485266	-0.0238945	-0.221166	-0.0301286	-0.0145864	0.00427096	-0.0621996	-0.095039	-0.0582711	-0.010892	-0.00995524	-0.0109566	0.04799	-0.0526245	0.11899	-0.0844997	-0.146227	-0.0995786	0.00262036	-0.0807577	0.262775	0.0599314	-0.181061	-0.00352334	-0.0481906	-0.061423	-0.104426	-0.0893542	-0.0350357	0.0728316	0.0340206	-0.0525531	0.117381	-0.0236705	-0.0309779
483	0.10365	-0.0356225	-0.269285	-0.116419	-0.0681349	-0.0692568	0.0499748	-0.0599283	-0.0299054	-0.0238884	-0.113103	-0.128305	0.258986	-0.015103	-0.175565	-0.0536719	-0.0323368	-0.101089	0.0943248	-0.140769	0.0505814	-0.107562	-0.0451602	-0.0294309	0.181561	-0.0431646	-0.263256	-0.00569913	-0.0796461	-0.0754754	-0.14745	0.151495	-0.00788399	0.0185685	0.0371338	0.0287138	-0.0187433	0.0254532	-0.043064
484	-0.114757	-0.203306	0.389383	-0.0252287	-0.066748	-0.0393397	-0.286969	-0.130858	0.0990332	0.0470284	0.0266414	0.0553393	0.0183505	0.268282	0.155605	0.239631	0.101949	0.0897324	0.143214	-0.281123	0.0745749	0.180029	-0.0403881	0.335872	0.347515	0.254719	-0.0289541	0.0794388	-0.0988409	0.126196	-0.0512963	0.00526652	-0.0478209	0.336382	0.0486801	-0.0965909	0.272094	0.0966462	0.110351
485	-0.110816	0.261333	-0.148835	-0.111441	0.136354	0.291175	0.0688726	0.291295	0.0611712	0.276671	0.235457	0.0703664	-0.292692	0.346604	0.188498	0.535879	0.181324	0.201704	0.0832754	-0.319342	-0.637993	0.485673	0.15971	-0.0119674	0.24968	0.144285	0.247883	0.162951	-0.103463	0.18998	-0.103981	-0.0580633	0.201676	0.737118	0.0813551	0.223093	0.612737	-0.363046	-0.12961
486	0.357315	0.000000000e+000	0.269883	0.145657	-0.283376	-0.481609	0.347399	-0.18556	-0.0856286	0.354065	-0.152289	-0.190187	0.546608	0.198657	0.000000000e+000	0.00378744	0.275963	0.309902	-0.109462	0.306978	0.360666	0.000000000e+000	0.239517	0.211707	0.000000000e+000	0.201245	0.218437	0.270196	0.311886	0.000000000e+000	0.368702	0.5002	-0.0418538	0.000000000e+000	0.345459	0.0190623	0.000000000e+000	0.395815	0.34954
487	0.0647569	-0.00980134	-0.194322	-0.0690262	-0.161996	-0.122556	-1.40596	0.018923	-0.152165	-0.0300334	0.0666979	-0.0639178	-0.180932	0.0230587	0.205795	0.0725988	0.135278	-0.106448	0.0969184	-0.130339	-0.0633005	0.22604	0.168454	0.00872716	0.331276	0.107457	-0.0265491	0.151602	-0.048379	-0.0219934	0.104606	-1.29792	0.149275	0.164016	0.133579	-0.0293275	0.108403	-0.211961	-0.0592796
488	0.384283	2.04598	1.75426	1.60697	1.82744	1.45218	0.000000000e+000	1.53072	1.7895	1.71283	1.28653	1.37263	0.115622	1.62942	0.481732	1.92259	1.65035	1.94393	1.99809	1.31236	0.788196	1.83238	1.93897	1.57596	1.99187	1.85499	1.89806	2.27867	1.6574	1.71685	1.35672	0.539742	1.69331	1.73181	0.172373	1.85617	1.82358	0.589813	1.7496
489	0.174983	-0.0775834	0.053688	0.128857	-0.218025	-0.149522	0.114556	-0.153664	-0.303137	0.112868	-0.0570303	-0.206731	0.0542635	0.0226866	0.221082	-0.0901343	0.0848311	-0.185868	-0.08624	-0.121354	0.199324	-0.0049614	-0.0869849	0.118615	0.195624	0.300852	0.0897238	-0.0964728	-0.080317	-0.229755	-0.0223956	0.232507	-0.0486448	-0.251161	0.0847586	-0.0647564	0.0774494	0.178646	0.102398
490	0.0924816	0.00411974	-0.120396	0.00168736	0.0247706	-0.076902	0.198142	-0.0643781	-0.123799	-0.0186712	-0.0648786	-0.0454011	0.340005	0.0183017	0.00396801	-0.11121	0.0538571	0.0503356	0.0565275	-0.0753487	0.0515918	-0.0832381	-0.0737683	-0.0916443	0.284597	0.0955151	-0.122225	0.0712087	0.0587083	-0.0506718	-0.0481251	0.223505	0.0153977	-0.0323287	0.0476449	-0.0663082	0.100388	0.187504	-0.0399887
491	-0.0527151	-0.0627531	-0.130947	-0.0958506	-0.111574	-0.00713809	-0.0991904	-0.00424217	0.0118104	-0.0231685	-0.0661851	-0.076263	-0.0174006	-0.0274462	0.0600643	0.0167038	0.0281206	-0.0767425	0.0393852	-0.117763	-0.177136	-0.0203479	-0.0253234	-0.0886697	0.206345	0.0441657	-0.22425	-0.00884746	-0.020978	-0.0709753	-0.140363	-0.0465036	0.00806777	0.137496	0.0265255	-0.0173349	0.107217	-0.0875599	-0.0451116
492	-0.50976	0.296405	-0.383511	0.232617	-0.515071	-0.206917	-1.66864	0.129852	0.0817034	0.116472	0.0193343	0.035518	0.109633	0.331208	-0.0116291	0.430121	0.219037	0.135457	0.461862	0.00294001	-0.0966092	0.36897	-0.0886966	0.20599	0.513883	0.434103	-0.047944	0.201394	0.0198448	-0.0424175	-0.105025	-0.0742628	0.430127	0.704882	0.26974	0.0458531	0.646584	-0.474536	0.0137544
493	0.0774766	0.223956	0.0464513	0.0668425	0.0530818	0.0679136	0.0294572	0.149788	0.110815	0.0425938	0.15466	-0.066013	0.0395561	0.132605	0.244961	-0.1795	0.0622069	0.0926354	-0.20245	0.0544506	-0.00520617	-0.0294946	-0.0118019	-0.0109205	0.33812	0.169151	0.207238	0.173095	0.0769942	0.107963	-0.00720054	0.0562848	-0.109383	0.304241	0.195499	-0.0356823	0.446526	-0.0847931	0.146943
494	0.338005	0.000000000e+000	-0.107734	-0.0290071	-0.363539	-0.371538	0.204845	-0.327215	0.000000000e+000	0.000000000e+000	-0.310847	-0.449026	0.445852	-0.0983284	0.000000000e+000	-0.521138	-0.152519	0.21809	-0.169989	-0.334075	0.224608	0.000000000e+000	0.184226	0.0583166	-0.153079	0.000000000e+000	-0.141852	0.219784	0.246103	0.000000000e+000	-0.0871059	0.345711	-0.225138	0.0596613	0.279666	0.000000000e+000	-0.509231	0.539225	-0.0394957
495	-0.303547	0.251411	0.390372	0.0544509	0.19345	-0.361839	-0.253546	-0.0200915	0.179286	0.413525	-0.268482	0.189741	-0.101421	-0.236465	0.111028	-0.423747	-0.155784	0.321965	-0.01508	0.0306363	-0.330063	-0.168303	0.0108576	-0.17826	0.0688054	0.312081	0.13554	0.227532	0.220082	-0.000444969	0.111874	-0.136333	0.452445	-0.265389	0.088536	0.196769	0.0440166	-0.204418	-0.311233
496	-0.0756237	0.187767	0.198747	0.209199	-0.0252221	0.173882	-0.0622968	0.136168	0.0112276	0.154109	-0.118832	-0.0706486	-0.0325357	0.167187	0.221047	0.185565	-0.0236139	0.0908318	0.137032	-0.0748894	-0.0838042	0.280511	0.142974	0.273445	0.162855	0.025278	0.302764	0.137528	0.0941683	0.0276132	0.0921566	-0.000246917	0.764859	-0.0907344	-0.00524366	0.0360471	0.137794	-0.204311	-0.0105813
497	-0.357865	0.186583	0.0284508	-0.0208166	0.0334703	-0.12596	-0.260916	0.103671	-0.0068831	0.0256862	0.0805863	0.0655878	-0.0643471	0.135701	0.0749293	-0.0059938	0.132976	0.00588378	0.0730087	-0.0422049	-0.12601	-0.0116479	0.0603445	-0.0521739	0.309562	0.102156	0.207245	-0.0121469	0.0430201	-0.0167858	-0.00649276	-0.154669	0.0951308	0.00971188	-0.0543765	0.0160707	0.0100137	-0.139315	0.114704
498	-0.0354548	0.0951136	-0.0543799	0.147454	-0.0508769	-0.162897	-0.00238875	0.117292	-0.00940152	0.0309767	0.100197	-0.0735292	0.000203698	0.111345	0.033923	-0.152504	-0.0743234	-0.00277871	-0.0861362	-0.130106	0.122465	-0.0677087	0.0487114	0.0334633	0.144029	0.108959	0.0300957	-0.0625501	0.0305431	-0.40884	0.0312236	-0.012265	-0.163897	0.0439879	-0.000930367	-0.0234143	0.34061	0.0317555	0.0445113
499	-0.203815	0.102061	0.176705	0.15781	0.0450945	-0.152318	-0.33943	0.0430369	-0.00108825	0.0724978	0.0594126	0.0721184	-0.287122	0.0181028	-0.0276517	-0.316201	0.0236448	0.0843308	0.0164217	0.0072586	-0.422407	0.0127472	-0.0787684	-0.0359426	-0.0419759	0.228536	0.197778	0.0809773	0.0666066	0.073119	-0.0306768	-0.344838	0.114549	0.0633183	-0.171699	0.140647	0.162633	-0.332943	0.0896759
500	0.34947	0.0579486	-0.410938	-0.01256	-0.29176	-0.219598	0.410834	-0.0415045	-0.286031	0.0471677	-0.131989	-0.189299	0.475867	-0.111305	-0.100513	-0.277135	-0.152651	-0.131801	-0.0714381	-0.199422	0.343195	-0.219347	-0.0400824	-0.0806962	0.0588779	0.00540213	-0.13538	0.0096458	0.0717254	-0.210034	-0.145975	-1.38776	-0.174215	-0.161663	0.247156	-0.172813	-0.0625065	0.682814	-0.140438
501	0.293586	0.0988376	0.010277	1.50021e-05	0.0246191	0.0713377	0.405231	-0.389219	-0.222434	0.0359121	0.209491	-0.190208	0.307939	-0.00544886	0.118199	-0.164531	0.0273465	0.313038	0.277413	0.173212	0.400766	0.0204246	0.0733189	0.350252	0.0225543	0.552631	-0.218231	0.341852	0.50521	-0.274934	0.145621	0.000000000e+000	0.143796	0.0152967	0.293684	0.0171079	-0.146352	-0.200002	0.371723
502	-0.0499344	0.0806386	0.280476	0.00677554	-0.222008	-0.0706867	-0.094097	-0.0253811	0.21396	0.0607906	-0.192302	-0.0626169	0.230484	0.125334	-0.105991	-0.252492	0.0141613	0.256077	0.211248	-0.0412905	0.190321	-0.276111	-0.0794919	0.343678	0.000000000e+000	0.141891	0.3248	0.225368	0.196292	-0.398359	0.199007	0.000000000e+000	-0.231741	-0.189639	0.164867	-0.299871	0.103257	0.000000000e+000	0.032188
503	-0.049138	0.0333409	0.11132	-0.00726469	-0.0424517	0.0931628	-0.155015	-0.0225527	-0.141375	-0.0456862	0.0508561	-0.17153	-0.128967	-0.0802952	-0.0245138	-0.0523043	-0.160181	0.0243915	0.00991402	-0.0284236	-0.0618157	-0.256809	-0.0734873	-0.161255	0.313069	0.00983737	0.31704	-0.0761403	0.0520173	-0.175001	-0.0573807	0.00485911	-0.029636	0.0524419	-0.0491533	0.0260006	-0.113643	-0.121884	0.102341
505	-0.56888	0.0263146	0.179771	0.0679944	-0.0844623	0.074499	-0.514861	0.109063	-0.0737674	0.113573	0.268323	0.163885	-0.358194	0.145199	0.217615	-0.0944263	-0.12877	0.059064	-0.066494	0.116389	-0.549631	-0.167576	0.087713	0.270996	0.043701	0.129837	0.328659	0.0930636	0.290511	0.143496	0.264981	-0.289543	0.0764756	0.0284747	-0.170634	0.167758	0.0366358	-0.390959	0.188758
506	-0.0714658	0.0281802	0.0130564	0.032965	0.00716015	-0.0550359	-0.115163	-0.0550663	-0.0237454	-0.00797677	-0.08237	-0.0847144	-0.21436	-0.0827568	0.010777	-0.0858895	0.0662617	0.017125	0.0269886	-0.0925467	-0.178581	-0.124977	-0.0186305	0.0131117	0.169454	0.01708	-0.0830951	0.00997553	0.13815	0.0439121	-0.0478058	-0.0222233	0.118474	0.0287343	-0.0451506	-0.0191839	0.162127	-0.163837	0.0428777
508	-0.284866	-0.13325	-0.370744	0.271052	-0.308596	-0.145323	-0.315884	0.061892	0.35956	0.0691515	-0.303409	0.35023	0.237908	0.629563	-0.301439	0.206175	0.26189	-0.157903	-0.0662621	-0.346699	0.316485	0.313328	0.219395	0.372642	0.530344	0.36215	-0.137097	-0.368545	0.0655572	0.190659	-0.223265	0.03577	0.119224	1.10759	-0.278742	0.050672	-0.0484693	0.177365	-0.161113
509	-0.484322	0.101832	0.59768	0.594966	0.57433	0.525897	0.29122	0.50587	0.690292	0.585377	-0.460339	0.502235	0.116508	0.521869	0.60914	-0.669665	0.547782	0.666116	0.0924886	0.506778	0.301723	0.677413	0.636232	0.624311	-0.0592283	0.0587131	0.606338	0.763195	0.581631	0.599268	0.565745	-0.0643946	0.600659	-0.0643416	0.0594333	0.554139	0.229477	0.441236	0.531172
510	-0.0339051	0.100046	0.0231389	0.0372199	-0.0206563	0.0591248	0.0446772	0.071035	-0.0519833	-0.0966322	-0.174665	-0.0566697	0.040831	0.121832	-0.0717998	-0.148883	-0.127898	-0.0383847	-0.0036594	-0.0557985	-0.0301226	-0.227114	-0.0190263	-0.0742779	0.133659	0.0405279	0.149217	0.0317959	-0.11986	-0.0084923	-0.0155052	0.0832307	-0.0476837	-0.0207509	0.0505643	0.0857256	-0.0121609	0.0705796	-0.0255401
511	0.144908	0.160845	0.165983	0.009824	-0.0491084	-0.198666	0.201375	-0.0568873	-0.0532431	-0.00766449	-0.111961	-0.197107	0.29179	-0.212504	-0.27874	-0.462932	0.0293186	0.408718	0.0336403	-0.308479	0.202034	-0.0295575	-0.165466	-0.228255	0.206717	-0.134189	0.40733	0.182618	0.0795231	-0.161621	-0.070175	0.0818656	0.0768016	-0.14433	0.343503	0.0249296	0.136607	-0.00403027	-0.026768
512	-0.1259	0.210677	0.0910374	0.00365833	0.0114684	0.00843956	-0.10394	0.0563211	0.119996	0.0903192	-0.138171	0.0636054	0.0188157	-0.00689855	0.0969639	-0.0464055	0.0672509	0.0480406	-0.129762	-0.0516406	-0.0505746	0.214991	0.0371503	0.064038	0.324833	0.118627	0.253834	0.00240952	0.153506	0.0946826	0.0644701	-0.0458515	-0.0790604	0.292606	0.0593941	0.0491401	0.144185	0.0212682	-0.0193447
513	0.269533	0.0955631	-0.339566	0.0699946	-0.372895	0.142163	0.0620161	0.095132	-0.128156	-0.0510041	0.280699	-0.294021	-0.039382	0.558005	0.262295	0.348208	0.162026	-0.126028	0.277294	-0.227674	-0.213873	0.474489	-0.0131137	-0.354352	0.0467202	0.154573	0.220264	0.0247702	-0.178722	-0.332444	-0.189732	0.235212	0.459602	0.714822	0.0478931	-0.000637079	0.818989	-0.368671	0.0184725
514	0.121146	0.103434	0.172082	0.0198006	0.0135725	0.139254	-0.02018	0.0500802	0.0546525	0.0161764	0.168581	-0.0712578	-0.0995337	0.0864722	0.155686	-0.231008	-0.12235	-0.0901781	0.119406	0.0176867	0.184682	0.0185868	0.0167252	-0.0126063	0.314514	0.0312169	0.198478	-0.126	-0.0039505	0.0456302	0.0223882	-0.0212842	-0.109568	0.177273	-0.0526938	0.123923	-0.104107	0.0530918	0.0452544
515	-0.241867	0.0602107	0.170791	0.0524541	-0.00122149	-0.103396	-0.0815847	0.0374613	-0.0181051	0.0145924	-0.0341219	0.0720516	0.0296161	-0.0101959	-0.0190247	-0.0038445	-0.0247752	0.0931203	0.0968558	0.0065258	-0.0443184	0.00314473	0.0546948	0.0682578	0.375241	0.0513445	0.0671357	0.0148875	0.0234958	0.0261196	0.0185677	0.0170778	0.0855264	-0.0368718	0.0985196	0.0737181	0.212015	0.053566	0.0551533
516	-0.320369	0.00438213	-0.154655	-0.068847	-0.0941247	-0.0865328	-0.215835	-0.0178208	-0.0777814	-0.0721943	-0.101474	-0.129527	-0.14404	-0.171802	-0.0174161	-0.110515	-0.0965083	-0.123734	-0.0477012	-0.133887	-0.0972602	-0.115043	-0.0881413	-0.11154	0.10217	-0.00225044	-0.141596	-0.0985237	-0.0579459	-0.0804965	-0.106047	-0.110056	-0.100521	-0.0568282	-0.0346187	-0.147653	-0.00798163	-0.185941	-0.129003
517	0.164909	-0.0221941	-0.174747	0.0501862	0.0789334	-0.0877409	0.223552	-0.26244	0.0105415	-0.00880447	-0.0704537	-0.134855	0.20798	0.0183367	0.0189987	-0.706813	0.120385	0.0418104	0.0383546	-0.131428	0.196387	-0.176172	-0.0633234	0.0299452	0.00234114	-0.00405195	-0.0663971	-0.00886727	0.125801	-0.322231	-0.0521393	0.181958	-0.164214	-0.131001	0.206347	-0.19991	-0.043753	0.538621	-0.0475401
518	-0.133529	-0.242213	-0.0155377	0.0280885	-0.0883681	0.1373	0.0777338	-0.228981	0.0196652	-0.034345	-0.160873	-0.0982012	0.112413	0.0200986	0.079171	-0.0326392	0.0532168	-0.14966	-0.262245	-0.399936	0.034535	0.0949342	-0.0561707	0.126325	0.133253	-0.153938	0.132134	0.184588	0.0290727	0.0300937	-0.00653554	0.14531	-0.0095598	-0.140032	0.128201	-0.082524	0.130169	0.126289	-0.00582905
519	0.175973	0.0721171	0.0122434	0.203297	-0.0875347	0.262059	0.126824	0.212943	-0.0175656	0.0488279	0.251411	0.035829	-0.0814363	0.0541681	0.18425	0.0114477	0.071832	-0.085723	-0.0676595	0.0310852	0.141145	-0.0149615	-0.121281	-0.0116794	0.274695	-0.285124	0.489872	-0.202887	0.106467	0.0103556	-0.000706082	0.0596579	0.175757	0.194978	-0.0579	0.0141074	-0.0262823	0.0383373	0.311445
520	-0.0438772	-0.0331218	-0.0631287	-0.0398135	-0.0242942	-0.0341118	-0.0148752	-0.015286	-0.00423611	-0.0160647	-0.0915645	-0.0454929	0.0182798	-0.112681	0.0255851	-0.034069	-0.0947787	-0.0465655	0.026831	-0.0787117	-0.00555948	-0.0550767	-0.0479677	-0.053543	0.143505	0.0222929	-0.20901	-0.0418803	-0.0350801	-0.0859721	-0.0965224	-0.0178294	-0.0117726	0.0128617	0.00131674	-0.0532351	-0.0743416	-0.0138526	-0.0348942
521	-0.355567	0.0235055	0.152729	-0.0970369	-0.080534	0.149193	-0.150895	-0.0469627	0.0705319	0.0244163	0.0984422	0.149601	-0.0351942	0.0742822	-0.0775951	-0.0940534	-0.016345	0.120172	0.10989	0.176785	0.0196627	0.0327243	0.117674	0.193827	0.424444	0.0677196	0.2638	0.0425089	0.0832532	-0.173955	0.203782	0.0334996	-0.00793518	0.165099	0.0685999	0.144885	-0.323136	0.0679737	0.0574658
522	-0.0856286	-0.0851266	-0.0762993	-0.720327	-0.0789857	-0.115682	-0.109535	-0.0411651	0.00498436	-0.107487	-0.158317	-0.21194	-0.17745	-0.294307	-0.134668	-0.0927083	-0.148257	-0.0126586	-0.0567128	-0.230742	-0.126615	-0.17487	-0.0641407	-0.193614	0.0934755	-0.09224	-0.307355	-0.0369264	-0.192384	-0.19422	-0.221185	-0.148555	-0.140682	-0.0367502	-0.0386522	-0.188931	-0.0402749	-0.180489	-0.144424
523	0.0767407	0.119397	0.00634366	0.117722	0.0076872	0.035317	0.208305	0.00960196	-0.00696025	0.0170791	-0.0588945	-0.0581744	0.0548329	-0.0274144	-0.0578449	-0.183183	-0.0319882	-0.0360444	0.106419	-0.0576217	0.136805	-0.214425	-0.0417041	-0.00285344	0.291015	-0.191186	0.110983	0.0814257	0.0684385	-0.382352	0.0669586	0.150206	0.0426039	-0.0386536	0.158932	-0.00947029	0.0687803	0.282037	0.0498028
524	0.0452751	-0.191348	0.135045	0.0823259	-0.0258409	0.12699	0.0644284	0.0842988	-0.00258482	-0.207381	0.0149156	-0.00887423	-0.0539834	0.100148	-0.0400969	0.119807	-0.101074	-0.059559	0.0690384	0.0808812	0.208552	-0.104662	-0.0564883	0.00672358	0.206329	-0.040964	0.165941	-0.0292554	0.180737	-0.314861	0.135171	0.0791868	0.0619424	0.315476	0.00129126	-0.0100708	0.0874157	-0.0936456	0.301635
525	0.309878	0.236648	0.0966542	0.262045	0.368876	0.426583	0.483198	0.000000000e+000	-0.136687	0.170589	0.000000000e+000	0.000000000e+000	0.508586	0.000000000e+000	-0.0275012	-0.267411	0.18355	0.0737016	0.536736	0.000000000e+000	0.727655	0.000000000e+000	0.0637617	0.452234	0.337949	0.238216	0.349733	0.272091	0.251109	0.000000000e+000	0.346018	0.561486	0.000000000e+000	0.12152	0.783473	0.000000000e+000	0.000000000e+000	0.161317	0.000000000e+000
526	-0.52836	-0.147941	0.120041	-0.0432373	0.0843557	0.100333	-0.827974	0.0065777	0.0620146	-0.0361417	-0.199599	0.0439516	-0.347306	-0.190639	-0.00255223	-0.000106745	0.0181397	0.0598749	0.161394	-0.0946796	-0.516289	-0.217716	-0.143456	0.0300249	0.11704	-0.102417	0.14885	-0.0242056	0.00845161	-0.146393	-0.128138	-0.856203	0.118694	0.0497414	-0.290573	-0.0237856	-0.316846	-0.418612	0.123752
527	0.07585	0.102096	0.0707835	0.0862036	-0.00233031	0.0246606	0.0112256	0.185143	0.0724559	0.0260659	-0.388727	-0.0158936	-0.101318	-0.14723	0.0688306	0.0646957	0.084093	0.025079	-0.200527	0.0143297	0.0116219	0.161324	0.0392585	-0.0424619	0.166763	0.0912546	0.266481	-0.0283901	-0.0537101	0.148482	0.0747572	0.293581	-0.286383	-0.0495672	-0.059516	0.00384488	0.20836	0.124566	-0.192791
528	0.0103249	0.0833621	0.0729544	-0.0975246	0.11186	-0.108627	-0.0262411	0.0477639	0.0346963	-0.016023	0.0540367	0.128235	0.0941509	-0.173083	0.187644	-0.116859	0.118106	0.121668	0.251106	0.135006	0.0275409	0.038904	0.110473	-0.0374957	0.30228	0.119636	0.323702	-0.044507	0.0497349	0.071355	0.127102	-0.0524671	0.0850823	-0.0423032	0.0644713	-0.0818804	-0.124755	0.0807021	0.389131
529	0.0961018	0.216357	0.489283	0.10596	0.295455	-0.111515	0.0213037	0.22913	0.0560889	0.111417	0.273719	0.0526765	0.0825486	0.00578963	0.119947	-0.128644	-0.0904576	0.42934	-0.151237	0.120375	-0.0116845	-0.100208	-0.0150141	0.0740992	0.101756	0.10753	0.118905	0.336563	0.108115	0.193412	0.232034	0.0463316	0.383287	-0.143172	0.265806	0.00169012	0.0752047	0.0171913	0.149252
530	0.0987373	0.0109159	-0.145137	-0.0477279	-0.0234508	-0.0153687	0.0671934	-0.0497066	-0.0576953	-0.0585958	-0.0572222	-0.0847036	-0.420184	-0.107455	-0.0553053	-0.145171	-0.124357	-0.0574457	0.00323639	-0.0752507	0.0348075	-0.0777037	-0.0843722	-0.0182798	0.0614783	0.0268281	-0.130502	-0.0430262	-0.0797468	-0.0608456	-0.0903483	0.00341872	-0.0849164	-0.0939221	0.0481089	-0.0890029	-0.0481422	0.0665765	-0.0534897
531	0.0883139	0.14544	-0.201066	0.0737167	-0.0083911	0.173346	-0.0454455	-0.0161522	-0.172615	-0.0785943	0.0293342	-0.0127156	-0.123556	-0.163149	-0.079411	-0.0471681	-0.0403404	0.428199	-0.0753737	-0.0624597	0.0097567	0.020952	-0.144178	-0.0490282	0.063883	0.0996873	0.0416528	-0.0843142	0.0317044	-0.0815658	-0.0635034	-0.0736304	-0.578696	-0.0214736	-0.0364183	-0.11705	-0.00535587	0.357481	0.06493
532	0.232966	-0.0351277	-0.0640569	0.0194074	-0.133293	-0.0499332	0.221675	-0.00915065	-0.149594	-0.0433943	-0.0933476	-0.0972406	0.031037	-0.0436837	-0.0834736	-0.0595449	-0.0987358	-0.0671787	0.0209127	-0.0858124	0.133843	0.0328936	-0.12027	-0.0385509	0.0669268	-0.00523734	-0.0800541	-0.0871992	-0.08598	-0.103695	-0.0829009	0.135372	0.0314457	-0.035884	0.0570347	-0.141294	0.00847482	0.296984	-0.0455498
533	-0.0880589	0.202333	0.0298806	0.102449	0.223961	-0.108001	-0.130123	0.133406	0.0420663	0.0582338	-0.191149	0.0155716	0.00628177	-0.120678	0.132811	-0.166735	-0.0156876	0.259932	0.0732081	0.101812	-0.0687579	-0.170011	-0.0211051	0.0131603	0.022454	0.00217347	-0.00347087	0.0608134	0.105305	-0.00746314	0.0320876	-0.0733067	0.0669537	0.074236	0.00247344	-0.0942157	-0.229424	-0.291083	0.150803
534	-0.218044	0.0134584	0.0312365	-0.0172756	0.0823952	0.0319112	-0.00805378	0.190697	0.171061	-0.0346081	-0.0209125	0.0263555	-0.00871218	-0.109157	0.041134	-0.11742	-0.018946	0.147468	0.0163576	0.0777552	-0.111228	-0.0558959	0.122932	-0.200169	0.196612	-0.0759053	0.0599603	0.0886754	0.0694792	0.0665714	0.0881069	-0.0319009	0.257061	0.031437	0.0407699	-0.0116242	0.0230737	-0.0170978	-0.164162
535	-0.203279	0.0812462	0.0135441	-0.0827651	-0.0296789	-0.118598	-0.180788	0.0451002	-0.00150641	-0.0833363	-0.211094	-0.0498161	-0.0655207	-0.0673356	-0.074862	-0.121675	-0.0600612	0.00225352	0.0456112	-0.08918	-0.0814846	0.00572514	-0.091558	-0.113154	0.0669243	-0.014753	0.0249787	-0.0732502	-0.12239	-0.0043074	-0.0545076	-0.0393942	0.751456	-0.142838	-0.129425	-0.0701134	-0.020886	-0.0419367	0.0305832
536	0.282524	-0.14718	0.0496925	0.158908	-0.266578	0.31234	-0.0267876	0.0968127	-0.135269	-0.0257783	0.351102	0.00935958	-0.106086	0.184227	0.170663	0.512744	0.10557	-0.140654	0.171713	-0.0606216	-0.0339966	0.29506	-0.0240626	-0.193033	-0.0243458	-0.165095	0.37827	-0.0602233	0.0663218	-0.0968557	-0.0452544	0.2967	0.581344	0.405562	-0.0499132	-0.0326126	0.210188	-0.0473494	0.277288
537	0.438304	0.000000000e+000	0.000000000e+000	0.000000000e+000	0.000000000e+000	0.000000000e+000	0.514635	0.000000000e+000	0.146736	0.000000000e+000	0.000000000e+000	0.000000000e+000	0.695557	0.000000000e+000	0.000000000e+000	0.000000000e+000	0.0371583	0.000000000e+000	0.000000000e+000	0.000000000e+000	0.64633	0.000000000e+000	0.000000000e+000	0.000000000e+000	0.000000000e+000	0.000000000e+000	-0.139382	0.000000000e+000	0.152127	0.000000000e+000	0.118384	0.367948	0.000000000e+000	0.000000000e+000	0.946203	0.000000000e+000	0.000000000e+000	0.545736	0.000000000e+000
538	-0.787085	0.211724	0.509056	0.492111	-0.422096	-0.185525	0.179473	-0.175052	0.210923	0.515001	0.399837	-0.215117	-0.212868	0.284808	0.2688	0.201445	-0.928247	0.369664	0.203108	0.321269	-0.345089	0.487879	0.363223	0.475054	0.132596	0.0405962	0.0890048	0.554754	0.0909501	0.480623	0.415437	0.120088	0.510418	-0.151766	0.0215654	0.157397	0.223142	0.017902	-0.0735268
539	0.120994	0.0169263	0.0788193	0.10159	-0.0970108	0.0345141	0.106328	0.245082	0.125345	-0.062249	0.0871298	-0.106823	0.0594747	-0.0815724	-0.179478	-0.129237	-0.195101	0.06916	0.140774	-0.0186114	0.0244829	-0.189622	0.0287672	-0.0212316	0.113114	-0.0339156	0.0828449	-0.0819954	0.0225885	-0.00722602	0.0885884	0.0618329	-0.0436807	-0.00789033	0.0663868	-0.0981311	-0.103375	0.160366	0.141602
540	-0.324119	-0.0157598	-0.129861	-0.081358	-0.0300098	-0.0474589	-0.298723	-0.0595099	-0.0392468	-0.0263049	-0.0658811	-0.0732293	-0.121652	-0.104841	-0.0259589	-0.0712262	-0.103765	-0.0517196	-0.0228488	-0.07027	-0.244652	-0.0680184	-0.032042	-0.0749881	-0.00429831	0.0415124	-0.178115	-0.0270811	-0.0387552	-0.0691528	-0.118278	-0.260411	-0.0659366	-0.0418834	-0.0377451	-0.0934011	-0.0235576	-0.239187	-0.0516414
541	0.000000000e+000	0.000000000e+000	0.000000000e+000	0.221076	-0.1497	-0.109629	0.490461	0.115126	0.000000000e+000	0.000000000e+000	0.000000000e+000	0.000000000e+000	0.388364	0.000000000e+000	0.000000000e+000	0.000000000e+000	0.000000000e+000	0.379102	-0.611778	0.0678888	0.589753	0.000000000e+000	0.000000000e+000	0.336669	0.000000000e+000	0.00253523	0.000000000e+000	0.000000000e+000	0.0526492	0.000000000e+000	0.166483	0.650698	0.00821988	0.000000000e+000	0.695766	0.0478	0.000000000e+000	0.740339	0.000000000e+000
542	-0.35995	0.160469	-0.0520609	-0.000967847	0.0719056	0.0988908	0.316028	0.0147805	-0.0491665	-0.0319322	-0.196009	0.076443	0.0262549	-0.0303355	0.0458442	-0.129826	-0.0272533	-0.0343932	0.0953572	0.0681993	0.020738	0.199255	0.0736277	-0.115251	0.0828633	-0.0888125	0.356456	-0.0559904	0.0170364	0.0997092	-0.0323117	0.217139	0.0966526	0.340647	-0.0555887	-0.0137313	0.301721	0.071605	0.0631052
543	-0.0604864	-0.0492611	-0.115182	0.116787	-0.295634	-0.155523	-0.0254978	0.087684	-0.108135	-0.149779	0.0830912	-0.0357836	-0.0550026	-0.0069167	0.181061	0.256009	-0.100361	-0.210886	0.280135	-0.117688	0.177366	0.0568895	0.00450164	0.0819796	0.270949	0.142953	0.16284	-0.139369	-0.0503825	-0.308857	-0.0199296	0.182603	0.139409	-0.0658162	-0.0417757	0.0120638	0.127872	0.0231623	-0.00661132
544	-0.00859349	0.0381716	-0.419032	0.143458	0.126085	0.10143	-0.243584	0.0370304	0.109637	0.143047	0.0190047	0.0196657	0.0396111	0.0388674	0.0702288	0.148668	-0.241845	0.0343544	0.100255	0.163454	-0.18057	0.061217	-0.281587	-0.0210741	-0.060066	0.0667997	-0.101341	0.106241	0.150838	0.0985531	-0.127608	-0.177387	0.111255	-0.0454798	0.124372	0.0984566	-0.0541341	-0.0935893	0.0834932
545	-1.01871	-0.024165	-0.161008	0.0292528	-0.223567	-0.0517601	-1.46442	-0.0498337	-0.0446557	-0.0730443	-0.0348156	-0.159088	-0.723519	0.0580167	-0.0462469	-0.121023	-0.00460029	-0.110567	0.0786239	-0.141217	-1.37935	0.0296915	-0.0712949	-0.0430364	-0.0895888	0.0821283	0.0162188	-0.0745027	-0.0296845	-0.121417	-0.0905192	-1.04318	-0.00780949	-0.0626359	-0.298438	-0.149697	0.0672619	-1.09535	-3.05458e-05
546	0.0428378	-0.0425303	0.107021	-0.0775122	-0.0457193	0.121835	0.0713516	-0.0131124	0.0545608	0.00572332	-0.0531387	0.0240796	-0.0520532	-0.0681707	0.108163	-0.0778254	-0.0295513	0.00495689	0.221627	0.0206613	0.0164116	-0.0594829	0.178549	0.0118087	0.256647	-0.0807797	0.148652	-0.0699194	0.0515985	-0.0235566	0.0805219	0.0680316	-0.0403897	0.0525322	-0.0238785	0.0195139	-0.0866075	-0.0282117	-0.0843217
547	0.059051	-0.085768	-0.268249	0.110622	-0.194705	-0.0841205	0.169147	-0.128823	-0.149005	0.0815823	-0.11963	-0.0260637	0.0110937	0.0818574	-0.0150922	-0.207641	-0.0331692	0.0294728	0.0573792	-0.136715	0.092611	0.0522207	0.0599584	-0.0464683	-0.241186	0.0302715	-0.0318264	-0.271545	-0.344967	-0.216503	0.147394	0.152951	-0.0374386	-0.242734	0.110407	-0.0241522	0.000000000e+000	0.0297903	-0.0196262
548	-0.0743362	-0.0702361	0.107188	-0.0753571	0.0553232	-0.143877	-0.153759	-0.0210392	0.0436224	-0.0277053	-0.0565449	0.013757	-0.0731652	-0.0383302	0.0260911	-0.0995317	-0.0609992	0.078385	-0.150417	-0.0637945	-0.109079	-0.0944652	-0.0486902	0.0334558	0.0318456	-0.057793	-0.0163392	0.0153652	0.0452683	-0.0241202	0.0208283	-0.134411	0.102353	0.0513317	0.0388851	-0.00454318	-0.0818536	-0.00615659	0.000200377
549	-0.119577	-0.0467269	0.0655387	0.0348373	0.0402081	0.0314212	0.0049573	0.168207	0.00472305	0.0209139	-0.16297	0.094147	-0.0788483	-0.0904398	-0.0023867	0.0614119	-0.0802235	0.138412	-0.0414087	0.0697355	0.0105852	-0.0765185	0.0469079	-0.0788235	0.0774337	-0.0745217	0.154351	-0.0309758	0.145234	-0.0192903	0.148987	0.107564	0.112557	0.129974	0.0352917	0.136214	0.0434211	-0.0412905	-0.0434023
550	-0.319375	-0.178357	0.0579218	-0.00837703	-0.0251758	-0.108778	0.00340444	-0.00852068	-0.0447869	-0.126718	-0.0421672	0.00985165	-0.104188	-0.118491	0.0466218	-0.180854	-0.0709943	-0.0726257	-0.117739	-0.0250498	-0.0534245	-0.150898	-0.137668	0.015544	-0.0723182	-0.100029	0.111752	-0.126107	0.0278916	-0.128351	-0.00885705	-0.0408865	-0.0281529	-0.177644	0.0950848	-0.0844264	-0.412403	-0.126833	-0.122271
551	0.238967	0.100806	-0.0204936	0.0366307	-0.275447	0.212339	0.181854	0.199379	-0.0500082	-0.118323	0.206307	0.0337575	-0.0233028	0.319563	0.124982	0.331952	0.077791	-0.213512	0.203669	-0.104598	-0.0278199	0.297336	0.023954	0.0656572	-0.0130634	0.100785	0.289084	0.190018	0.0751175	-0.0267308	0.154063	0.326192	0.20381	0.501795	0.202077	-0.0837389	0.434246	0.0186461	0.124411
552	-0.0360926	-0.610403	-0.0932891	-0.0273945	-0.321292	-0.128493	0.186519	-0.508547	-0.38393	-0.288434	-0.530299	-0.400769	-0.45081	-0.179978	0.000000000e+000	-0.462175	-0.110998	-0.163141	0.000000000e+000	-0.158788	-0.177974	0.000000000e+000	-0.344916	0.163627	-0.443525	0.000000000e+000	-0.00828405	-0.399119	0.0569685	-0.580688	-0.135472	0.0323074	-0.214393	0.000000000e+000	0.144606	-0.677738	-0.482671	-0.479989	0.106625
553	0.491551	-0.0206864	0.36201	0.676429	-0.0943865	0.339938	0.260874	-0.154664	-0.225623	-0.209617	0.498453	-0.248342	-0.0152648	0.303033	-0.0678778	0.553007	-0.115338	-0.192519	-0.13577	0.22791	-0.0950903	0.177838	-0.10626	0.0680052	0.0649642	0.0482458	0.459192	-0.235989	0.35698	-0.161922	-0.146666	-0.0262599	0.41939	-0.203417	0.0755805	-0.106044	0.395655	-0.0716086	0.439341
554	0.0347622	1.84861	1.56106	1.57146	1.56812	1.21803	0.0666502	1.20707	1.58026	1.55444	1.39496	1.44635	-0.0864189	1.37383	0.471792	1.83112	1.36198	2.08202	1.92279	1.32641	0.322742	1.71317	1.87428	1.31846	1.71256	1.71692	1.48548	1.73235	1.55491	1.40623	1.38383	0.474335	1.59387	1.35724	-0.095721	1.70025	1.78187	-0.137067	1.70961
555	-0.264806	-0.0913837	0.181186	0.0144664	0.0280108	-0.125709	-0.365737	-0.0743041	0.0202724	-0.0655991	-0.121377	0.345443	-0.0884655	0.0412954	0.181683	-0.242444	-0.0465108	0.146607	-0.0907304	-0.00978509	-0.0589282	-0.0728009	-0.0500721	0.17145	0.121661	0.0901304	0.0164312	0.0384196	-0.00759437	0.034926	0.0567933	-0.180351	-0.122926	-0.150505	-0.0183798	-0.0397997	-0.175799	-0.0308039	0.181223
556	0.139193	0.133189	-0.0216906	0.0400127	-0.159407	0.105161	0.060369	0.100691	-0.0751219	0.139845	0.162133	-0.152185	-0.00996215	-0.122851	0.0410285	-0.23942	0.0695129	-0.0990334	-0.0470789	-0.00810955	0.119379	-0.068106	-0.153146	-0.157343	-0.0832733	0.140327	-0.0359897	0.0600326	-0.0949149	0.162112	-0.021144	0.309675	-0.248403	0.0383937	0.0639314	-0.110657	0.542374	0.086292	0.122345
558	-0.183432	0.116588	0.157821	0.14384	-0.0275851	-0.0766078	-0.122641	-0.018458	-0.0404419	-0.0592604	-0.137077	-0.00554158	-0.0639004	-0.13675	-0.111372	-0.273263	-0.00684762	0.0355272	0.0144441	-0.0528141	-0.0258564	-0.0730116	-0.042541	-0.00965886	0.00744396	0.189613	0.218883	0.0426731	0.113807	-0.0705052	0.126657	0.00857301	0.0801512	0.207428	0.0469052	0.0431998	-0.036335	-0.0724934	-0.0515235
559	-0.0410866	-0.0572129	-0.0569605	-0.138995	0.00273774	-0.105669	-0.0111831	-0.073986	-0.16252	-0.0729478	-0.264403	-0.0677934	-0.0628609	-0.174022	-0.0186584	-0.191166	-0.145869	-0.04356	-0.158161	-0.104721	-0.0695015	-0.381845	-0.217746	-0.12021	-0.0338546	-0.099318	-0.293596	-0.165361	-0.088612	-0.131685	-0.177429	-0.0914077	-0.00567092	-0.231752	0.037642	-0.163356	-0.280643	0.010463	-0.132459
560	0.00369538	0.0813345	0.171388	0.180035	0.000585332	0.0521337	0.142664	0.237732	-0.161254	0.0610283	0.290239	0.192072	0.0763637	0.0905134	0.204859	-0.00979624	0.0427985	0.00550467	-0.0150267	0.172873	0.157462	0.133618	0.0508049	0.189927	0.0222631	0.0693718	0.373317	-0.0803745	0.171526	0.08459	0.202861	0.367733	0.229431	0.304334	0.112849	0.148489	-0.0166042	0.205682	0.239087
561	0.0713029	-0.14393	-0.0751923	0.181382	-0.0127309	0.0331941	0.108014	-0.00606083	-0.202012	0.00992917	-0.0547701	-0.209653	-0.234836	-0.0233328	-0.130377	-0.113432	-0.155866	-0.182297	-0.298149	-0.0826875	0.0537072	-0.240453	-0.129852	-0.139966	-0.00214226	-0.00943491	0.022459	-0.175592	0.0188575	-0.117394	-0.0557844	0.0435155	-0.190936	-0.126419	0.121417	-0.0969008	-0.296113	0.0689411	0.0283435
562	0.00625086	0.15431	0.231046	0.0188625	0.0545628	0.0684047	-0.00116608	-0.443091	0.0936699	0.0451594	0.086263	0.135678	0.148037	0.185641	0.326182	-0.0277252	-0.0101095	0.122646	0.372816	-0.34637	0.347589	0.299941	-0.0501654	0.180636	0.195497	0.0753442	-0.185257	-0.190692	0.127891	0.0143291	0.0254912	0.043025	0.122182	0.416762	-0.156522	0.163017	0.0534867	0.0980411	0.199065
563	0.223089	-0.248779	-0.340624	0.133534	-0.0980625	-0.250067	0.111402	-0.106227	-0.179648	-0.323718	-0.536889	-0.373549	-0.735849	-0.661068	0.000000000e+000	-0.385455	-0.386987	-0.0931241	-0.76362	-0.182745	0.227043	-0.324693	-0.31905	-0.0848637	-0.0274603	-0.0238497	0.0919626	-0.589383	-0.15677	-0.588116	-0.0901366	0.160598	-0.135083	-0.246477	0.132155	-0.281374	0.000000000e+000	-0.5337	-0.0756345
564	-0.0706472	-0.0440949	-0.190604	-0.0398224	-0.0680215	-0.00842345	-0.112827	-0.00694792	-0.100286	-0.0581773	-0.102761	-0.144919	-0.13116	-0.119743	0.0521603	-0.00762318	-0.112051	-0.155511	-0.0928394	-0.0957355	-0.0795476	-0.0910669	-0.100619	-0.0707886	-0.0610588	0.0263228	-0.172506	-0.147887	-0.0887231	-0.0905524	-0.0473736	-0.00291782	-0.0931105	-0.0141827	-0.0138841	-0.105732	0.0328667	-0.0813656	-0.0287869
565	-0.0862324	0.0159734	-0.0590041	-0.00325486	-0.0179758	0.02622	0.123092	0.0374058	-0.0477276	-0.0101774	-0.042121	-0.0187567	-0.0548507	0.00980367	0.0216249	-0.0658259	-0.0635707	-0.0053019	-0.0836092	-0.0512414	0.00103563	0.0137966	-0.0586357	-0.0386295	-0.0373782	0.0649147	0.00736685	-0.156475	0.0490264	-0.071568	-0.0233364	0.0772731	0.0246612	-0.22284	0.137343	-0.02757	-0.0736853	0.021511	0.0317455
566	-0.188166	-0.0192347	-0.094758	-0.129878	0.00131076	-0.039984	-0.353002	-0.0931636	-0.048553	-0.104414	-0.121233	-0.0942172	-0.178418	-0.123501	-0.0742178	-0.105725	-0.188693	0.0297186	-0.0699759	-0.147951	-0.302173	-0.175624	-0.0919411	-0.0934609	-0.0693295	-0.00320475	-0.112851	-0.0861493	-0.0526743	-0.107839	-0.151341	-0.345627	-0.0037095	-0.0613949	0.000628213	-0.152744	-0.0821262	-0.26436	-0.0201066
567	-0.175797	-0.315183	0.115608	0.254516	0.0625828	0.144889	-0.536462	0.164001	0.00921412	-0.146377	0.025444	-0.0696873	-0.30923	-0.0457417	-0.195052	-0.0166734	-0.00519988	-0.0323006	-0.293228	-0.0733991	-0.357077	-0.0855609	-0.0899491	0.0736304	-0.115418	-0.0814138	0.234289	-0.134215	0.0219587	-0.282666	0.0333954	-0.234364	0.162636	-0.619098	-0.140014	-0.0917313	-0.401195	-0.318443	0.0405287
568	0.0571685	-0.151557	0.0490345	0.171098	-0.0765956	0.265239	0.113125	0.0260056	-0.0396185	0.0190184	0.0874786	0.0754278	-0.0722267	0.134355	0.0665307	0.0295264	-0.151984	-0.0467978	0.145467	-0.070612	0.064144	-0.102553	0.0988839	0.0446502	0.153241	-0.0736191	0.242935	-0.280973	0.0681593	-0.0862685	0.176596	0.0799896	0.00395543	-0.036292	0.0582829	-0.0352339	-0.362189	0.0280779	0.286395
569	-0.136297	0.0526452	-0.151201	0.0270913	-0.115551	-0.0817575	-0.183556	0.00996533	-0.102959	-0.0876154	-0.0760058	-0.164759	-0.145542	-0.129929	-0.0745375	-0.0679214	-0.0766671	-0.128484	-0.117813	-0.0844518	-0.108916	-0.027649	-0.122707	-0.0984281	-0.0880301	0.0624802	-0.145258	-0.128339	-0.0986866	-0.13571	-0.146588	-0.04259	-0.0602648	-0.106344	-0.00826745	-0.130453	-0.151001	-0.0822504	-0.0420548
570	0.20354	0.0862891	0.315968	0.270214	0.251076	0.0517602	0.00351053	0.142555	0.0938038	0.170489	0.137176	0.237891	0.108478	0.236038	0.0152123	0.261792	0.046662	0.380569	0.0987802	0.150756	0.315437	0.277479	-0.023498	0.200739	-0.0731889	0.14219	0.150876	0.23156	0.219974	0.0527242	0.177096	0.217467	0.228851	-0.030828	0.31018	-0.0507772	-0.0680272	0.137625	0.366529
571	-0.291907	-0.00588704	0.179343	0.101485	-0.0876383	0.0287301	-0.0601703	-0.0328582	-0.0626991	0.00888536	-0.119401	-0.0976117	-0.0251394	-0.0336696	0.0374365	-0.149541	-0.0816004	-0.0389622	-0.115512	-0.0769316	-0.0925264	-0.101307	0.0271861	0.0492422	0.032357	0.0411937	-0.0549507	-0.116287	-0.0820218	-0.0681937	-0.0670646	-0.169542	0.0936468	-0.133597	-0.0634547	0.0687029	-0.0469957	-0.104849	0.08614
572	-0.238862	0.0289945	-0.0637922	0.0188248	-0.0622669	0.0407802	0.00216507	0.160839	-0.0136823	0.0909271	0.0641519	0.0113017	-0.0405386	0.0291716	0.0668787	0.08986	0.0233099	0.0946572	0.0601966	0.0573048	0.123462	-0.114115	0.034073	0.0218585	0.150162	-0.102948	0.252853	-0.108718	0.0719087	-0.109597	-0.0256601	-0.093474	0.140236	0.374896	-0.0543533	-0.0140273	0.171682	-0.101143	-0.0693236
573	0.000000000e+000	0.205182	-0.087644	-0.209057	0.0138415	-0.0613926	0.0515953	-0.107703	-0.0702353	-0.158299	-0.136833	-0.160962	-0.0225767	-0.167524	-0.22696	-0.215377	-0.177453	0.0204079	-0.212578	-0.00618179	0.0527665	-0.235394	-0.32564	-0.115127	0.000000000e+000	-0.0536143	0.033734	-0.536415	0.206097	-0.35886	-0.208205	0.15055	-0.0531151	-0.746626	-0.0508796	-0.266876	-0.39153	0.26104	0.00167097
574	-1.46815	-0.225629	-0.0517288	-0.123346	-0.0116505	-0.0519102	-0.410016	-0.0535865	-0.0632885	-0.110522	-0.114363	-0.0533476	-0.232021	-0.181785	-0.0628481	-0.134146	-0.142737	-0.00631009	-0.0893367	-0.116874	-0.302803	-0.252009	-0.100326	-0.0379249	-0.047629	-0.140708	-0.153784	-0.166165	-0.0225506	-0.0840043	-0.11435	-0.373475	0.0413005	-0.202634	-0.21021	-0.140232	-0.23261	-0.272976	0.00262565
575	0.0816721	-0.104205	-0.0936841	0.385731	-0.0412035	0.209783	0.0828541	0.179289	-0.191435	0.0851725	0.22305	-0.365911	-0.225366	0.205471	0.0796769	0.0290104	0.0601028	-0.290625	0.0085201	-0.185914	-0.123113	0.208073	-0.113381	0.0288087	-0.12694	0.31912	0.0457068	-0.370978	-0.0886082	-0.210291	-0.133497	0.0692256	0.232495	-0.0143032	-0.362164	-0.167112	0.122574	-0.33419	0.244458
576	-0.225537	0.144802	0.0287386	0.0275678	0.00108929	-0.0387852	-0.202561	0.0655404	-0.0941877	0.0734146	-0.0608369	-0.21246	-0.112111	-0.131618	-0.0125386	-0.124187	-0.0808922	0.0895278	0.0351374	-0.0629231	-0.0755654	0.0383864	-0.0718073	-0.107518	0.112488	0.212464	0.0329497	-0.0204707	0.460491	-0.0793556	-0.129899	-0.0238725	0.192631	-0.033598	-0.0552648	-0.0894092	0.141886	-0.121821	-0.0530813
577	-0.509403	0.0709235	-0.111838	-0.00497701	-0.097098	-0.0721512	-0.436108	-0.0179722	-0.0959273	-0.0987714	-0.0776964	-0.154635	-0.199173	-0.0903959	-0.0635816	-0.163828	-0.143379	-0.092876	-0.115168	-0.0572258	-0.217274	-0.140037	-0.0692521	-0.138407	-0.0792416	0.0283403	-0.115348	-0.117284	-0.0377031	-0.0956962	-0.150398	-0.237554	-0.0554069	-0.190543	-0.163072	-0.180269	-0.056237	-0.286278	-0.0288092
578	-0.0280755	0.267757	0.483829	0.1554	0.298519	0.332322	0.290723	0.267436	0.209863	0.161773	-0.606457	0.292087	-0.0940049	0.219431	0.310135	-0.754517	0.249997	0.169159	0.0505445	0.41855	0.144733	0.410021	0.117778	0.380151	-0.232531	-0.156335	0.335047	0.158646	-0.0417252	0.233997	0.846183	0.109138	-0.405697	-0.424437	-0.0188183	0.286223	0.338004	0.465015	-0.263282
579	-0.218274	-0.0928104	-0.182503	-0.17234	-0.117312	-0.112091	-0.212036	-0.0924088	-0.104397	-0.0961621	-0.1558	-0.113858	-0.17411	-0.167939	-0.0203429	-0.144409	-0.145609	-0.130082	-0.126073	-0.16072	-0.173565	-0.148144	-0.178582	-0.102439	-0.12959	-0.20862	-0.264506	-0.119813	-0.0673767	-0.11332	-0.14581	-0.171242	-0.0752889	-0.155409	-0.103242	-0.155996	-0.142545	-0.199549	-0.134425
580	-0.022154	-0.0518785	-0.100836	-0.575904	-0.0574079	-0.123156	0.0206135	-0.0443964	-0.0376106	-0.0649066	-0.0722417	-0.000591935	-0.0596494	-0.157153	0.0100686	-0.0843466	-0.099271	-0.04012	-0.0790667	-0.0841779	-0.00956627	-0.0404115	-0.0193984	-0.056525	0.0546018	-0.539386	-0.213166	0.00657872	-0.0625596	0.0117094	-0.0169425	0.139778	0.0356233	-0.145863	-0.113599	-0.144614	-0.227007	-0.014019	-0.000131491
581	-0.0485633	-0.187006	0.03986	-0.213695	0.0782315	0.000195087	-0.108664	-0.0385709	-0.0240596	-0.0742029	-0.129248	-0.0202156	-0.0932521	-0.147684	-0.11015	-0.0639838	-0.125802	0.105352	-0.0364966	-0.119635	-0.109157	-0.18548	-0.0609902	0.00244072	-0.133018	-0.0978429	-0.153852	0.00770989	-0.0539206	-0.0898532	0.00296733	-0.270029	0.0938718	-0.228792	-0.0387138	-0.110918	-0.307652	-0.119072	-0.0409858
582	-0.207867	-0.0753741	-0.0456872	0.180667	-0.0519216	-0.17665	0.00138507	0.131814	-0.131354	-0.0599496	-0.127495	-0.0406521	-0.00601653	0.190656	0.0917683	-0.075427	-0.0794339	-0.102376	-0.530463	-0.194566	0.229563	0.28189	-0.0486931	0.235122	0.0511461	0.0598895	0.0875199	-0.0246749	-0.0964823	0.256623	-0.0805627	0.244667	-0.0611388	0.265352	-0.403515	-0.177061	0.000000000e+000	0.139564	0.106128
583	0.155172	-0.109069	-0.424259	0.324168	0.158117	0.250356	0.101994	0.180243	0.168024	0.20164	0.0189396	-0.0693761	0.0543846	0.174899	0.222013	0.281883	-0.430424	-0.182548	-0.39801	0.0258804	0.0118172	0.0827086	-0.509874	-0.0102057	-0.114223	0.0855821	0.0607303	0.197055	0.381282	0.110272	-0.0697644	0.213846	0.156438	-0.211417	-0.0944693	0.110314	-0.194322	-0.0529327	0.179244
584	0.168835	-0.0667053	-0.288863	0.0971879	-0.309462	-0.0490795	0.124686	-0.244095	-0.0716727	-0.0925471	-0.150468	-0.169576	-0.128699	-0.250532	0.000000000e+000	-0.491976	-0.356719	-0.248374	-0.549619	-0.174674	0.17557	-0.316415	-0.422771	-0.198531	-0.0724876	0.0497758	-0.105749	-0.0439202	0.0299297	-0.373284	-0.223509	0.0345841	-0.0509033	-0.268029	-0.0532769	-0.423626	0.0406625	-0.17898	0.0877594
585	-0.300707	-0.00550064	-0.13088	-0.0345952	-0.0808685	-0.14776	-0.350695	-0.0684766	-0.095024	-0.0385034	-0.0552041	-0.119143	-0.226607	-0.105845	-0.230609	-0.16129	-0.121813	-0.0773399	-0.145787	-0.0740914	-0.167213	-0.141534	-0.14039	-0.110469	-0.0999987	-0.0260364	-0.0427655	-0.108155	-0.0447993	-0.112007	-0.0505553	-0.0659446	-0.0627195	-0.165178	-0.365695	-0.120732	-0.129486	-0.218172	-0.0423274
586	-0.192616	0.39491	0.19725	0.105642	0.257644	-0.0773776	0.040045	0.156211	0.250053	0.0874384	-0.15753	0.322199	-0.0207974	-0.0193701	0.248366	-0.584937	0.162831	0.171816	0.179386	0.173341	0.133303	-0.261157	0.320368	0.250862	0.221636	0.0260725	0.452062	-0.0357084	0.23874	0.228024	0.0629582	0.0498462	0.112797	0.172594	-0.144527	0.230174	-0.282013	-0.00626829	-0.0105107
587	0.000000000e+000	0.175597	-0.259714	-0.0165599	-0.280162	-0.270926	0.000000000e+000	0.114357	-0.121236	-0.108875	-0.264029	-0.425563	0.000000000e+000	-0.403739	0.000000000e+000	0.0708539	-0.0729517	-0.267278	0.000000000e+000	-0.0978014	0.000000000e+000	-0.325206	-0.22291	-0.398145	0.000000000e+000	0.000000000e+000	-0.160503	0.0441871	-0.00747676	-0.104482	0.000000000e+000	0.000000000e+000	-0.402871	0.000000000e+000	0.000000000e+000	0.0197656	0.000000000e+000	-0.466843	0.218824
588	0.367289	-0.0176581	-0.0629004	0.0974048	-0.0224158	-0.0215204	0.408956	-0.00800857	-0.0354163	0.132014	-0.0386515	-0.112327	0.294691	0.00565088	0.15421	-0.153373	-0.239233	-0.0660452	-0.486245	-0.0705482	0.457087	-0.0600803	-0.230447	-0.115308	-0.0516882	-0.0186944	0.0231927	0.0190467	0.0967389	0.00628813	-0.238305	0.462967	0.00305017	-0.0663408	0.285517	-0.0225969	0.000000000e+000	0.658731	0.0637281
589	0.12969	-0.0185543	-0.0833699	-0.356446	-0.0782712	-0.101338	0.0985345	-0.0136989	-0.0325121	-0.196784	-0.0292851	-0.0972923	-0.0558708	-0.421108	-0.078366	-0.157015	-0.12571	-0.045831	-0.243905	-0.0716935	0.134943	-0.396809	-0.145021	-0.0722564	-0.161483	-0.210679	-0.0508838	-0.203929	0.0757745	-0.142856	0.022656	0.298396	-0.220869	-0.0414825	-0.361076	-0.156614	-0.629557	-0.0752821	0.0790724
590	-0.618784	0.0533276	-0.129847	0.223997	-0.136372	-0.0678575	-0.459291	-0.0541654	-0.253495	-0.0721901	0.0366146	-0.0039976	-0.313596	-0.046754	-0.154719	-0.381559	-0.0241458	-0.127976	-0.0181276	-0.024943	-0.413342	-0.281155	-0.347219	-0.150728	-0.229372	-0.274645	0.113275	-0.140983	0.229592	-0.279631	0.0961208	-0.249192	0.095265	-1.03693	-1.26546	0.0142231	-0.0487481	-0.515339	0.303722
591	0.174062	0.0463681	-0.0229327	0.0426418	-0.0145588	-0.100167	0.229938	-0.0549937	-0.0978726	-0.0181357	-0.126171	-0.0839809	0.0715421	-0.0575046	-0.0635267	-0.0533426	-0.0119664	-0.0632213	-0.0985376	-0.0827371	0.170332	-0.0833056	-0.142566	-0.131606	-0.0587262	-0.124079	-0.0280273	-0.0293702	-0.0623236	-0.070956	-0.146914	0.307287	0.0628343	-0.206249	-0.025784	-0.108601	-0.0611209	0.284932	-0.00613166
592	-0.0288997	-0.06691	-0.159661	0.0895756	-0.118845	-0.0119889	0.0377798	0.0988075	-0.177653	-0.122321	0.0295305	-0.339428	-0.148466	-0.107511	0.0942949	0.00626104	-0.0788861	-0.207994	-0.0888734	-0.01193	0.0145286	-0.000111817	-0.151492	-0.149648	0.0380624	-0.0507953	0.023876	-0.112856	-0.0034072	-0.132094	-0.0970965	0.2564	0.057533	0.058975	-0.106989	-0.119643	-0.00791082	0.0339141	0.0107695
593	0.300476	0.381989	-0.257997	0.0298096	-0.0656432	0.379967	0.334706	0.31425	-0.254582	-0.13323	0.084681	-0.0113802	-0.114667	0.349855	-0.139367	0.522353	0.183908	-0.22485	0.433151	0.0795744	0.327203	0.0964638	-0.268201	-0.178785	0.113875	-0.32111	0.515784	-0.308465	0.0751758	-0.209265	-0.0292306	0.369669	0.293607	-0.117002	-0.336769	-0.0171521	0.0757935	0.0218379	0.606345
594	0.0628014	0.00646436	-0.171952	-0.0201292	-0.0611306	-0.0794574	0.116743	-0.0142168	-0.0990057	-0.0573447	-0.119128	-0.146931	-0.00961918	-0.124736	-0.0172442	-0.11453	-0.139707	-0.118998	-0.0723451	-0.0649437	0.103927	-0.130479	-0.149446	-0.146173	-0.0880266	0.00342708	-0.157562	-0.0863924	-0.0577574	-0.110704	-0.122055	0.261926	-0.0139301	-0.158709	-0.0447074	-0.11132	-0.0781874	0.198696	-0.0699427
595	-0.120837	-0.0935543	-0.0963839	0.128623	-0.0380796	0.0233579	-0.182472	0.139736	-0.136763	-0.13052	0.0331795	-0.221808	-0.171289	0.116371	0.00719066	-0.0624492	-0.0408031	0.00566087	-0.0495904	-0.100852	-0.0557534	0.159474	-0.208643	-0.0581946	-0.0906263	0.027354	0.118245	0.0686358	-0.00370547	-0.0918858	-0.155217	-0.0158435	0.0515878	0.0501972	-0.168962	-0.314411	-0.00963058	-0.176015	0.0746542
596	0.0409028	0.000000000e+000	-0.146187	0.0981414	-0.0329573	-0.293678	0.172891	0.0818168	-0.058403	-0.147983	-0.129284	-0.148677	-0.118901	-0.195584	0.000000000e+000	-1.34805	-0.42501	-0.0583743	-0.184511	-0.161065	0.0983513	-0.407301	-0.407016	0.0527351	-0.38847	-0.237674	-0.104768	0.023256	-0.0269611	-0.0879044	-0.0180378	0.161218	-0.252179	-0.0292732	-0.837307	-0.105145	0.000000000e+000	0.127704	-0.0515637
597	-0.20448	0.223183	0.0408255	-0.00694824	-0.126889	-0.246342	-0.204344	0.00131574	-0.163894	0.053767	-0.0577183	-0.0655695	-0.06048	0.00927876	0.0203326	-0.198819	-0.0725275	0.0120101	-0.0952181	0.0217345	0.0284699	-0.0819505	-0.018507	-0.125252	-0.0345106	-0.0224238	0.146873	-0.109816	0.0239086	0.0277585	-0.0571492	0.156426	-0.0524104	0.200703	-0.195249	-0.0768558	-0.0928927	-0.0158281	0.0212839
598	0.153393	-0.357386	-0.194635	-0.0766415	-0.223312	-0.159643	0.248211	-0.0868878	-0.142277	-0.137377	-0.191755	-0.179391	0.0575432	-0.224074	0.0191865	-0.347814	-0.172169	-0.0742596	-0.18684	-0.149541	0.258676	-0.388037	-0.275729	-0.391132	-0.0835676	-0.164216	-0.0421121	-0.250369	-0.017707	-0.270132	-0.170964	0.316968	-0.0950817	-0.286759	-0.0214548	-0.179213	-0.540103	0.280057	-0.12475
599	0.117235	0.163784	0.0327236	0.421688	0.160954	0.0211056	0.114139	-0.0907151	-0.170852	-0.0706097	-0.0499763	-0.236366	-0.474824	-0.029305	0.0774623	-0.267033	-0.202171	0.230083	0.265438	0.0551813	0.163485	0.000000000e+000	-0.140038	-0.275928	0.0148461	0.183236	0.179639	-0.0177682	0.0640515	-0.185281	0.000000000e+000	0.199636	0.0814484	0.273651	-0.405774	-0.240211	0.199006	-0.149558	0.407746
600	-0.236733	0.196247	-0.0561432	0.00104093	-0.190942	-0.0927349	-0.614644	-0.42467	-0.0754916	-0.0578191	-0.285613	-0.0877031	-0.279804	-0.248416	-0.197051	-0.207688	-0.0566611	0.0338854	0.0893477	-0.148729	-0.110293	-0.565065	-0.114004	-0.132517	-0.036217	-0.0240098	-0.265481	-0.17862	-0.0620161	-0.188063	-0.101585	-0.17985	0.0228926	-0.474209	-0.565121	-0.110241	-0.719812	-0.303368	0.0801836
601	0.0793136	-0.116281	-0.112444	-0.0715865	-0.0898575	-0.0577555	0.117604	-0.00127696	-0.109854	-0.0547911	-0.0847211	-0.0625291	-0.0136515	-0.133458	0.0017665	-0.162028	-0.104845	-0.113247	-0.0903413	-0.117015	0.0764091	-0.0323573	-0.125452	-0.0842071	-0.0956399	-0.0841299	-0.161365	-0.165627	-0.0663756	-0.0838799	-0.0345748	0.22058	0.0319434	-0.14864	-0.10258	-0.165208	-0.16186	0.0227236	-0.0264829
602	-0.0619976	0.00193071	-0.149798	-0.0155945	-0.0461226	-0.0293726	0.0100215	0.0440705	-0.0983087	-0.0669142	-0.0784193	-0.041605	-0.0698365	-0.0866231	-0.0038704	-0.103676	-0.0756036	-0.0610013	-0.0639775	-0.0571182	-0.0838784	-0.119972	-0.105822	-0.0213065	-0.0674368	0.0249797	-0.0854103	-0.103664	-0.00246985	-0.0760469	-0.0561341	0.0434001	0.00440329	-0.150889	-0.0630356	-0.0661003	-0.0954793	-0.0149822	-0.0281084
603	-0.0995841	-0.103236	0.187193	-0.0135181	0.20145	-0.0708989	-0.422412	-0.102908	-0.174424	0.129386	-0.220197	0.420342	-0.219656	0.206646	-0.23075	0.00465271	-0.321341	0.13831	-0.223805	-0.0800755	-0.58274	-0.201554	0.0715229	0.477202	-0.121664	0.339847	0.122952	0.0871898	0.206395	-0.219475	0.382689	-0.157904	-0.140799	-0.0879101	-0.0436717	0.127242	0.07638	-0.224316	-0.150558
604	-0.335304	0.0471084	-0.00763783	0.260777	-0.0197644	-0.450606	-0.319051	0.0370961	-0.0589019	0.0701803	-0.264732	0.119498	-0.16634	0.0934716	-0.0764214	0.284157	0.206552	0.083042	-0.0789962	-0.0939762	-0.401963	0.0894522	0.193209	-0.112664	-0.0311472	-0.128321	0.135081	-0.118007	0.297617	0.0289402	-0.0071773	-0.30714	0.0958315	-0.0782182	-0.232517	-0.0443577	0.229	-0.666435	0.235052
605	0.298757	0.0165857	-0.253623	-0.00753272	0.0494173	-0.140728	0.378148	-0.00642804	-0.0850073	0.0232369	-0.121535	-0.155045	0.258289	-0.201254	-0.328637	-0.266911	-0.157464	-0.12635	-0.214497	-0.116468	0.353402	-0.203007	-0.209263	-0.108911	-0.089021	-0.122263	-0.152863	-0.26486	-0.176839	-0.288256	-0.0478564	0.237489	-0.044314	-0.227215	0.372707	-0.18748	-0.306106	0.242737	-0.132347
606	-0.0758472	0.271595	-0.14487	0.0412516	-0.0638631	-0.114033	0.135002	0.145395	-0.0172543	-0.00053129	0.00974893	-0.131094	0.0385759	0.00884597	0.178559	-0.0500091	0.110353	-0.0582456	0.0306642	-0.0481575	0.170489	0.070014	0.0161274	-0.0624946	0.0798455	0.112537	0.0496196	-0.163474	-0.053168	-0.164013	0.0300117	0.198604	0.14476	-0.261695	-0.000660284	0.00890067	0.415826	-0.138028	0.054186
607	-0.0983884	0.341798	-0.159853	0.37333	0.0479078	0.000000000e+000	0.0934721	-0.0276904	-0.201389	0.06595	0.0223874	-0.2436	-0.103274	0.31087	0.000000000e+000	-0.0696618	0.0490887	-0.176005	0.399057	-0.200833	0.129432	0.0107853	0.0575796	-0.015767	-0.158575	0.342191	0.162089	-0.566723	-0.167677	-0.201433	-0.137725	0.129425	0.0304667	0.340183	0.0379155	-0.0239786	0.301741	-0.146988	0.0512335
608	-0.078876	-0.0414592	0.0574918	-0.0094547	0.0521247	0.254669	-0.14535	0.204021	-0.254146	-0.208729	0.292025	-0.0215365	-0.0568345	-0.0524546	0.152085	0.116668	0.0827801	0.0205018	0.19165	0.0612378	0.0430286	-0.209258	0.0616002	-0.181592	0.069907	-0.0869834	0.247433	-0.22317	0.213198	-0.350781	-0.129632	-0.175423	0.274856	0.196666	-0.103331	0.112764	0.00120044	-0.185408	0.232249
609	-0.168736	-0.102502	-0.459403	0.384689	-0.392644	-0.441496	-0.20966	0.171758	-0.261204	0.235461	0.100267	-0.310496	-0.3678	-0.0433869	-0.27033	-0.0714427	-0.127456	-0.326419	-0.209741	-0.311989	0.5526	0.222714	-0.0798886	-0.343367	0.0421893	0.141196	0.425274	-0.538952	-0.109106	-0.440535	-0.10113	0.32039	-0.070298	-0.124702	0.073133	-0.489338	0.121331	-0.209638	0.145777
610	0.257222	-0.0292103	-0.074018	-0.0194392	-0.262715	-0.249411	0.313884	0.0770653	-0.220035	-0.0488742	-0.0166091	-0.139909	-1.73955	-0.00103022	0.000000000e+000	-0.318476	-0.0555996	-0.0880157	0.000000000e+000	-0.0737904	0.101156	-0.320383	-0.391086	-0.0914997	-0.384145	-0.269999	0.241405	-0.265912	0.11972	-0.125437	-0.0126852	0.316667	-0.0203673	0.000000000e+000	0.234305	-0.107391	0.000000000e+000	-0.104505	0.0678239
611	0.0637173	0.0570688	-0.0977252	0.0709744	-0.116726	-0.0318994	0.0471319	0.0669632	-0.0478992	-0.111463	-0.0111147	-0.14456	-0.16147	-0.0468726	0.137123	0.0115225	0.0147902	-0.144912	-0.00015827	-0.0273655	0.140275	-0.0231954	-0.0914619	-0.192961	0.104482	-0.158231	-0.13213	-0.433481	0.12881	-0.0884047	-0.064431	0.149132	0.122847	0.0962313	-0.175422	-0.00867075	0.0215063	-0.0782632	0.0303202
612	0.22161	0.0679772	-0.492896	-0.14042	-0.0656082	0.000000000e+000	0.234277	-0.0244287	-0.451474	0.118223	-0.234974	-0.354027	0.08487	0.000000000e+000	0.000000000e+000	-0.44894	-0.437419	-0.0238176	0.000000000e+000	-0.294585	0.449601	0.000000000e+000	-0.384094	-0.536709	-0.388216	0.000000000e+000	-0.146524	-0.488738	-0.0959451	0.000000000e+000	-0.37064	0.425006	-0.290907	0.000000000e+000	0.418825	-0.278946	0.000000000e+000	0.216441	0.0195576
613	-0.162821	-0.0470065	0.138736	0.127705	0.0540196	0.104653	-0.186995	0.185904	-0.136688	0.00683829	0.0487367	-0.0816764	-0.00259894	0.0810677	0.00985007	-0.152945	-0.0587888	0.0823215	-0.035397	0.0152959	-0.0361533	-0.110064	-0.141072	-0.0345884	0.0401076	0.0508567	0.242539	-0.0949013	0.064099	-0.0672848	0.0302581	-0.053087	0.0423994	-0.262605	0.0399012	0.0560632	-0.136923	0.0465822	0.00952074
614	-0.874001	0.21135	0.0637239	0.214576	0.0202959	-0.233574	-0.455619	-0.166745	-0.0989026	0.141146	0.180471	0.212942	-0.0521918	0.241612	0.050665	-0.572982	-0.0116849	0.263472	0.192656	0.117397	0.0345805	-0.369966	-0.0181843	0.154378	0.210672	0.188706	0.165706	-0.0639675	0.105146	-0.0254031	0.224486	-0.551518	0.210983	-0.335379	-0.188999	0.129893	-0.441273	-0.264018	0.108374
615	0.235662	-0.0197372	-0.173921	-0.0608721	-0.095428	-0.0650477	0.21775	-0.0436341	-0.156868	-0.067297	-0.161382	-0.132622	0.0447764	-0.0934132	-0.0321645	-0.0949897	-0.0311131	-0.114689	-0.106245	-0.126597	0.203767	-0.0950368	-0.112979	-0.105938	-0.148156	0.000785704	-0.168236	-0.134263	-0.0192137	-0.0411269	-0.0868682	0.241412	0.0788468	-0.0990334	0.158504	-0.0969288	-0.137603	0.143759	-0.0536077
616	0.0507095	-0.10461	0.0852557	0.268194	0.027815	0.101663	-0.208906	0.0142292	-0.0317009	0.0883566	0.0175553	0.18206	-0.231435	-0.148387	0.186479	-0.0377672	0.0720203	-0.0598768	0.0984582	-0.151223	-0.076858	-0.0500017	-0.149926	0.176755	-0.135877	0.174349	0.0420129	-0.240303	-0.189659	-0.319885	-0.0149521	-0.141964	-0.071103	0.0820929	-0.136228	0.0719354	-0.253961	-0.204295	0.0968724
617	0.117309	-0.395062	-0.278864	-0.16414	-0.0309973	-0.165328	0.059543	0.0794457	-0.140848	-0.0217981	-0.269083	-0.44877	-0.101659	-0.125712	-0.116726	-0.265101	-0.249426	-0.00915353	-0.514468	-0.107094	0.154372	-0.646755	-0.548344	0.113343	-0.0630212	0.000000000e+000	-0.0500376	-0.262138	-0.00602928	-0.473822	-0.0802127	0.174433	0.0456153	0.0493003	0.141222	-0.248233	0.000000000e+000	0.122432	0.149583
618	0.031409	-0.302442	-0.175177	-0.0201515	-0.132236	-0.304898	0.0650676	-0.145025	-0.122842	-0.104578	-0.110867	-0.243249	-0.0371575	-0.0980474	-0.0327969	-0.0995353	-0.121904	-0.0826568	-0.0647123	-0.0804667	0.171119	-0.279069	-0.204212	-0.127405	-0.210268	-0.0344066	-0.0655645	-0.375852	-0.0235808	-0.299661	-0.0465811	0.35396	-0.0100316	0.0360652	0.217263	-0.171373	-0.444622	0.0876394	-0.0480823
619	-0.136838	0.0771712	-0.149882	-0.0487069	-0.0961762	-0.0507448	-0.235833	0.0241484	-0.0718582	-0.0381578	-0.0662335	-0.0819103	-0.20078	-0.0983298	-0.0269356	-0.0707757	-0.0571181	-0.102195	0.00823353	-0.0816781	-0.0585054	-0.121837	-0.125499	-0.124241	-0.0500657	-0.0445689	-0.165792	-0.220535	-0.0517249	-0.0876535	-0.0796989	0.0178499	-0.0151896	-0.0202573	-0.060063	-0.110763	-0.854302	-0.198309	0.00677799
620	0.224742	-0.431468	0.0619252	0.0680836	-0.197479	-0.105406	0.0677321	0.0758754	-0.167234	-0.0879312	-0.105975	0.085647	0.124712	0.0829169	0.154218	-0.0866044	0.00621008	-0.000350189	-0.0652016	-0.121446	0.354058	-0.12944	-0.167985	0.0896665	-0.0157429	-0.0871272	0.0467274	-0.158138	0.0262843	-0.117112	-0.0144539	0.352686	0.106613	-0.208592	-0.0261263	-0.0816747	-0.396146	-0.00808507	0.0420084
621	-0.00126908	0.159202	-0.137522	0.0852226	-0.045047	-0.127562	0.0214753	0.0871301	-0.0529604	0.00473125	-0.0327603	0.00951644	-0.00514024	-0.0311259	0.145167	-0.0490146	-0.0339463	-0.055582	0.166837	-0.0431307	0.14235	0.0766235	-0.0459518	-0.0404687	-0.0511365	0.193929	-0.120123	-0.0744516	-0.138669	-0.0207562	-0.029825	0.210176	0.0358308	0.0176867	0.141988	-0.0305395	0.0403879	0.164647	-0.0207782
622	0.181885	-0.0456987	-0.150946	-0.128838	-0.10037	-0.126766	0.138006	-0.0172998	-0.129278	-0.0858395	-0.105305	-0.131435	0.0627109	-0.2353	-0.00291907	-0.201233	-0.134452	-0.133974	-0.112725	-0.0916742	0.227989	-0.206704	-0.196073	-0.105185	-0.0362948	-0.103084	-0.206001	-0.477642	-0.0555109	-0.173833	-0.130814	0.241758	-0.00928996	-0.202031	0.266454	-0.17861	-0.286099	0.163892	-0.0827009
623	-0.0802174	0.0281094	-0.0664567	0.0514717	0.0260704	-0.106231	-0.0348599	0.00163692	-0.0914092	-0.0143677	0.00978043	0.0729129	-0.310062	0.0125106	0.000000000e+000	-0.131767	-0.0550914	0.0491465	-0.224686	0.00274331	-0.310083	-0.369944	-0.240374	-0.0328344	0.063807	0.143051	-0.0568596	-0.0914928	0.165816	-0.0338334	0.00195052	-0.0148037	-0.138686	0.000000000e+000	0.0153117	-0.0578099	0.000000000e+000	-0.271722	-0.0418672
624	0.158975	-0.0184324	-0.290851	0.137781	0.161034	-0.01717	0.0940413	0.321719	0.0507188	-0.139292	-0.0219819	-0.241688	-0.213474	0.12612	0.0546677	-0.0437859	-0.0192515	-0.171801	0.417832	-0.0621178	0.241279	0.0553654	-0.00726766	-0.194188	0.336063	-0.243304	-0.0703999	-0.539801	-0.0476267	-0.607758	-0.134247	0.400567	0.178141	0.250715	-0.269748	-0.0824176	0.311798	0.0562703	0.054123
625	0.409627	0.0637947	0.190259	0.167067	-0.270464	0.103727	0.462528	0.0674441	0.0121674	0.0639465	-0.0842323	-0.327873	0.344656	0.164013	-0.142205	-0.155053	0.257317	-0.0216458	-0.53556	-0.263207	0.609542	0.353227	-0.510545	-0.082747	-0.101896	0.107805	0.568792	-0.211516	0.0282749	0.196554	-0.0567904	0.573357	0.505049	0.000000000e+000	0.463007	-0.145191	0.000000000e+000	0.912046	0.216936
626	-0.0454036	0.101532	-0.0317164	0.100679	0.051955	0.069677	0.112299	0.094072	-0.0191177	0.0826387	-0.105702	-0.0744416	-0.00815756	0.0298321	0.199574	-0.0961923	-0.0361614	-0.0280361	-0.024008	-0.0966845	0.0464141	0.18095	0.00973643	0.125496	-0.0623735	0.123921	-0.0331889	0.044899	0.0544909	0.0518756	0.0427508	-0.165611	-0.178371	-0.157872	0.0484109	0.0608589	0.000822241	0.0804153	-0.413554
627	0.0887182	0.0634223	0.0903752	0.323057	0.173484	0.062639	0.110496	0.153406	-0.185648	0.0187114	-0.0533942	-0.16312	-0.170162	0.378624	-0.0387389	-0.19318	-0.0557382	0.16333	0.238502	-0.0904762	0.0241936	-0.0600754	0.020904	-0.0642395	0.118484	-0.134743	0.139699	-0.000463721	-0.0152041	-0.135869	0.0183726	0.0565148	0.353287	0.0596575	0.100397	-0.184256	-0.101476	0.0141292	0.215246
628	-0.314433	-0.0434547	-0.0498041	-0.0202949	0.0581692	-0.0150785	-0.193737	-0.307538	0.0346458	0.0667772	0.014225	0.0856783	-0.647788	0.0281196	0.123238	0.067985	0.0103785	0.0704727	0.166536	-0.498451	-0.128506	0.0935748	-0.15702	0.0650956	0.0351769	0.0948417	-0.397035	-0.198506	0.0301113	0.0963547	-0.0360028	-0.0859004	0.110475	0.0343221	-0.162263	0.0853282	0.049393	-0.0358911	-0.0311076
629	-0.160406	0.25797	-0.173321	-0.08784	0.0923671	-0.0415853	0.00156708	-0.0409709	-0.0637014	-0.0892449	-0.246728	-0.0496473	0.0368716	-0.169811	-0.0494093	-0.371088	-0.151095	0.0472559	0.086029	0.0817625	-0.0281109	-0.21812	-0.0900872	0.0482132	0.0525553	0.20311	-0.010303	0.0304056	0.06502	-0.00843714	0.0673535	-0.0512314	-0.0822305	-0.601156	0.214989	-0.0986629	-0.163264	0.100532	-0.14281
630	-0.40063	0.0105159	0.283343	0.384954	0.234446	0.00956798	-0.363987	-0.71318	0.255475	0.482921	0.274213	0.560421	0.179561	0.355703	0.524372	0.529804	0.217893	0.458284	0.455259	-0.0929473	0.245009	0.418462	0.127859	0.506416	0.0427091	0.474539	-0.446497	-0.536065	0.0435883	0.569143	0.436958	-0.0206492	0.221942	0.449098	-0.357943	0.0254955	0.405261	0.137847	0.00756532
631	0.288714	0.037492	-0.709436	0.291151	0.000000000e+000	-0.333745	-0.362208	0.000000000e+000	-0.202844	0.000000000e+000	-0.428654	0.000000000e+000	-0.0320501	-0.200393	0.000000000e+000	-0.629519	0.000000000e+000	-0.278318	0.000000000e+000	-0.299065	0.554009	0.000000000e+000	0.000000000e+000	0.000000000e+000	0.000000000e+000	0.000000000e+000	-0.154093	-0.118808	-0.00128791	-0.334923	-0.0755996	0.209172	0.000000000e+000	0.000000000e+000	0.304586	0.000000000e+000	0.000000000e+000	-0.0860997	0.000000000e+000
632	-0.143965	0.028641	-0.206463	0.366646	-0.175368	-0.0642214	-0.00280364	0.481387	-0.178822	-0.123308	-0.0563568	-0.177039	-0.117756	0.617034	-0.056462	-0.206256	-0.0772515	-0.372386	0.377893	0.0170126	0.467252	0.103045	-0.0403144	-0.0180605	0.0819516	0.0985437	0.308333	-0.00195444	0.123777	-0.0395544	0.143249	0.283436	0.562958	0.491654	0.12416	-0.225693	-0.374525	-0.00995401	0.136393
633	0.222877	0.23382	-0.287722	-0.120041	-0.224162	-0.262969	0.128281	-0.0938415	-0.06232	-0.107082	-0.371687	-0.152295	0.262974	-0.268466	-0.257932	-0.530607	-0.169143	-0.0659295	0.0116942	-0.0644143	0.502519	-0.237733	-0.274775	-0.146501	-0.140276	0.000000000e+000	-0.136724	0.00171414	0.0321273	0.000000000e+000	0.00669561	0.422766	-0.193176	0.0197927	-0.972397	-0.17482	0.000000000e+000	0.053476	0.0831469
634	0.0225534	0.106456	-0.198879	-0.0557435	-0.231171	0.0234462	-0.508889	-0.155369	-0.0415611	-0.0684364	-0.39708	-0.542922	-1.07539	-0.0606379	-0.256353	-0.199541	-0.18941	-0.124329	-0.078016	-0.140345	-0.885915	-0.174904	-0.294353	-0.24359	0.128437	0.034867	-0.116271	-0.139651	-0.0982133	-0.232244	-0.0888663	0.140161	-0.062982	0.0794352	-1.20812	-0.161295	0.000000000e+000	-0.0109647	-0.289501
635	-1.74536	0.187416	-0.123798	0.063141	-0.068764	-0.0486535	-0.259005	0.0498341	-0.098169	-0.0602409	-0.0160657	-0.0364951	-0.114815	-0.0377076	-0.0819563	-0.065183	-0.00523836	-0.00057055	0.121166	-0.02294	-1.49586	-0.00272295	-0.0577509	0.015543	0.0096244	0.186266	-0.00485554	-0.0651069	-0.00703551	-0.109254	-0.00429326	0.14741	0.0551366	0.135282	-0.117502	-0.0757091	0.22438	-1.56724	-0.0283067
636	-0.752672	0.0572245	-0.189321	0.000676391	-0.0901471	-0.0898722	-0.240075	-0.00445628	-0.091823	-0.0490927	-0.0976883	-0.122757	-0.186287	-0.111589	-0.0804138	-0.112785	-0.0696773	-0.113731	-0.0554291	-0.0818434	-0.227929	-0.0462215	-0.126176	-0.115378	-0.0886623	0.0511866	-0.174663	-0.0955691	-0.0613108	-0.110486	-0.121995	-0.01589	-0.0409808	-0.142055	-0.0744874	-0.0899127	-0.0953353	-0.444021	-0.0982603
637	0.0358335	0.10034	0.137217	-0.151492	0.0613209	-0.302697	-0.491014	0.182403	0.0686428	0.0271895	0.0296615	0.0332605	-0.0284228	0.325365	0.0383301	0.434459	0.107613	0.0703636	0.26872	-0.103213	0.300835	0.204509	-0.0207114	-0.0466692	0.223184	0.153195	0.181169	0.173228	-0.0824948	-0.131141	0.212554	0.0686877	-0.123616	0.154977	0.0507798	-0.0712511	0.40933	0.157129	0.228227
638	-0.516772	0.0579908	0.00664748	0.180299	-0.240264	-0.144854	-0.588795	0.0475441	-0.148457	-0.10082	-0.0488871	0.126368	-0.129891	0.149299	-0.160275	0.174128	0.0554061	-0.226992	0.083746	-0.117122	-0.254074	0.131754	-0.13307	-0.0750456	0.0274742	-0.05443	0.15465	0.0211331	0.040653	-0.00948094	-0.20567	0.00271738	0.0401109	0.334141	-0.250994	-0.177853	0.19636	-0.199727	-0.000884859
639	0.000000000e+000	0.314295	-0.056342	-0.010396	0.000000000e+000	-0.00715188	0.505137	-0.26138	-0.0936228	0.265527	-0.0227466	0.000000000e+000	0.000000000e+000	0.0928578	0.000000000e+000	0.000000000e+000	0.243273	0.247526	-0.38319	-0.0500285	0.312668	0.000000000e+000	-0.522402	-0.257398	0.208592	0.000000000e+000	-0.113114	0.32157	0.165725	-0.217338	0.000000000e+000	0.527763	0.0675926	0.000000000e+000	0.782897	0.361786	-0.180925	0.23887	-0.170385
640	-0.115394	0.0170569	-0.110624	-0.00256715	-0.128796	-0.117751	0.162114	0.0402265	-0.0819488	-0.096126	-0.165818	-0.0900419	0.00750259	0.0299363	-0.624893	0.259082	-0.0716642	-0.181975	0.0345657	-0.102883	0.140556	-0.125818	-0.141931	-0.14308	-0.205253	-0.159269	-0.0399415	-0.0363552	-0.00925461	-0.132819	-0.421425	0.548894	0.0111996	-0.415032	0.325043	-0.0832739	-0.771022	0.30033	0.00312077
641	-0.380506	0.101594	0.196823	0.0178613	-0.025034	-0.196429	-0.286608	0.0749177	0.0374842	0.0463399	-0.124576	-0.0197197	-0.00697517	0.0426091	0.258381	-0.163535	0.0999837	0.079801	-0.144817	-0.0115804	-0.196367	-0.136722	-0.0953873	0.101852	0.0951519	0.154202	0.0303901	-0.0257576	-0.040681	0.158829	0.0558106	-0.07499	-0.172773	0.174727	-0.0652915	-0.0421544	0.0723326	0.100901	-0.0315292
642	-0.0933528	0.0392934	-0.124207	0.0261624	-0.123473	0.0134934	-0.0950715	0.11869	-0.0401879	-0.0624299	-0.0430723	-0.0435337	-0.114993	-0.0129341	-0.035123	-0.0899979	-0.0473308	-0.109903	-0.0784495	-0.0633247	-0.103837	0.0289666	-0.0920614	0.00834118	-0.0929069	0.0268801	-0.0212253	-0.0804463	0.00585757	-0.0329164	0.0479751	0.037624	0.0233795	-0.0114088	-0.297909	-0.0881229	-0.0299151	-0.0169977	-0.06941
643	-0.070688	-0.110249	0.086262	-0.235007	0.0946661	-0.10265	-0.213565	-0.0809948	-0.00837555	-0.0611233	-0.121422	0.0123716	-0.08497	-0.121096	-0.0150053	0.0106013	-0.0314056	0.06325	0.0290567	-0.128546	-0.150285	-0.0865267	0.0241232	-0.0122362	0.0920789	-0.121578	-0.0395702	-0.0523791	-0.0538725	-0.115464	-0.0546369	-0.413141	0.115608	-0.178268	-0.0399091	-0.108762	-0.303299	-0.104484	-0.0511794
644	0.000000000e+000	0.0795657	0.000000000e+000	0.000000000e+000	0.000000000e+000	0.000000000e+000	0.174241	0.000000000e+000	0.000000000e+000	0.000000000e+000	0.000000000e+000	0.000000000e+000	0.000000000e+000	0.000000000e+000	0.000000000e+000	0.000000000e+000	0.000000000e+000	0.000000000e+000	0.000000000e+000	0.000000000e+000	0.000000000e+000	0.000000000e+000	0.000000000e+000	0.000000000e+000	0.000000000e+000	0.000000000e+000	0.000000000e+000	0.000000000e+000	0.000000000e+000	0.000000000e+000	0.000000000e+000	0.563452	0.000000000e+000	0.000000000e+000	0.000000000e+000	0.000000000e+000	0.000000000e+000	0.000000000e+000	0.000000000e+000
645	0.000000000e+000	0.511566	0.000000000e+000	0.000000000e+000	0.000000000e+000	0.0236591	0.0594199	0.000000000e+000	0.000000000e+000	0.000000000e+000	0.000000000e+000	0.000000000e+000	0.000000000e+000	0.116729	0.000000000e+000	0.000000000e+000	0.150201	0.000000000e+000	0.000000000e+000	0.000000000e+000	0.000000000e+000	0.000000000e+000	0.000000000e+000	0.000000000e+000	0.000000000e+000	0.336541	0.000000000e+000	0.000000000e+000	0.000000000e+000	0.000000000e+000	0.000000000e+000	0.481008	0.000000000e+000	0.000000000e+000	0.000000000e+000	0.000000000e+000	0.000000000e+000	-0.632546	0.000000000e+000
646	0.000000000e+000	0.000000000e+000	0.000000000e+000	0.000000000e+000	0.000000000e+000	0.000000000e+000	0.4517	0.000000000e+000	0.000000000e+000	0.0217257	0.0633536	0.000000000e+000	0.268016	0.28813	0.0956373	0.000000000e+000	0.000000000e+000	0.398342	0.000000000e+000	0.000000000e+000	0.000000000e+000	0.512145	0.000000000e+000	0.000000000e+000	0.000000000e+000	0.135585	0.000000000e+000	0.000000000e+000	0.000000000e+000	0.000000000e+000	0.229141	0.000000000e+000	0.0774047	0.000000000e+000	0.000000000e+000	0.000000000e+000	0.000000000e+000	0.456899	0.000000000e+000
647	-0.36304	0.403785	0.433702	0.226804	0.17739	0.0102543	-0.152853	0.0902355	0.00390936	0.183046	-0.0742686	-0.046747	0.0723787	0.135726	-0.00292053	0.208374	0.101145	0.287181	0.598372	0.0629698	-0.129606	0.0869175	0.0851552	-0.0124514	0.674337	0.134691	0.213535	-0.0938452	0.0834842	0.10649	0.106439	-0.130185	-0.0702364	0.151805	-0.161793	0.225817	0.4614	-0.143616	0.230877
648	-0.42773	0.486099	0.489076	-0.0331891	0.264637	-0.325094	-0.195369	-0.0469888	0.271549	0.16283	0.0495372	0.229608	0.0432266	0.142486	0.171913	0.164692	0.235259	0.314541	0.894924	0.0260249	-0.0949721	0.20383	0.236267	-0.03613	0.809323	0.218549	0.0192532	0.0976335	-0.0371307	0.108052	0.0125742	-0.206757	0.323667	0.539061	-0.0702198	0.160218	0.397599	-0.0969692	0.0511533
649	-0.0795841	-0.0282499	-0.093596	-0.026837	0.225658	0.134864	0.0960089	0.0659669	0.28901	0.104228	-0.0257816	-0.144404	0.164811	0.097398	0.491648	0.221242	-0.0192173	-0.0879057	0.313817	0.0527696	-0.866371	0.124423	-0.0796076	-0.0679947	0.346425	0.265986	-0.325888	0.122381	0.0979945	0.024222	-0.199549	0.154979	0.0675061	0.29098	-0.115884	0.0817467	0.04422	-0.0267555	0.0903211
650	0.246007	0.287102	0.168399	0.145578	0.0979259	-0.0348028	0.169858	0.0761364	0.138601	-0.102591	0.140837	-0.0550276	-0.0143396	-0.0432191	0.287485	0.338535	0.439113	0.0888335	0.672754	0.12093	0.167127	0.388206	0.109757	0.116043	0.898028	0.279454	0.218214	0.113209	-0.000600655	-0.304629	-0.111245	-0.00853815	0.0894748	0.610551	0.117488	0.131564	0.515545	-0.00758387	-0.0608158
651	-0.723617	0.0452026	-0.0582848	0.114608	0.196163	0.169196	0.190077	0.162363	0.162958	0.0655643	0.00855108	0.000000000e+000	0.0236253	0.153892	0.000000000e+000	0.0558419	0.0497496	0.331922	0.142658	0.339773	-0.0414823	0.128987	0.226172	0.174226	0.000000000e+000	-0.158329	-0.00909369	-0.151803	0.362977	-0.233663	-0.0207282	0.0855822	0.149242	0.183252	-0.284937	-0.0633027	0.314583	-0.923012	0.208245
652	0.0832058	-0.00305152	-0.116944	-0.407112	0.151888	0.0165656	0.0783695	-0.115606	0.280096	0.225857	-0.0647593	-0.0647387	0.227429	0.0368231	0.208023	-0.0350239	0.151946	-0.143741	0.382162	-0.0581513	-0.149572	0.0943597	-0.057833	-0.146649	0.362952	0.0570103	-0.483026	0.0717148	-0.00982586	0.026849	-0.0603668	0.0773886	1.50393e-05	0.239228	-0.0547388	-0.581604	0.302008	0.000000000e+000	-0.0169941
653	0.0678953	0.121295	0.134839	0.584846	0.500887	0.481093	0.178575	0.631311	0.237457	-0.584389	0.628662	-0.0545705	-0.440464	0.624323	0.194298	0.694616	0.496869	0.00315201	0.368167	0.548331	0.244337	0.30162	-0.14874	0.112747	0.338522	0.220325	0.551	0.270001	0.569747	-0.219868	0.356774	0.272383	0.629089	0.794443	0.118072	0.0143012	0.778622	-0.340361	0.67533
654	-0.0360453	0.109834	-0.0213799	0.000000000e+000	0.164824	0.105144	0.161214	0.0834248	-0.178134	0.0597953	-0.0832095	-0.245309	-0.238873	0.102789	0.0867619	0.00638431	-0.0213577	-0.160592	0.328561	-0.337375	-0.196198	0.0130069	-0.13863	0.0791706	0.000000000e+000	0.152631	0.0680051	-0.276121	-0.108147	-0.0977251	-0.299709	-0.221421	-0.287947	0.000000000e+000	-0.105416	-0.122624	0.0607569	-1.40089	-0.0941957
655	-0.0482503	0.20827	0.172767	0.105022	0.132047	0.150562	-0.0705333	0.217656	0.302104	0.109391	0.115113	-0.108604	-0.0110998	0.14045	0.0988367	0.0530461	-0.138575	0.188178	0.357102	0.0349234	-0.101227	0.22772	0.37485	-0.139216	0.685164	0.0164974	-0.034328	-0.135041	-0.0350712	0.0720852	0.318947	0.00721208	-0.0538133	0.461674	-0.1856	0.124871	0.174356	-0.14306	-0.206781
656	0.000000000e+000	0.000000000e+000	0.000000000e+000	0.000000000e+000	0.000000000e+000	-0.421646	0.000000000e+000	0.000000000e+000	0.000000000e+000	0.000000000e+000	0.000000000e+000	0.000000000e+000	0.203747	0.000000000e+000	0.000000000e+000	0.000000000e+000	0.000000000e+000	0.0441767	0.000000000e+000	0.000000000e+000	0.000000000e+000	-0.44032	0.000000000e+000	0.000000000e+000	0.000000000e+000	0.000000000e+000	0.000000000e+000	0.811737	-0.654576	-0.348871	0.000000000e+000	0.114806	0.000000000e+000	0.000000000e+000	0.000000000e+000	0.000000000e+000	0.000000000e+000	-0.713743	0.000000000e+000
657	-0.0535897	0.121573	0.210556	0.00386487	0.232881	-0.0379373	0.013885	-0.319723	0.33199	0.668804	-0.0710498	-0.0491375	0.250296	0.299502	0.0339758	0.230378	0.31308	0.2772	0.412383	-0.0848478	0.105105	0.0401965	0.231799	0.150563	0.279109	0.0116119	0.288222	0.230811	0.0409555	0.0221307	0.0651792	0.0246369	0.319921	0.179391	-0.13381	0.207482	0.135856	0.41565	0.219982
658	0.103781	-0.131378	0.000000000e+000	-0.113652	0.000000000e+000	-0.0623673	0.234569	0.000000000e+000	-0.284905	-0.260255	-0.373289	-0.202567	0.411868	0.000000000e+000	0.000000000e+000	0.000000000e+000	0.375694	0.187308	0.266481	0.0945706	0.302083	0.000000000e+000	0.172799	0.012371	0.000000000e+000	0.000000000e+000	-0.0583105	0.255628	-0.151837	-0.27431	0.0698626	0.171188	-0.0578695	-0.098478	0.000000000e+000	-0.288549	0.000000000e+000	-0.0286227	0.158183
659	-0.0291388	0.26154	0.0420339	0.374905	0.11295	0.325924	-0.0559867	0.332921	0.0818581	0.130967	0.224297	0.0813732	-0.358878	0.0676641	0.133793	0.398626	0.542702	0.237484	0.387292	0.0675548	0.144972	0.233696	0.433501	0.384562	0.152467	0.157197	0.385055	0.043516	0.164136	-0.239101	0.315898	0.199547	0.0457938	0.321197	-0.0767	-0.043213	0.188273	-0.00123385	0.291114
660	-0.00619069	0.384332	0.441089	-0.0545935	0.264714	-0.0534831	0.0932836	0.0242906	0.247733	0.0946901	0.400298	-0.137567	0.0958459	0.0575411	0.0918204	0.151541	0.452643	0.288729	0.364174	0.175074	0.103917	-0.44049	-0.00720269	0.105494	0.455209	0.0208219	0.151212	-0.304746	0.140027	-0.0324795	0.124842	0.0904459	-0.321075	0.30056	-0.250697	0.225422	-0.237131	0.191696	0.161173
661	0.159685	0.126683	0.233967	-0.0717751	0.0344807	0.342186	-0.124281	0.151015	0.134336	-0.0671642	0.228984	-0.00343958	-0.21436	0.0530393	-0.0365842	0.389363	0.126631	-0.0641855	0.422015	0.0385177	-0.0571711	0.115637	0.0982678	-0.0603968	0.660424	0.0973264	0.255971	-0.0403678	-0.0771974	-0.0354746	-0.083942	0.133441	-0.0164328	0.412972	-0.0742723	0.0037137	0.221187	-0.0955079	0.0871744
662	0.000000000e+000	0.000000000e+000	0.000000000e+000	0.000000000e+000	0.000000000e+000	0.000000000e+000	0.000000000e+000	0.156464	0.000000000e+000	0.000000000e+000	0.000000000e+000	0.000000000e+000	0.000000000e+000	0.000000000e+000	0.000000000e+000	0.000000000e+000	0.55937	0.000000000e+000	0.000000000e+000	0.000000000e+000	0.000000000e+000	0.000000000e+000	0.000000000e+000	0.000000000e+000	0.000000000e+000	0.0635025	0.000000000e+000	0.000000000e+000	0.15824	0.000000000e+000	0.000000000e+000	0.000000000e+000	0.000000000e+000	0.000000000e+000	-1.01086	0.000000000e+000	0.000000000e+000	-0.302079	0.000000000e+000
663	0.000000000e+000	0.000000000e+000	0.000000000e+000	0.22435	-0.0796459	-0.116337	0.000000000e+000	-0.0722723	0.000000000e+000	0.161366	-0.185334	-0.254786	0.000000000e+000	0.000000000e+000	0.000000000e+000	-0.20703	0.565267	-0.0595427	0.183335	0.0641922	0.000000000e+000	0.000000000e+000	0.000000000e+000	-0.246479	0.000000000e+000	0.000000000e+000	-0.15991	0.0939091	0.0386058	-0.0911893	-0.235665	0.000000000e+000	-0.239989	0.000000000e+000	-1.25321	0.0335635	0.000000000e+000	0.000000000e+000	0.000000000e+000
664	0.260405	-0.0494596	0.164613	0.123357	-0.0974297	0.239776	-0.418754	0.143742	0.245678	-0.180612	0.163502	-0.10614	0.182261	0.319683	0.441694	0.244741	0.343743	0.154625	0.468046	-0.0591169	0.390642	0.0788566	-0.288279	0.109905	0.737164	0.0295142	0.188139	0.131943	0.271705	0.398561	-0.110327	-0.0916795	0.0789657	0.901576	0.144774	-0.0587337	0.457041	0.304667	0.375389
665	-0.0974843	0.141638	-0.103461	0.171128	0.071847	0.138045	-0.263255	-0.0419206	-0.0692983	0.0823475	-0.125958	-0.127494	-0.447871	0.00791764	0.154238	-0.0227443	0.140918	-0.123888	0.142216	-0.121578	-1.01463	0.054518	-0.0619046	-0.0266701	0.185564	0.0828752	-0.171815	-0.0479302	-0.0392436	-0.258503	-0.10947	-0.172185	-0.144367	0.15363	-0.44811	-0.133365	0.0219608	-0.200249	-0.117209
666	-0.295941	0.128756	-0.0658768	0.0292471	0.0204878	-0.0272365	-0.0436084	0.018247	0.0408959	0.00850557	-0.0482747	-0.0662053	-0.0449326	0.0268543	0.0248629	0.0156684	0.0502177	-0.04496	0.286333	-0.0546966	-0.164244	0.0166406	-0.000607293	-0.0295633	0.442032	0.113265	-0.106594	-0.00252085	-0.0628284	-0.0589186	-0.0933871	-0.0736304	-0.0400274	0.259026	-0.0428538	-0.00987606	0.212037	0.0106677	-0.0504415
667	-0.0189305	0.140098	0.000000000e+000	0.516011	-0.239319	0.000000000e+000	0.162878	-0.162492	-0.266261	-0.0458016	-0.283926	-0.256196	0.254531	0.0696265	0.000000000e+000	0.000000000e+000	0.0240136	-0.0314699	0.199301	-0.428205	0.000000000e+000	-0.477736	-0.204192	0.233718	0.129982	0.263453	0.000000000e+000	-0.0516384	0.157014	-0.623076	-0.303062	0.000569829	-0.382191	0.0896299	-0.398333	-0.202133	0.0646201	-0.00963719	0.0995622
668	0.0646137	-0.188623	-0.0517207	0.186225	0.099317	-0.169005	0.121447	-0.286222	-0.426882	0.00605038	-0.0472068	-0.201125	0.0583688	-0.4322	0.000000000e+000	0.200818	0.026635	-0.0825209	0.293149	-0.234066	-0.0633969	-0.483816	-0.0540947	-0.0656907	0.0302297	0.0206536	-0.199203	0.140482	-0.0597859	-0.664632	-0.119717	-0.808768	-0.00216304	-0.038204	-0.20458	-0.156406	0.000000000e+000	-0.00755711	0.0586742
669	-0.526546	0.283524	0.509971	-0.0894588	0.372582	-0.438678	-0.168964	0.244443	0.321812	0.265302	-0.366899	0.266068	0.131208	-0.116088	0.0230721	-0.101421	0.0684726	0.321818	0.282981	0.023836	-0.168971	0.156145	0.14384	0.21308	0.448465	0.331539	-0.0775983	0.239371	0.175696	0.0396163	0.192408	-0.652246	-0.0499252	0.147713	-0.111013	0.223633	0.203844	0.663509	-0.444816
670	0.00225508	-0.220317	-0.0467918	0.186765	0.0327546	-0.106785	0.157602	0.0121129	0.193553	0.187335	-0.181063	0.0224998	0.0782817	-0.122134	0.000000000e+000	-0.516993	0.0169331	0.37794	0.0743818	0.180281	0.22539	-0.127827	-0.0927734	0.015604	0.000000000e+000	0.0632914	0.0716531	0.0609063	0.014808	-0.436165	0.0390245	-0.423734	-0.147051	0.0524934	-0.254739	-0.121041	-0.122384	0.238774	-0.163203
671	0.170453	0.174403	0.137364	0.133886	-0.352553	-0.176828	0.221109	-0.0552827	0.183523	-0.183595	-0.324729	-0.0299047	0.366946	0.000000000e+000	0.000000000e+000	-0.211732	0.000000000e+000	-0.0111925	0.240713	-0.323908	0.0140515	-0.322152	-0.00856608	-0.0250276	0.0290699	0.169909	0.000000000e+000	0.343148	-0.115946	-0.449417	-0.201689	0.20804	-0.0511476	0.21092	-0.693182	0.000000000e+000	0.000000000e+000	0.056996	0.0191405
672	0.000000000e+000	0.234801	0.000000000e+000	0.21291	0.000000000e+000	0.000000000e+000	0.000000000e+000	0.000000000e+000	0.118603	0.0747411	0.000000000e+000	0.249099	0.000000000e+000	0.115114	0.000000000e+000	0.0185239	0.000000000e+000	0.155076	0.42254	0.000000000e+000	0.000000000e+000	0.000000000e+000	0.221747	0.122515	0.0868246	0.35571	0.000000000e+000	0.0117012	0.000000000e+000	0.000000000e+000	0.000000000e+000	0.000000000e+000	0.000000000e+000	0.464311	0.000000000e+000	0.000000000e+000	0.1867	-0.391351	0.000000000e+000
673	-0.0822226	0.169432	0.272628	-0.0560718	0.109293	-0.113909	0.042525	0.19631	0.149733	0.110487	0.102914	0.0255932	-0.041564	0.176988	0.0548201	0.141971	-0.0323575	0.165127	0.0901659	0.0965262	-0.0955136	0.151804	0.112353	-0.0384323	0.524488	0.185398	0.154177	0.280196	0.148778	-0.0136014	0.116397	0.0495059	-0.0727913	0.37094	-0.0537181	0.00237508	0.15059	-0.396712	-0.0505871
674	-0.342087	-0.100592	0.334375	0.100351	-0.0197635	-0.0645215	-0.195383	0.020506	0.115296	0.0514194	-0.056524	0.148702	-0.0225441	0.262829	0.058714	0.253445	0.152698	0.0232669	0.106407	-0.17206	-0.0054451	0.207714	-0.00517112	0.111913	-0.0415495	0.15632	-0.124744	0.0621922	0.0976016	0.0923574	-0.0859237	-0.229952	0.0240625	0.16556	-0.285443	-0.00907508	0.034249	-0.145495	0.116676
675	-0.0294007	0.0341374	-0.091036	0.206145	-0.0225414	0.0739181	0.191234	-0.0411014	0.166464	0.0870353	-0.0222111	-0.143049	0.228218	0.120408	-0.00360082	-0.0354858	0.0693436	-0.0334743	0.237774	-0.0469695	-0.00799176	-0.154045	0.0616315	-0.115408	0.277972	0.0632432	-0.130956	0.0345279	-0.0539323	-0.0917363	-0.0785569	0.126219	-0.0132388	0.230649	-0.281033	-0.00450606	0.0440846	0.709166	-0.0310596
676	-0.158137	0.274261	0.283725	0.0444588	0.149378	-0.0534284	0.0991996	0.0225575	0.0322702	0.0808727	0.199034	0.328028	0.0138807	0.111278	0.0480921	0.163431	0.0112814	0.161723	0.349302	0.114387	-0.122354	0.14274	0.181417	0.0986285	0.399642	0.0849378	0.230472	0.117288	0.086168	0.107636	0.297206	-0.0365515	-0.185686	0.386443	0.00102893	0.0277076	0.219945	0.0285008	0.00505895
677	-0.252901	-0.145027	0.0899034	0.0512832	-0.00650131	-0.0519849	0.125403	-0.131396	0.159654	0.0854392	0.018701	-0.0252594	0.19418	0.269025	-0.00852596	0.283145	0.108844	0.203307	0.230155	-0.545247	0.112013	0.18575	-0.0680214	-0.454603	0.212039	0.105588	-0.123181	0.152429	0.0420003	0.119697	0.0285397	-0.191698	0.186827	0.205229	-0.128935	-0.0504238	0.306484	-0.00382003	0.0813517
678	0.09868	0.000000000e+000	0.000000000e+000	-0.0796277	0.000000000e+000	0.000000000e+000	0.394938	0.000000000e+000	0.000000000e+000	0.000000000e+000	-0.140936	0.000000000e+000	0.650706	0.000000000e+000	0.000000000e+000	0.000000000e+000	0.000000000e+000	0.000000000e+000	0.000000000e+000	0.000000000e+000	0.436242	0.000000000e+000	0.000000000e+000	0.058264	0.000000000e+000	0.000000000e+000	0.000000000e+000	0.000000000e+000	0.000000000e+000	0.000000000e+000	0.000000000e+000	0.000000000e+000	0.000000000e+000	0.127408	-0.0404517	0.000000000e+000	0.000000000e+000	0.103414	0.000000000e+000
679	-0.356656	-0.00752504	-0.0190083	-0.10178	0.0607004	-0.114296	-0.0826106	-0.126968	-0.178048	-0.0227677	0.111447	-0.0123208	-0.194994	0.186551	-0.0570046	0.0527568	-0.147049	0.0922936	0.394125	0.020174	-0.262814	-0.0317545	0.0233785	-0.0218893	0.426518	0.0944635	-0.133445	0.0337623	0.0539334	-0.106119	0.0356258	-0.228116	0.0821199	0.0160989	-0.471234	-0.173069	0.106024	-0.242151	0.0227986
680	-0.358248	0.178651	0.181663	0.294116	0.0982101	0.0915432	-0.223175	0.113292	0.136064	0.11283	0.196741	-0.0443583	-0.181161	-0.000731924	0.0888787	0.14972	0.143304	-0.0163189	0.337261	0.119803	0.0102767	-0.0231838	0.0691165	-0.0234002	0.453573	0.192752	0.21258	0.111883	0.109642	0.010027	0.200078	-0.134934	0.0148001	0.328897	-0.332785	0.0170366	0.386371	-0.117144	0.0769027
681	-0.734944	0.520645	0.223054	0.0132105	0.254214	0.985596	0.0720964	0.110193	0.475173	-0.0648133	0.0210618	0.0338325	-0.199839	-0.0429145	0.0623198	-0.170994	0.379993	-0.104769	-0.126728	0.151497	-0.372705	0.127683	-0.0792038	-0.0315531	0.318313	0.0198993	1.07708	-0.20609	0.258414	-0.196225	0.0663575	-0.023722	0.135726	1.25998	-0.402947	0.158687	0.106753	-0.230323	-0.255161
682	-0.224905	0.316847	0.267114	0.0765917	0.0270251	0.0297394	-0.00147919	0.266249	-0.0701879	0.00183382	0.0847517	-0.0914808	0.0427808	-0.0431873	-0.021149	-0.150081	0.261134	0.288873	0.144686	-0.196082	-0.11907	0.277763	-0.0942756	-0.257159	0.52992	0.147479	0.4701	-0.0386117	-0.145278	-0.0370224	-0.111913	-0.0613627	-0.0500563	0.238011	-0.130187	0.242594	0.345663	0.0328533	-0.00954665
683	-0.129188	0.106283	0.424043	0.167984	0.141512	-0.073398	-0.22017	0.231779	0.133105	-0.0862596	0.338566	0.0165838	-0.00300883	0.0910381	0.400848	0.276494	0.357669	0.0523011	0.0875238	0.0933958	-0.000806567	-0.00621626	0.143541	-0.113779	0.855728	0.0757774	0.319811	-0.010893	0.0674832	-0.0681908	0.0252032	0.115369	0.153659	0.253002	-0.0664862	0.156653	0.348799	-0.0881017	0.216916
684	0.000000000e+000	-0.256559	-0.482588	-0.356984	-0.0966	-0.486074	0.000000000e+000	0.306878	0.356429	-0.1353	-0.105464	-0.457685	0.198476	0.000000000e+000	0.000000000e+000	-0.22195	0.197396	0.0273666	0.189018	-0.115792	0.406718	0.000000000e+000	0.0277216	0.305263	0.000000000e+000	0.14922	-0.128152	-0.0203487	-0.0721683	-0.183956	-0.315916	0.000000000e+000	-0.342596	0.119656	-0.203456	0.000000000e+000	0.00447341	-0.208182	-0.348405
685	0.583843	0.65964	0.730932	-0.325826	0.296794	-0.577086	0.534583	-0.172353	0.127333	0.0319192	0.77333	0.274755	0.0840895	-0.353145	0.392315	-0.368013	-0.240431	0.144232	1.18016	0.0841807	0.61218	-0.27623	0.518034	0.464476	0.374008	0.385164	0.509093	0.145288	0.0974498	0.323347	0.0873737	0.273177	-0.242477	-0.060285	0.0800447	0.166637	0.124322	0.447561	0.0132207
686	-0.381008	0.114752	0.321221	-0.0402476	0.242968	0.104147	-0.193965	0.024589	0.352252	0.014467	-0.36252	0.10628	0.0310729	-0.0146926	0.02997	-0.0136642	0.111156	0.288553	0.296637	0.00107173	-0.0242989	0.22113	0.182482	0.118177	0.399995	0.0571538	-0.0644711	0.175554	0.0149579	0.226219	0.191205	-0.309025	0.070163	0.183672	-0.0330442	-0.039773	0.177593	0.221321	-0.0972013
687	-0.386431	0.0766474	0.00165979	0.0330092	0.0390426	-0.103338	-0.0577259	0.019913	0.254107	-0.0475337	-0.0480206	-0.0295416	-0.0280983	0.0345802	-0.013639	-0.00979473	0.0984275	0.0156644	0.143489	-0.0642783	-0.170191	-0.161679	0.0324004	0.207369	0.305964	0.0797689	-0.0698792	0.0809493	-0.0143814	-0.0490327	0.0312017	-0.252711	0.0440868	0.207076	-0.164516	0.0748993	0.137755	-0.220213	0.0570356
688	0.21214	0.299082	-0.205624	-0.0497815	-0.205263	-0.409149	0.0298254	0.144096	0.0898607	-0.107246	0.551981	0.0611989	-0.129571	-0.00876809	0.180378	0.325646	0.0359848	-0.0096019	0.0633476	-0.179468	-0.00792871	0.0995117	0.104868	-0.0753742	0.258638	0.0739904	0.219249	-0.125297	-0.220321	-0.381734	0.00137414	0.000000000e+000	-0.011804	0.484611	-0.0204927	0.106766	0.281743	-0.128753	-0.054919
689	-0.300878	0.074184	0.247733	0.146116	0.0753371	0.0978445	-0.102662	-0.0375106	0.155876	-0.000228809	0.0504258	-0.0521517	-0.135093	0.00272549	0.199253	-0.0814973	0.172881	-0.0665038	-0.161746	0.0071582	-0.019435	-0.12979	0.0205856	0.250167	0.322573	0.280829	0.32371	-0.192819	0.0264925	-0.228735	-0.141203	-0.71893	-0.00837253	0.25668	-0.189529	0.0758793	0.0761342	-0.0612804	0.0371563
690	-0.110725	-0.0715927	-0.0900421	-0.147161	-0.0918712	-0.590139	0.000000000e+000	-0.0853329	0.299581	0.0369214	-0.198619	-0.0755012	0.105526	-0.0507244	-0.142351	-0.148938	0.03806	0.32493	-0.0644482	-0.12589	0.13614	-0.277051	0.326033	0.25129	0.112698	0.097046	-0.1745	-0.176765	-0.271515	-0.331903	0.0237319	0.215227	-0.0467444	0.143809	-0.232938	-0.253187	-0.215662	-0.155548	0.00817088
691	-0.541086	-0.0208156	0.177176	0.101155	0.159725	-0.132826	-0.493222	-0.026238	0.116317	-0.00551169	0.0555762	-0.199644	-0.0327603	-0.0954305	0.105446	-0.302371	0.032226	0.158579	0.478732	-0.168601	-0.153821	0.023324	-0.0424192	0.15546	0.405731	0.275182	0.388732	0.20578	-0.00638556	-0.219491	-0.00985854	-0.724133	-0.00410846	0.444293	-0.498129	0.114442	0.254036	-0.434496	0.0347181
692	0.000000000e+000	0.0462855	-0.165593	-0.242057	-0.246166	-0.334788	0.366104	-0.221678	0.0615547	-0.195454	-0.366213	-0.403781	0.395667	0.000000000e+000	0.000000000e+000	-0.0758514	0.000000000e+000	-0.20823	-0.0891639	-0.0734136	0.118733	0.000000000e+000	-0.0918126	0.00450867	0.000000000e+000	0.0181464	-0.337902	-0.0957381	0.0117071	0.000000000e+000	-0.172908	0.0768484	0.000000000e+000	-0.218138	-0.101379	-0.330717	0.000000000e+000	0.524448	-0.258343
693	-0.164049	-0.0459699	0.0273193	0.285984	-0.323036	-0.397297	0.168079	0.255499	0.162838	0.192509	-0.0723764	-0.0657591	0.203519	0.17867	-0.42811	0.251891	0.273529	0.319689	0.19569	0.0231004	0.00152511	-0.380219	0.288165	0.511029	0.220021	0.298766	0.249106	0.255599	0.209041	0.235866	0.26859	-1.15614	0.196724	-0.0771181	-0.235437	0.094602	0.0940502	-0.175999	0.394981
694	-0.0293951	0.153218	0.204113	-0.0876128	0.0729897	0.0240587	-0.00923523	0.0993832	0.0429845	0.0964774	0.00226437	0.0452305	0.00182622	-0.174416	0.113276	0.0309424	0.110944	0.134603	0.129172	0.079669	-0.0148592	-0.0274239	0.189719	-0.102444	0.511567	0.039709	0.129165	-0.0492744	0.0850545	-0.0445035	0.01483	-0.0521404	-0.0503132	0.319686	-0.0891228	0.00483643	0.0857105	-0.0364601	0.191111
695	0.000000000e+000	0.000000000e+000	0.000000000e+000	0.000000000e+000	0.000000000e+000	0.000000000e+000	0.000000000e+000	0.000000000e+000	0.000000000e+000	0.000000000e+000	-0.0577247	0.55041	-0.684511	-0.192989	0.000000000e+000	0.000000000e+000	0.000000000e+000	0.000000000e+000	0.000000000e+000	0.000000000e+000	0.000000000e+000	0.000000000e+000	-0.112376	0.241065	0.000000000e+000	0.000000000e+000	-0.298235	0.000000000e+000	0.000000000e+000	0.000000000e+000	-0.101498	0.000000000e+000	0.000000000e+000	0.000000000e+000	-1.00459	0.000000000e+000	0.000000000e+000	-0.533365	0.000000000e+000
696	-0.970134	0.0810012	0.0160989	-0.00359941	0.0241287	-0.0377518	-0.157332	0.0551703	-0.00480028	-0.0138806	-0.0402275	-0.0775585	-0.120955	0.000946286	-0.0281934	-0.0353633	0.0840565	-0.0323661	0.118229	-0.0432029	-0.221957	-0.00959978	-0.011834	-0.0302589	0.220014	0.0929771	-0.0452813	0.000311543	0.00103063	-0.0429764	-0.0105202	-0.12872	-0.000525533	0.0943392	-0.0157931	0.0646069	0.156746	-0.241561	-0.0447388
697	0.0791364	0.00251796	0.000000000e+000	-0.271582	-0.121525	-0.53565	0.24008	-0.151573	-0.269251	-0.214197	-0.0202556	-0.282795	0.421651	-0.256499	0.000000000e+000	-0.444848	0.000000000e+000	0.114057	0.180929	-0.0752628	0.200102	-0.329735	0.0139518	-0.0823706	0.000000000e+000	-0.0463231	-0.111117	0.055326	0.0871068	-0.065796	-0.116697	0.360065	0.000000000e+000	-0.0628418	0.17061	-0.330869	0.00593244	-0.117745	-0.232416
698	0.000000000e+000	1.77465	1.63052	1.59003	1.52737	1.3058	0.14115	1.36485	1.48872	1.463	1.10664	1.11728	0.000000000e+000	1.472	0.362713	1.77375	1.44619	1.87028	1.8337	1.29336	0.0039292	1.70131	1.67473	1.36937	1.66263	1.62197	1.47073	1.64531	1.53449	1.38827	1.23116	0.04862	1.58644	1.64787	-0.263545	1.74378	1.59672	-0.576759	1.74998
699	-0.848052	0.0105342	-0.0492054	-0.0337768	-0.110113	-0.112481	-0.438105	-0.0332661	-0.0613229	-0.0172916	-0.0642502	-0.0923981	-0.286422	-0.0504351	-0.15024	-0.0390529	0.0311006	-0.125166	0.0558041	-0.0762534	-0.469998	-0.173395	-0.0318243	-0.00918633	0.246966	0.0312211	-0.130707	-0.0390909	-0.0300407	-0.0764124	-0.119978	-0.349911	0.000176711	0.0810671	-0.0745493	-0.0721245	0.0238522	-0.542335	-0.0484963
700	-0.446442	0.0186131	0.119553	0.0647954	0.0892336	0.0530473	-0.228822	0.156467	-0.0598969	-0.137138	0.170867	-0.0776922	-0.170366	-0.176248	0.0628567	0.0941305	0.229893	0.0876701	0.10557	0.122255	-0.282419	-0.182088	0.0962542	-0.189506	0.557566	0.00176908	-0.012223	-0.0527283	0.134636	-0.142771	-0.00794737	-0.238867	0.121076	0.00943364	-0.0789032	0.14196	0.174276	-0.301439	-0.0238103
701	-0.514191	0.0764855	0.056612	-0.121167	0.0667638	-0.0775444	-0.273174	-0.0834301	0.017314	-0.026264	0.0199057	-0.0308533	0.0374884	-0.163047	0.118748	0.0504461	0.242282	0.263272	0.153517	-0.0968748	-0.230524	-0.183899	0.0239167	0.0528041	0.437511	0.0326681	-0.0377721	0.051228	0.0160465	-0.138291	-0.103864	-0.378923	0.00192451	0.0867924	0.0765471	-0.0494542	0.0677624	-0.190298	-0.188474
702	-0.312181	0.0931021	0.000916825	-0.0828805	-0.0347488	-0.0835287	-0.486796	0.0924098	0.0899877	0.0649216	-0.0498952	0.0485653	-0.0175239	0.0911775	0.092245	-0.0324942	0.0440075	0.00568563	0.12182	-0.0917788	-0.10766	0.0507638	0.0903884	0.201617	0.202422	0.187414	-0.164011	0.0653463	-0.0202426	0.00975583	0.0923238	-0.0744199	-0.235522	0.118878	0.0569724	-0.0229769	0.273093	-0.0201705	-0.169219
703	-0.236323	0.235415	0.0189239	0.0645958	-0.0931802	0.0582341	-0.0341794	0.121088	0.00278192	0.0244819	0.100186	0.0607579	-0.0487079	-0.00884298	0.214977	-0.0360649	0.190656	-0.0330341	0.148396	0.0673507	-0.0274474	0.0392232	-0.0397479	0.0220204	0.42375	0.150397	0.159389	-0.11993	0.0307443	-0.106134	-0.0112207	-0.0503701	0.139139	0.0330138	-0.0497712	0.0606701	0.269862	-0.160841	0.0383217
704	0.186515	-0.0197029	-0.299831	0.0817272	0.0672199	0.144666	-0.059875	0.00307958	0.0878841	0.0905592	-0.0106106	-0.121872	-0.0384119	0.0212578	0.261808	0.178156	-0.00136188	-0.231498	0.0770751	3.18876e-05	-0.036746	0.121675	-0.0958388	-0.0679993	0.218387	0.221699	-0.402937	0.00559165	0.0229601	-0.0801582	-0.230615	0.0152003	0.0354878	0.0222198	0.0376203	0.0561496	0.20063	0.0104654	0.0417474
705	-0.439417	0.11356	-0.0725519	-0.0103131	0.0725209	-0.0558153	-0.197508	-0.0361684	0.027304	-0.0176526	-0.0283799	-0.0599453	0.0177966	0.0147832	0.0615662	-0.117672	0.0578447	-0.0217891	0.00761521	-0.0703159	-0.121896	-0.118021	-0.0581025	-0.0352056	0.261761	0.0707125	-0.0793444	0.0112769	0.0927134	-0.0793789	-0.101327	-0.100212	0.123443	0.0288688	0.0449625	0.0018071	0.0382089	-0.0659965	-0.0301623
706	-0.0968998	0.00468773	0.0396102	-0.0444552	-0.000399839	-0.00101898	0.0655634	0.00271145	0.0420125	0.0742617	-0.0445503	-0.0592152	0.0915198	-0.010322	0.0281897	-0.0121046	0.0523944	-0.00437751	0.0780726	-0.106306	-0.118077	-0.000540302	0.000495795	-0.0443212	0.196653	0.0290024	-0.0510145	0.0360652	-0.0338719	-0.0399563	-0.0657012	-0.0593854	-0.0324601	0.068156	0.0419177	-0.0016215	0.0506192	0.0224306	-0.0283397
707	-0.420959	0.144892	0.0863593	-0.13286	-0.00967587	-0.0418242	-0.721281	-0.0230095	0.0672199	0.0456584	0.0233623	0.164759	-0.02072	0.0537977	0.121217	-0.185407	0.0386055	0.0312725	0.15414	-0.0479946	-0.121295	0.0124628	0.0637809	-0.0349754	0.214024	0.0291662	0.160151	-0.069287	-0.0458423	0.0222005	-0.0794784	-0.286549	-0.194054	0.256709	-0.109521	-0.0406579	-0.00672187	-0.0691197	0.172723
708	-0.993692	0.0928423	-0.0635135	-0.115776	-0.346627	-0.48201	0.000000000e+000	-0.226708	-0.304911	0.136746	-0.254395	-0.332765	-0.499612	0.0189126	0.000000000e+000	-0.479803	0.115927	0.186607	0.177012	-0.245702	-0.791634	-0.283499	-0.152266	0.150558	0.000000000e+000	0.280025	0.212741	-0.0463451	0.240598	-0.16153	0.101544	-0.759442	-0.0891155	0.340813	-0.072935	0.0722251	0.0244834	-0.737736	-0.0275751
709	-0.064604	-0.0323266	-0.319658	-0.0103295	0.126555	-0.295231	0.0785762	-0.344124	-0.123369	0.000000000e+000	-0.431586	-0.0696324	0.240664	-0.0228673	0.000000000e+000	-0.10017	-0.200337	-0.100506	0.0281958	-0.126014	-0.0434327	-0.0358751	-0.000968455	0.0541191	0.120686	0.12865	-0.342887	0.539856	0.335627	-0.116383	-0.20703	-0.0310205	0.632646	-0.548874	0.0975718	0.1578	0.0976747	0.0977841	0.0669844
710	0.111908	0.102801	0.0661347	-0.256819	-0.0934325	-0.486614	0.187479	-0.115255	-0.285067	0.000000000e+000	-0.24462	-0.257192	0.473087	-0.258484	0.000000000e+000	-0.269622	0.0878842	-0.215021	0.108417	-0.124476	0.0494725	-0.320739	-0.257983	-0.065304	0.000000000e+000	-0.030235	-0.0973251	0.075479	0.146503	-0.243045	0.0975368	0.229818	0.735755	0.000000000e+000	0.0756041	0.0345403	-0.0879769	-0.0514118	-0.0911583
711	0.000000000e+000	0.000000000e+000	0.000000000e+000	0.000000000e+000	0.000000000e+000	-0.223524	0.476136	0.000000000e+000	0.000000000e+000	0.000000000e+000	0.000000000e+000	0.153773	0.440104	0.000000000e+000	0.000000000e+000	0.000000000e+000	0.000000000e+000	0.000000000e+000	0.000000000e+000	0.292459	0.372766	0.000000000e+000	0.000000000e+000	0.0835686	0.000000000e+000	0.0394237	0.000000000e+000	0.234187	0.232069	0.000000000e+000	0.146599	0.469942	0.668042	0.000000000e+000	0.382247	0.000000000e+000	0.000000000e+000	0.275549	0.103957
712	-0.146962	0.218877	0.0645509	0.0271205	0.116241	-0.080436	0.0141026	-0.030703	0.089569	0.135702	0.0732089	-0.0644482	-0.0305243	0.00786667	0.00968338	-0.134392	0.212455	0.0787175	0.175325	0.0572853	-0.0377285	0.0384177	0.187313	-0.0139446	0.249527	0.233461	0.0439216	0.102181	0.0383141	0.0213851	-0.00381657	0.0898528	-0.0585762	0.0970364	0.0404499	0.0597252	0.167136	0.0727143	0.0656189
713	-0.160271	0.0531099	0.0995088	0.0230202	0.0591774	0.047344	-0.0938759	0.108785	0.124674	0.167954	-0.0704724	0.208196	-0.018407	-0.0454131	0.203466	-0.319691	0.0402528	0.14408	-0.0048417	0.0173612	-0.0729545	0.121641	0.0898202	0.017193	0.302339	0.336182	0.141133	-0.00549308	0.0189069	0.0267835	-0.0322779	-0.327382	-0.0602298	-0.143397	0.0741796	0.0920801	0.0376243	0.0772513	-0.188977
714	-0.381553	-0.00817854	-0.0385367	-0.0673837	-0.0118987	-0.0142345	-0.235672	-0.0267469	0.0254934	0.0425864	-0.0581582	-0.069807	-0.144069	-0.0580166	0.0446756	-0.0317245	-0.065726	-0.09807	0.0617677	-0.0605807	-0.214368	-0.0875598	-0.0561801	-0.138469	0.245575	0.114683	-0.550771	0.0559046	0.0168946	-0.0471406	-0.166321	-0.238716	0.0233304	-0.0668312	-0.008534	-0.0874179	0.0513424	-0.179667	-0.0355933
715	0.0293461	0.0707683	0.0774054	-0.0291321	0.0585513	-0.0017968	0.0979014	0.177792	0.0551651	0.0665708	0.169207	0.036586	-0.030255	0.082325	0.110164	0.120158	0.135423	0.0920179	-0.0760772	0.105592	0.0934254	0.0930429	0.0809482	-0.0218764	0.402238	-0.014917	0.206258	0.0254727	0.170453	0.0243618	0.126741	-0.0876909	0.213627	0.16941	0.0430036	0.179694	0.331837	-0.0749267	0.217407
716	-0.886997	0.097453	0.0302821	0.227471	0.00171704	0.22992	-0.243362	0.104247	-0.176346	-0.093349	0.390454	-0.0375941	-0.342633	0.175811	0.092474	-0.0353873	-0.00727986	-0.0648545	0.104171	0.0916593	-0.481552	-0.0592921	0.00311138	0.0158081	0.442324	0.135905	0.302701	-0.065816	0.0979278	-0.224247	0.0597147	-1.71134	0.0782694	0.49252	-0.270867	-0.119204	0.181626	-0.566838	0.136103
717	0.000000000e+000	0.000000000e+000	0.000000000e+000	-0.369837	-0.102657	-0.513778	0.456252	0.000000000e+000	-0.252119	-0.170625	0.000000000e+000	-0.177264	0.530989	-0.171024	0.000000000e+000	-0.463062	-0.0795958	0.000000000e+000	0.000000000e+000	-0.192947	0.000000000e+000	-0.464641	-0.325661	0.160472	0.000000000e+000	0.000000000e+000	0.000000000e+000	0.0397692	0.551184	0.000000000e+000	0.190029	0.304927	0.000000000e+000	0.000000000e+000	0.145279	0.000000000e+000	0.000000000e+000	-0.269782	-0.0967661
718	-0.251008	0.0171579	0.207049	-0.0414787	0.0633815	-0.0603285	-0.192295	-0.0867467	0.00352881	-0.0530076	-0.127736	0.014253	0.161964	0.0663329	0.0739081	-0.112839	-0.124881	0.0564156	-0.0813841	-0.118625	-0.176762	-0.00394238	-0.062529	0.0366732	0.142096	0.135745	-0.323246	0.0626932	0.0159515	-0.00658944	-0.0659711	-0.0763054	0.0880531	-0.0983253	0.0882304	-0.0091416	-0.145291	0.0131114	-0.0757483
719	-0.24689	-0.11726	0.178202	0.0683444	0.161383	0.169832	-0.0487636	0.0591712	0.159387	0.0105221	-0.087622	-0.000452352	-0.0481603	0.0822645	0.0518601	-0.362902	0.017965	0.346467	0.334959	-0.113423	0.00170091	-0.105453	0.258738	0.0150606	0.176545	-0.0784764	-0.17683	0.199446	-0.00321563	-0.308248	-0.02701	-0.907085	0.166403	0.156111	0.15977	0.0431202	0.260188	-0.284921	0.0855648
720	0.000000000e+000	0.0580683	0.148172	0.118149	0.0813691	0.0219104	-0.25014	0.0655092	0.374264	0.126665	0.0282261	0.0352132	-0.0284792	0.108651	0.147288	-0.0207687	0.209078	0.14053	0.0578581	0.0668707	-0.517851	-0.121673	0.0569895	0.0901237	0.0921356	-0.0481256	0.18171	0.103468	0.246394	0.0674424	0.112114	-0.353255	0.175192	-0.173064	-0.173305	0.221248	0.0734813	-0.459936	0.146834
721	0.0240547	0.0755657	0.015986	-0.115139	0.0337853	-0.0575267	-0.0139131	0.0418996	-0.00390587	0.0125361	-0.000344765	-0.0381454	-0.0454961	0.110405	0.121803	0.0400115	-0.0439442	-0.0125295	0.0771345	-0.075824	-0.00306247	-0.0521923	0.021827	-0.14832	0.292906	0.000169522	0.0906729	-0.100107	0.0177632	-0.0385999	-0.00700585	0.108157	-0.0225651	0.189109	-0.0509864	0.0374788	0.0497729	0.0237329	0.0181112
722	-0.72017	-0.139196	0.0116726	0.0896768	-0.0261179	0.0107091	-0.787095	0.032376	-0.106753	-0.126912	-0.196098	-0.281467	-0.503338	-0.0515306	-0.240199	0.272207	0.0280642	0.132451	0.110559	-0.134516	-0.634626	-0.192336	-0.0729028	0.0164691	0.154459	-0.0102113	-0.0901436	0.160903	0.0630273	-0.292146	0.0305936	-1.05043	0.115295	0.307879	-0.250806	-0.269456	0.250042	-0.542621	-0.0413394
723	0.182433	-0.0715491	-0.268952	-0.108406	0.0297911	-0.175105	0.112356	-0.3273	-0.0372732	-0.139893	-0.303032	-0.167861	0.335303	-0.304371	0.000000000e+000	-0.523863	-0.0768102	0.154581	0.0295791	-0.397051	0.16988	-0.274044	-0.182302	-0.0438775	-0.242506	0.000000000e+000	0.0173144	0.118627	0.430127	-0.304225	0.0150584	0.118481	0.000000000e+000	-0.129165	0.17935	0.120505	0.0115759	-0.079259	-0.110675
724	-0.808351	0.272606	0.643887	0.0800144	0.632158	0.0903381	-0.171429	-0.209679	0.500746	0.167651	-0.540719	0.777248	0.0149237	0.490808	0.0883781	0.055126	0.0952969	0.763839	0.68924	0.613655	0.219324	-0.414794	0.632157	0.740997	0.0662724	0.277213	-0.130778	1.04116	0.282403	0.615886	0.783472	-0.23818	-0.175883	0.0848574	0.449952	0.291659	0.0487952	0.226283	0.228943
725	-0.284558	-0.0431312	-0.0433685	-0.0829788	-0.0780468	0.0685531	-0.323564	-0.0546666	0.0492268	-0.0155701	0.0149461	-0.0765666	-0.0928769	-0.0991888	0.0952398	0.00767898	-0.0618418	-0.0154984	-0.109696	-0.198405	-0.226986	0.0349783	-0.0386491	-0.0103243	0.0876054	-0.035111	-0.0247164	-0.05864	-0.0411552	-0.108296	-0.080822	-0.240963	0.0368628	0.0551686	-0.0367242	-0.0595031	0.0577938	-0.217944	-0.0779984
726	0.0133979	1.86102	1.68223	1.30209	1.59753	1.32621	0.0981904	1.38916	1.51856	1.4416	1.27924	1.08185	0.342647	1.56782	0.500094	1.76731	1.4794	1.90059	1.84391	1.34576	0.331404	1.25135	1.84277	1.27183	1.7328	1.59468	1.58858	1.61866	1.46245	1.61539	1.17122	0.000000000e+000	1.56997	1.60218	-0.250081	1.67475	1.78213	-0.0916354	1.73034
727	0.0395693	0.0390982	-0.25781	-0.116463	-0.152468	-0.0338072	0.368838	-0.203523	-0.19032	-0.0375139	-0.149904	-0.150324	0.357964	-0.119986	-0.0806232	-0.435982	0.0911249	0.0659461	0.0307184	-0.0742796	0.159736	-0.23382	-0.197341	-0.0393663	0.126719	0.000000000e+000	0.114845	0.0513227	-0.38072	-0.191038	0.052837	0.140908	-0.654805	-0.0394299	0.267544	-0.159691	0.0352939	0.692653	-0.295169
728	-0.0406381	-0.199692	0.225927	0.214227	0.102382	-0.068122	0.466503	0.0944638	-0.108666	0.172725	-0.185455	-0.15207	0.407672	0.0233964	-0.0213747	-0.2582	0.206421	0.198025	0.0215679	-0.173382	0.31668	0.0750801	0.0913158	0.269035	0.245062	0.000000000e+000	0.24845	0.269449	0.268338	0.0189493	0.203441	0.280838	-0.00731359	0.185682	0.447559	0.0332625	0.000000000e+000	0.783493	0.318965
729	-0.458773	0.217166	-0.00897497	0.137729	-0.0846192	0.102745	0.172913	0.281755	-0.0718913	-0.0651287	-0.106171	0.0334452	-0.10692	0.27178	0.112712	-0.306719	-0.00804388	-0.0718678	0.321764	0.0477075	-0.0742229	0.349136	0.00144371	-0.214811	0.256505	0.184401	0.322747	-0.0767661	0.044391	-0.14766	0.0310874	0.287017	0.0414426	0.549517	-0.0559295	-0.0528999	0.340659	-0.1347	0.042574
730	-0.871085	-0.0437667	0.00671087	0.0362311	-0.131891	-0.019147	-0.0315708	0.00654512	-0.00629101	0.0100281	0.00730362	-0.122134	-0.10496	0.0141608	0.0831391	-0.0651052	-0.0343628	-0.0627123	-0.299728	-0.118273	-0.0662848	-0.190254	-0.0726555	0.00788809	0.159311	0.0341294	0.21801	-0.102172	-0.0125332	-0.0997738	-0.0476916	-0.0599387	-0.12083	-0.0366265	-0.0172782	-0.100432	0.0730673	-0.0607603	-0.0213576
731	-0.620992	0.134309	0.276915	0.134348	0.151905	-0.0703665	-0.103831	0.191431	0.131098	0.155611	-0.223675	0.235952	-0.11042	-0.00939901	-0.0373874	-0.0741346	0.104414	0.233661	-0.0557387	-0.131001	-0.237681	0.0904515	0.0547943	0.178845	0.104819	0.151232	0.202143	0.209358	-0.0252117	-0.0195854	0.185335	-0.340021	0.0848162	0.190689	0.0461101	0.0812669	0.202315	-0.0259885	0.0855747
732	-0.158972	0.000000000e+000	0.000000000e+000	0.194452	-0.0680108	0.00519662	0.219811	0.172272	0.529689	0.118416	-0.0915384	-0.237857	0.127073	-0.114655	0.000000000e+000	-0.340707	0.000000000e+000	0.203556	-0.176892	-0.0262276	-0.0244172	0.000000000e+000	-0.549924	0.0260504	0.198702	-0.257674	-0.102732	-0.0167486	0.192319	-0.0735031	0.0368241	0.176967	0.0814128	0.296193	0.0650831	0.000000000e+000	0.169595	-0.0169436	0.0796216
733	0.145561	0.000000000e+000	0.000000000e+000	0.000000000e+000	0.000000000e+000	0.000000000e+000	0.575117	0.0661124	0.000000000e+000	0.000000000e+000	0.000000000e+000	0.000000000e+000	0.463348	0.000000000e+000	0.000000000e+000	0.000000000e+000	0.000000000e+000	0.000000000e+000	0.000000000e+000	0.000000000e+000	0.250726	0.000000000e+000	0.000000000e+000	0.000000000e+000	0.000000000e+000	0.000000000e+000	0.000000000e+000	0.000000000e+000	0.000000000e+000	0.000000000e+000	0.000000000e+000	0.343045	0.000000000e+000	0.000000000e+000	0.903694	0.000000000e+000	0.000000000e+000	-0.14694	0.000000000e+000
734	-0.113419	0.137973	0.0734889	0.177503	-0.126998	0.0273933	0.0119197	0.185988	-0.0650219	0.0906982	0.0427836	0.0263532	-0.0840069	0.00210615	0.121657	0.132152	0.0735665	-0.0631303	0.199521	0.0580392	0.0382513	0.287474	0.0152369	0.0117315	0.24379	0.0762484	0.329265	-0.0322675	0.00962069	0.195374	0.0376184	0.0711872	0.16756	0.247951	-0.00476874	0.0237709	0.419295	-0.0431206	0.0147592
735	-0.0293614	0.157445	-0.0533031	-0.0719319	0.0740775	-0.329534	-0.0894468	0.0396439	-0.032737	-0.0561405	0.15608	0.0729841	0.0141391	-0.0776269	0.0945727	0.1868	-0.209646	0.0446968	0.106459	0.0424138	0.102696	0.0619073	-0.00580164	-0.10687	0.372772	0.0169613	-0.153048	-0.11221	0.00181223	-0.174962	-0.0449471	0.00399367	0.135087	-0.0476159	-0.00458907	0.0427278	0.130217	-0.123541	-0.0724777
736	0.0709282	-0.103232	-0.235376	-0.113907	0.0639776	0.122404	0.204476	0.118692	-0.00833409	-0.128378	-0.232249	0.0284006	0.165046	-0.231695	0.000000000e+000	-0.503091	-0.133664	0.0891724	0.118282	0.000000000e+000	0.0142711	0.000000000e+000	-0.289989	-0.183806	0.200039	0.000000000e+000	-0.00436551	-0.0167091	0.106335	-0.340145	-0.123541	0.13591	0.0049991	0.0453697	0.242826	-0.158213	0.0198969	-0.0832589	-0.125963
737	-0.432537	0.0941557	-0.0996343	-0.0439954	0.0140933	0.0272979	-0.436732	0.0425064	-0.02501	-0.091724	-0.0284376	-0.0215684	-0.169858	-0.0804753	0.0588594	-0.0161949	-0.0813949	-0.0235425	0.0183306	-0.0529246	-0.281086	-0.0280295	-0.00937948	-0.0338094	0.150164	0.049402	-0.115887	-0.0100629	-0.0207679	-0.0549623	-0.0414271	-0.292736	-0.0101228	-0.16879	-0.0135241	-0.180749	0.0784161	-0.267379	-0.0353201
738	0.0559803	0.295741	0.0400208	-0.0233893	0.116761	0.466653	0.234602	0.226703	-0.0300309	-0.0710354	0.0862578	0.263933	-0.0292795	0.256433	-0.370048	0.306006	-0.124131	0.131224	0.651757	0.0728361	-0.0320524	-0.268337	0.0676049	0.00178897	0.236293	0.00167666	0.585053	-0.188051	-0.138233	0.00539985	0.13565	0.00970032	-0.0333616	-0.173189	-0.162332	0.0372751	0.28702	-0.034939	0.399449
739	-0.158663	0.257262	0.00343783	0.151948	0.203153	0.379535	0.0884209	-0.0564147	-0.0449444	0.196327	0.0729154	-0.104025	0.20712	-0.047325	0.235859	-0.180148	0.176286	0.258684	0.131374	-0.11073	0.152548	-0.363604	-0.235919	-0.0555446	0.260879	0.0954565	0.311814	-0.366056	0.252427	-0.0865879	0.182979	-0.628914	-0.423304	-0.295311	0.125738	0.0863483	0.00463057	0.470868	0.160328
740	-0.384932	-0.0128199	-0.0914457	-0.0952773	-0.0212909	-0.04688	-0.174995	-0.0411128	-0.00478531	-0.0221154	-0.121636	-0.0773687	-0.124159	-0.147765	-0.0295804	-0.0729225	-0.0996924	-0.0236205	0.000828926	-0.0810613	-0.204839	-0.119216	-0.0686126	-0.0724016	0.139981	0.00222603	-0.296833	0.00128493	-0.0322945	-0.0700657	-0.137924	-0.293665	-0.0236765	-0.0775916	0.0048063	-0.0825162	-0.0176927	-0.19978	-0.0574826
741	-0.262045	-0.165867	-0.0184667	0.145824	-0.131052	0.15262	0.0559508	-0.0769474	-0.00695366	-0.248892	-0.0485454	-0.39195	-0.0900403	0.0787754	0.0761967	-0.33382	-0.0543185	-0.0891081	0.0147863	-0.314829	-0.387452	-0.144358	-0.0390009	0.249416	0.193694	0.252043	0.00977781	0.104581	-0.0647093	-0.383891	-0.0873295	-0.280207	-0.16277	-0.246497	0.0762176	-0.181117	-0.135394	-0.233721	0.0607921
742	0.214003	0.127369	0.194605	0.058467	0.0926005	-0.0906568	0.0251405	0.181659	-0.107905	-0.0103641	0.0127305	-0.158088	0.0758428	-0.029465	-0.155699	0.044678	-0.211097	0.195585	0.00432567	-0.0447867	0.065646	-0.0146827	-0.0106558	-0.130326	0.297529	-0.212703	0.315504	-0.127228	0.04782	-0.023366	-0.00869582	0.0269555	0.122616	0.129937	-0.0941995	0.136312	-0.00845565	-0.157209	0.1572
743	0.0309988	-0.0467763	0.0908486	0.000908193	-0.142001	-0.082477	-0.0895357	0.00977863	-0.0410906	0.0390611	0.0202764	-0.0142911	-0.0516731	-0.0288931	0.00215643	-0.10193	-0.0574596	0.0179649	0.0557267	-0.0483254	-0.0585809	0.0263338	-0.0900775	0.148285	0.211083	0.0846851	-0.0419178	-0.0888939	-0.0674551	0.0107228	-0.1191	-0.168163	-0.0411009	0.273507	-0.0321373	-0.05308	0.0293636	-0.0158573	-0.173571
744	-0.583274	0.0689919	0.223512	0.0656224	-0.0366315	0.0981987	-0.0442633	0.18328	-0.0606087	0.10333	-0.254964	-0.0673416	0.085916	-0.118195	-0.117782	-0.161772	0.163657	0.121075	-0.0899288	-0.15043	0.184937	-0.00312996	0.0304696	0.124935	0.089374	0.109221	0.322763	0.0639351	0.0192142	-0.0239774	0.144745	-0.040796	-0.021842	0.0747427	0.298379	-0.00147448	0.144463	-0.235104	0.146852
745	-0.197167	-0.117154	-0.0689664	-0.122798	-0.0386319	-0.0792134	-0.0631074	0.0534557	0.0160897	-0.0324685	-0.143349	-0.034969	-0.126596	-0.187098	0.0732289	-0.036596	-0.100699	-0.0353627	-0.0418011	-0.0181929	-0.0806569	-0.0879462	-0.0933676	-0.109195	0.145577	0.056453	-0.419335	-0.0216057	0.0112838	-0.0419608	-0.137115	-0.108875	-0.0326645	-0.0686751	0.0168781	-0.108727	-0.0185892	-0.0219213	-0.0500801
746	-0.348052	0.17385	0.0703941	0.0535502	0.0450551	-0.249671	-0.0803031	0.116938	0.0439276	0.022197	0.0880612	0.0748211	0.101587	-0.0406978	0.0658053	-0.15894	0.0135054	0.0961223	-0.0476535	0.0806482	-0.111787	0.0137201	0.0633766	0.0152248	0.175535	0.00692774	0.0373916	0.0590481	0.0335513	0.0760535	0.120857	-0.157205	-0.00446836	-0.26132	0.119354	0.0309504	0.0257342	0.0238722	-0.0803844
747	-0.196504	-0.12903	-0.0444461	-0.0771523	-0.0407806	-0.00102872	-0.124637	-0.0251653	0.0693998	-0.00707123	-0.0980854	-0.0397134	-0.0686931	-0.112805	-0.0498429	-0.0588668	-0.110479	0.0184501	-0.179081	-0.0596369	-0.280189	-0.167097	-0.0660549	-0.0730045	0.0869286	0.00560713	-0.272596	-0.00939184	-0.0240299	-0.0590606	-0.119729	-0.169201	-0.0640733	0.0405338	0.0176714	-0.0935389	0.0271077	-0.194403	0.00368232
748	-0.112226	-6.68018e-05	0.0269476	-0.0393558	0.027695	-0.0266133	-0.0908447	0.0576731	-0.0432533	-0.167554	0.165102	0.00221641	-0.110246	-0.144029	0.0997665	0.117766	-0.0631577	-0.029408	-0.105343	0.074849	-0.0648509	0.280947	0.0597255	-0.0860864	0.135704	0.0102455	0.255313	-0.13399	0.0705463	-0.0788515	-0.0352768	0.0106143	-0.0897407	0.0307917	-0.113196	-0.0493942	0.142815	-0.184721	0.110764
[truncated: 17,451,764 more chars]
