# Supplementary material for: A Novel Prognostic Signature Associated With the Tumor Microenvironment in Kidney Renal Clear Cell Carcinoma
Source: Front Oncol. 2022 Jul 4;12:912155. doi: 10.3389/fonc.2022.912155 (PMC9290677; doi:10.3389/fonc.2022.912155)
Supplement: Supplementary file 4 [file Table_4.xls]

## Sheet: Sheet1
gene	conMean	treatMean	logFC	pValue	fdr
SRL	1.44861	0.393006	-1.88204	8.66623e-30	4.19706e-29
MICB	0.94849	2.37388	1.32354	6.65325e-29	2.96886e-28
CARD9	0.263059	0.747432	1.50656	1.13832e-22	3.28976e-22
ZP3	0.670168	1.94593	1.53787	7.80646e-19	1.84623e-18
DPEP2	0.361325	1.79837	2.31532	5.88135e-37	1.83082e-35
CARD11	0.949591	4.03369	2.08672	6.79618e-24	2.10333e-23
ZNF90	0.410863	0.855399	1.05794	5.71812e-08	8.45649e-08
PPM1H	9.59526	2.5459	-1.91414	2.21471e-35	3.39749e-34
PPM1F	3.49993	7.31964	1.06445	2.32509e-27	8.9777e-27
DOCK6	3.58491	8.28772	1.20904	6.16746e-25	2.02819e-24
MFSD3	11.9611	5.55129	-1.10745	5.66118e-27	2.13366e-26
CAPN12	0.56316	5.20012	3.20693	9.62951e-32	5.9931e-31
DOCK2	0.635168	3.14377	2.30729	1.21828e-29	5.83047e-29
DOCK10	1.27071	3.48979	1.4575	1.57136e-26	5.74681e-26
DOC2B	5.24815	2.16887	-1.27487	1.1578e-20	2.99256e-20
DOC2A	0.0771402	5.51623	6.16006	1.24662e-37	5.36047e-36
SPON2	4.51245	14.7541	1.70914	5.89463e-17	1.27995e-16
MFAP3L	17.0509	5.2169	-1.70858	6.56383e-33	5.29209e-32
ZNF692	1.50879	5.38235	1.83484	1.81677e-26	6.60179e-26
SPOCK2	40.8522	20.0474	-1.027	3.931e-17	8.60153e-17
PPFIA4	0.36955	3.51769	3.25079	2.44018e-29	1.13715e-28
METTL27	2.93991	6.19242	1.07473	3.2057e-09	5.02085e-09
DNM1	1.33113	3.70466	1.47669	1.21901e-11	2.10691e-11
SPN	0.684516	3.08326	2.1713	2.70947e-29	1.25236e-28
METTL26	13.5205	39.3378	1.54077	1.24881e-31	7.68793e-31
SPINK1	11.9779	5.79186	-1.04827	3.55325e-15	7.17732e-15
HILPDA	4.37216	112.61	4.68684	6.58435e-39	5.19066e-37
DNASE1	6.91736	1.22892	-2.49283	5.91319e-32	3.89365e-31
CALCA	8.63499	1.19474	-2.8535	2.68581e-38	1.65703e-36
PPARGC1A	14.431	4.33417	-1.73535	4.60097e-34	4.81828e-33
MET	20.7685	46.2985	1.15657	1.95823e-24	6.25135e-24
MEST	7.9292	3.56457	-1.15345	5.77968e-23	1.69275e-22
HIGD1A	56.2812	22.2564	-1.33843	1.68786e-31	1.02354e-30
DNAJC12	4.6822	1.89868	-1.30219	1.4432e-06	2.00676e-06
CADM1	10.3193	3.99333	-1.36968	2.78659e-25	9.35899e-25
MESP1	0.360661	0.850692	1.23799	2.71597e-18	6.25136e-18
HIBCH	12.2779	5.34609	-1.1995	3.47354e-20	8.76257e-20
DNAJB13	0.0879789	1.18266	3.74874	4.92069e-18	1.11188e-17
MELTF	7.1903	1.17223	-2.61679	1.95899e-13	3.66488e-13
MELK	0.259265	1.32879	2.35762	1.74493e-34	2.02956e-33
POU2F2	0.37479	1.43495	1.93685	6.11586e-28	2.47248e-27
SPC25	0.338748	1.21278	1.84004	3.99929e-28	1.65452e-27
DNAH11	0.108037	2.82473	4.70851	4.60389e-29	2.09053e-28
SPC24	0.294402	1.41604	2.266	1.12504e-33	1.05029e-32
MEF2C	3.68402	9.26753	1.3309	2.35107e-24	7.46346e-24
DNA2	0.293911	0.835865	1.50789	2.94104e-21	7.91153e-21
HES4	1.83155	9.07263	2.30845	7.0157e-30	3.44473e-29
CA9	2.24314	136.052	5.9225	5.3517e-38	2.81261e-36
CA8	5.05465	0.489814	-3.36731	2.4409e-38	1.5394e-36
SPAG4	1.46401	21.4359	3.87203	1.83374e-40	4.40283e-38
CA4	10.6232	4.04487	-1.39305	1.46332e-20	3.76509e-20
DMRT2	11.7834	3.1305	-1.9123	1.39878e-35	2.34895e-34
ZNF395	9.71192	61.9209	2.6726	9.33699e-36	1.61575e-34
SP140	0.248055	0.866995	1.80536	4.89124e-21	1.29854e-20
HEPACAM2	11.0808	5.28447	-1.06823	7.08434e-36	1.29712e-34
ZNF320	3.64096	8.05875	1.14624	2.40949e-19	5.8296e-19
POLE2	0.295709	0.76069	1.36313	2.60513e-31	1.52755e-30
MDK	7.52183	24.0459	1.67663	3.42133e-08	5.11847e-08
HECW2	1.39299	3.98884	1.51778	4.34368e-18	9.88562e-18
DLX5	0.138848	1.46358	3.39792	4.9028e-36	9.4654e-35
C6orf223	1.30064	15.0341	3.53094	1.70517e-30	9.0117e-30
POGLUT2	3.15476	7.42598	1.23505	1.61066e-28	6.98939e-28
MCOLN3	1.25969	0.441799	-1.5116	7.79961e-28	3.11326e-27
DLL4	3.82858	20.8556	2.44555	7.87153e-32	4.98647e-31
DLGAP5	0.248132	0.993828	2.00189	2.98421e-32	2.09116e-31
C5AR1	3.6055	9.35915	1.37618	3.15938e-23	9.379e-23
SOX11	0.0174476	0.749262	5.42437	2.937e-38	1.7365e-36
PODXL	118.018	48.6926	-1.27723	4.80414e-13	8.85335e-13
MCM5	3.3839	7.06244	1.06148	7.05645e-32	4.57219e-31
HCLS1	4.3751	16.7126	1.93355	7.16825e-34	7.11311e-33
C3AR1	3.34698	12.5767	1.90983	5.02495e-28	2.05487e-27
SOSTDC1	15.9211	2.23066	-2.83539	9.16961e-37	2.57417e-35
HCK	2.05013	8.59168	2.06723	3.51108e-33	2.96561e-32
C3	22.9981	235.747	3.35765	2.34361e-33	2.04651e-32
ZNF205	3.70164	7.60015	1.03786	1.19758e-31	7.38853e-31
SORL1	18.3575	8.76707	-1.0662	1.01176e-21	2.77696e-21
SORCS3	0.355197	3.35294	3.23874	0.00489565	0.00576881
HCAR1	1.33584	0.413246	-1.69267	5.59591e-31	3.1699e-30
DISC1	0.326602	1.0553	1.69206	5.87292e-33	4.77575e-32
PNPLA7	0.564264	1.71721	1.60562	3.18375e-16	6.67317e-16
DIRAS2	0.909225	7.36427	3.01783	7.44063e-29	3.30462e-28
HAVCR2	6.37003	23.5207	1.88456	1.68279e-18	3.91455e-18
DIRAS1	2.70717	0.51751	-2.38713	1.41317e-34	1.68511e-33
HAVCR1	6.00757	27.9106	2.21596	2.89727e-16	6.07719e-16
DIPK2B	2.92578	10.879	1.89465	1.41291e-27	5.54613e-27
C1S	24.8112	60.263	1.28028	5.42948e-08	8.0464e-08
PNMA3	0.854319	2.3891	1.48362	0.00774349	0.00901766
C1R	27.8271	57.1509	1.03828	1.52088e-05	2.02167e-05
PNMA2	2.68604	15.4364	2.52278	6.07927e-31	3.40968e-30
MC1R	0.264908	0.799431	1.59348	5.40545e-20	1.35399e-19
C1QTNF6	0.693558	3.34736	2.27093	9.59776e-37	2.59836e-35
SNX22	0.306342	0.730312	1.25337	1.20971e-21	3.31067e-21
PNCK	0.692858	24.7949	5.16134	1.34147e-37	5.65443e-36
HAPLN3	0.60284	3.17085	2.39502	3.22032e-32	2.23454e-31
C1QL4	0.496237	4.16423	3.06895	4.03497e-10	6.55105e-10
DHRS11	3.53043	1.29501	-1.44688	2.83494e-36	5.91586e-35
C1QL1	2.11685	26.6225	3.65265	3.11797e-18	7.14188e-18
C1QC	25.3885	173.946	2.77639	1.61258e-34	1.88333e-33
SNRPN	49.1534	20.8401	-1.23793	1.21734e-38	8.85847e-37
PMEPA1	8.41865	25.8838	1.62039	1.25184e-24	4.06026e-24
MATN2	14.6117	6.74285	-1.1157	1.13542e-25	3.93447e-25
C1QB	23.2148	179.541	2.9512	2.69221e-35	4.00026e-34
DGKZ	3.08551	7.62294	1.30484	1.19658e-34	1.46374e-33
C1QA	30.6738	188.631	2.62049	8.09421e-34	7.97617e-33
DGKI	0.384588	1.22031	1.66586	0.00737536	0.00860307
MASP1	0.967176	4.03023	2.05901	4.08869e-19	9.79216e-19
DGKH	1.06197	2.13335	1.00638	3.90607e-18	8.90396e-18
C1orf54	4.91605	10.3562	1.07493	2.10293e-23	6.33559e-23
PLXNC1	1.19453	3.51521	1.55717	2.64336e-23	7.88837e-23
MARCO	0.513381	2.5774	2.32782	7.27186e-11	1.21112e-10
DGKA	0.815325	1.79545	1.1389	7.12413e-20	1.77353e-19
C1orf162	2.35176	11.9535	2.34562	2.70261e-34	3.00784e-33
PLXNA3	1.44136	3.71125	1.36448	2.58171e-29	1.19916e-28
SNORC	0.209657	0.686176	1.71055	1.33958e-14	2.63643e-14
GZMM	0.599017	2.54045	2.08441	2.71668e-28	1.14561e-27
DEPP1	27.1454	129.686	2.25625	7.02852e-33	5.61885e-32
PLVAP	92.6088	358.914	1.95442	1.03751e-25	3.61284e-25
GZMK	1.11943	11.761	3.39318	3.73073e-27	1.41738e-26
GZMH	0.977968	7.90279	3.0145	5.56184e-35	7.66239e-34
GZMB	0.760946	4.53931	2.57661	3.65575e-32	2.50604e-31
MAPK15	1.03027	3.96072	1.94274	5.53244e-13	1.01428e-12
GZMA	2.44765	21.8427	3.15769	1.27245e-34	1.53668e-33
MAP9	4.14623	1.72319	-1.26672	4.90624e-33	4.05945e-32
PLOD3	8.6221	22.4229	1.37886	2.36549e-37	9.32397e-36
MAP7D2	1.61703	8.55768	2.40387	2.7735e-10	4.54195e-10
DENND1B	2.97803	1.43618	-1.05212	2.19951e-30	1.14326e-29
DEGS2	6.73314	0.794411	-3.08332	9.17296e-30	4.42736e-29
MAP4K1	0.514946	2.75824	2.42125	7.54753e-32	4.83519e-31
PLK1	0.307267	1.24711	2.02103	1.80968e-32	1.36592e-31
PLIN5	1.40948	0.492997	-1.51551	2.49987e-29	1.16305e-28
GTSE1	0.177279	0.887582	2.32386	4.68178e-34	4.88489e-33
SMIM10L2B	3.03924	1.04225	-1.54401	4.0024e-34	4.27023e-33
PLIN2	26.3728	208.07	2.97995	2.62693e-31	1.53716e-30
PLEKHO2	9.27988	19.2401	1.05193	2.5292e-25	8.51469e-25
ZAP70	0.240777	1.85304	2.94412	4.10841e-34	4.36691e-33
PLEKHG4	0.560673	2.44277	2.12329	5.78869e-28	2.35362e-27
DDX41	12.3129	25.1341	1.02948	1.71827e-33	1.55301e-32
YJEFN3	0.272044	1.20502	2.14715	1.07059e-13	2.02152e-13
SMCO3	1.52442	0.695489	-1.13216	4.98916e-19	1.19085e-18
PLEKHG3	7.36281	3.65194	-1.01159	1.02763e-29	4.94307e-29
MAN1A1	58.7006	21.5461	-1.44595	7.66295e-38	3.74956e-36
MALL	0.491312	1.58912	1.69352	1.38712e-20	3.57553e-20
MAL	329.743	29.5449	-3.48036	1.91366e-39	1.93963e-37
BUB1B	0.386532	0.950256	1.29773	1.32892e-23	4.06409e-23
DDX39A	5.89942	11.8501	1.00625	3.42881e-31	1.98591e-30
BUB1	0.248783	1.06923	2.10362	3.99363e-33	3.34334e-32
YEATS2	2.78509	6.01788	1.11153	7.85692e-31	4.37214e-30
PLEKHB1	6.76545	1.27799	-2.40431	6.64809e-36	1.23316e-34
GRM8	0.358724	1.49092	2.05526	4.93151e-13	9.07628e-13
YBX2	0.280298	0.698579	1.31746	0.00998538	0.0115715
DDX11	0.904537	2.18976	1.27552	7.04246e-21	1.84038e-20
BTN3A2	4.65153	18.7749	2.01303	2.74039e-35	4.05063e-34
BTN2A2	1.99851	4.64762	1.21757	6.41513e-30	3.17734e-29
PLEK	2.49933	12.0771	2.27266	3.12847e-30	1.59115e-29
PLD4	0.382278	1.87813	2.2966	7.56043e-29	3.35258e-28
BST2	54.7121	134.945	1.30244	7.77914e-23	2.25969e-22
XRCC3	0.362754	1.01071	1.4783	3.86596e-25	1.28473e-24
SLFN13	1.11844	5.09634	2.18797	1.02257e-36	2.71221e-35
BSND	15.3796	1.25358	-3.61689	9.79714e-40	1.39195e-37
PLCB4	2.04985	4.34528	1.08393	4.37114e-06	5.94979e-06
DCN	37.8382	6.4563	-2.55107	3.60484e-34	3.91975e-33
SLCO2B1	3.71201	11.6279	1.64732	3.01246e-22	8.48151e-22
PLAUR	1.89021	5.43233	1.52302	2.41408e-21	6.53113e-21
GREM1	2.02631	0.361916	-2.48513	7.45866e-07	1.0479e-06
PLAU	72.7868	15.844	-2.19974	1.84821e-25	6.31193e-25
GRB7	11.7524	5.09043	-1.2071	8.659e-29	3.82181e-28
XCL2	0.332617	1.96468	2.56236	1.73022e-27	6.72654e-27
GRB10	6.63635	19.1404	1.52816	1.74376e-27	6.76989e-27
XCL1	0.196233	1.00054	2.35014	2.24276e-23	6.74253e-23
PLAC9	3.73314	9.16171	1.29523	6.99092e-14	1.33156e-13
GRAP2	0.204743	0.681922	1.73579	3.09286e-25	1.03265e-24
SLC7A8	56.2888	4.89995	-3.52201	1.80534e-35	2.8307e-34
GPX2	1.98145	0.833503	-1.2493	4.75571e-28	1.95039e-27
SLC7A7	32.9021	15.282	-1.10634	0.0167786	0.0191929
PLA2G7	0.377566	4.70207	3.6385	1.20344e-36	3.16182e-35
GPT2	7.45081	3.42057	-1.12316	2.92844e-18	6.73494e-18
PLA2G4F	6.11836	1.05755	-2.53242	2.08787e-36	4.74031e-35
WNT7B	3.93638	0.245373	-4.00382	6.8642e-27	2.58021e-26
PLA2G4C	1.71507	3.5758	1.06	1.61211e-20	4.14042e-20
GPRIN1	0.307153	1.36955	2.15667	2.43707e-31	1.43792e-30
PLA2G4A	6.51739	2.15662	-1.59552	8.2163e-26	2.88945e-25
GPRC5B	24.0603	10.3829	-1.21245	6.82295e-32	4.44117e-31
PLA2G2D	0.105917	1.1706	3.46624	2.11332e-19	5.14375e-19
LYZ	20.6265	114.108	2.46783	1.71636e-24	5.49159e-24
PLA1A	7.49663	23.0061	1.6177	1.25184e-24	4.06026e-24
GPR65	0.624473	2.37982	1.93014	2.24694e-28	9.53186e-28
SLC6A3	0.593973	42.6221	6.16506	1.96171e-31	1.16961e-30
WIPF1	4.43588	12.0139	1.43741	8.37995e-34	8.17261e-33
LYPD6B	3.5428	0.472466	-2.90661	9.34246e-37	2.57417e-35
WFIKKN1	0.320361	0.771845	1.26861	1.40287e-05	1.86742e-05
GPR4	4.89654	18.8595	1.94545	4.68146e-28	1.9255e-27
GPR27	3.5753	1.01147	-1.82161	1.12055e-30	6.15108e-30
LY96	4.15894	13.2278	1.66929	3.92383e-25	1.30244e-24
BMX	0.376926	1.10441	1.55092	3.28501e-19	7.90072e-19
BMPR1B	6.92585	1.52589	-2.18234	1.88961e-36	4.39566e-35
PIWIL4	0.348007	0.889855	1.35445	2.58734e-23	7.72933e-23
LY86	1.90532	10.6603	2.48414	1.00369e-34	1.24933e-33
DACH1	6.50715	1.30784	-2.31484	2.23447e-35	3.40936e-34
BMP6	14.4673	3.28336	-2.13955	2.4567e-19	5.93372e-19
GPR183	3.44118	9.54988	1.47258	3.04265e-20	7.70985e-20
SLC39A14	15.3345	51.3076	1.74239	3.29617e-27	1.26072e-26
GPR18	0.146795	0.693483	2.24006	9.12196e-25	2.97223e-24
LUM	71.2428	28.7682	-1.30827	4.92078e-18	1.11188e-17
GPR174	0.232972	1.35833	2.5436	3.02193e-21	8.11376e-21
GPR171	0.414092	1.35657	1.71194	2.09765e-20	5.34872e-20
BLNK	9.55232	4.28733	-1.15577	2.01092e-29	9.44868e-29
PIMREG	0.161342	0.779358	2.27216	2.81253e-32	1.97573e-31
CYP4F3	5.65536	1.22502	-2.20682	3.06118e-11	5.21154e-11
LTB	3.02313	6.29311	1.05773	3.69425e-08	5.51514e-08
CYP4F2	12.5728	0.401399	-4.96912	4.28188e-17	9.34767e-17
BIRC7	0.0715089	9.15153	6.99975	4.93566e-32	3.29586e-31
PIM2	4.67601	11.3188	1.27537	6.40445e-19	1.51972e-18
LTA	0.0917672	0.577242	2.65313	1.0624e-27	4.19344e-27
BIRC5	0.401041	2.17016	2.43598	9.37961e-34	8.99302e-33
PILRB	0.318905	1.75951	2.46398	4.47934e-21	1.19141e-20
LST1	1.79741	8.57181	2.25368	9.86188e-35	1.23295e-33
BIRC3	5.13888	25.9059	2.33376	1.64337e-29	7.77312e-29
PILRA	2.01672	6.33398	1.6511	5.36284e-30	2.67482e-29
LSP1	2.14011	10.1585	2.24693	4.36518e-32	2.94261e-31
VWF	18.4555	116.556	2.6589	1.42641e-32	1.10304e-31
CYP27B1	5.79919	0.492092	-3.55885	2.10317e-19	5.12343e-19
BIN2	1.10576	4.50574	2.02672	2.81426e-35	4.13828e-34
SLC2A1	16.1421	63.5368	1.97676	6.95887e-30	3.42869e-29
GPNMB	16.9938	55.0268	1.69513	5.39865e-07	7.6492e-07
BIK	1.81264	0.694839	-1.38334	1.37684e-30	7.42863e-30
SLC29A4	1.87321	8.37583	2.16072	1.49217e-27	5.84109e-27
GPM6B	3.77245	0.875595	-2.10717	1.17574e-34	1.44448e-33
BHLHE41	5.6795	38.3407	2.75504	1.18802e-35	2.03109e-34
VWA5A	9.11511	4.02609	-1.17888	2.26948e-29	1.06284e-28
CYP1B1	23.1274	10.3242	-1.16358	1.52324e-23	4.63338e-23
SLC29A2	7.04865	1.79693	-1.97181	1.00599e-32	7.93056e-32
GPC3	48.859	3.51797	-3.79581	1.9049e-40	4.40283e-38
VSIR	7.32633	17.0141	1.21557	4.71593e-29	2.13799e-28
BEST1	0.245153	0.912996	1.89693	1.20314e-32	9.40634e-32
VSIG4	5.90577	18.1961	1.62343	1.08109e-16	2.31732e-16
CYBB	5.94849	21.4053	1.84737	1.70619e-20	4.37414e-20
BCL7A	7.70168	3.7809	-1.02644	1.03183e-30	5.68611e-30
CXCR6	0.308036	2.06085	2.74206	1.85037e-31	1.11022e-30
BCL6B	4.77314	12.165	1.34973	1.69345e-18	3.93291e-18
VNN2	1.09449	3.86029	1.81845	5.05356e-19	1.20521e-18
CXCR3	0.371624	3.38253	3.18619	3.51543e-31	2.0278e-30
BCL2L10	2.55048	0.771822	-1.72443	2.94101e-30	1.50118e-29
SLC25A37	3.37961	6.88119	1.0258	3.23685e-17	7.11556e-17
GOLGA8B	0.635754	2.62031	2.0432	5.06219e-13	9.31076e-13
SLC25A35	3.4268	1.13056	-1.59982	9.0901e-37	2.57417e-35
GOLGA8A	0.516654	3.86129	2.90181	6.97752e-17	1.50702e-16
CXCL9	2.61168	32.8693	3.65369	4.36518e-32	2.94261e-31
BCL2A1	0.734245	4.22473	2.52453	3.66465e-31	2.10106e-30
LRRC25	1.64814	8.08347	2.29414	2.60613e-32	1.87721e-31
GOLGA7B	0.0583141	0.810005	3.79601	9.34051e-37	2.57417e-35
CXCL5	0.211825	5.25304	4.63221	1.39096e-10	2.30312e-10
LRRC14B	0.0760991	0.822631	3.43429	2.12414e-06	2.93206e-06
BCL11B	0.334574	1.04857	1.64803	6.76342e-21	1.77235e-20
VIM	109.01	639.52	2.55252	4.85949e-37	1.5852e-35
GNLY	0.490162	4.3381	3.14573	4.27839e-37	1.44548e-35
GNG7	8.13361	3.08862	-1.39693	1.67648e-32	1.27557e-31
SLC22A4	2.62576	5.7397	1.12824	3.9605e-12	7.01179e-12
CXCL13	0.265824	5.02893	4.24171	1.85514e-26	6.73258e-26
BCAT1	0.887505	2.40236	1.43662	1.69445e-17	3.75398e-17
VGLL3	1.72594	0.679619	-1.34459	2.632e-18	6.06793e-18
SLC22A15	2.21946	0.875314	-1.34234	1.35348e-29	6.45576e-29
CXCL12	37.1815	16.0579	-1.2113	6.87751e-22	1.90052e-21
VGLL1	5.80658	0.0738546	-6.29686	3.31311e-46	9.40262e-43
CXCL11	0.435641	5.13768	3.5599	1.23704e-30	6.76439e-30
VEPH1	11.1273	3.96637	-1.48821	1.97258e-33	1.75492e-32
SLC1A3	0.576084	3.95232	2.77835	3.1932e-32	2.22661e-31
GNAI1	23.5933	10.0899	-1.22546	1.09356e-25	3.80335e-25
CXCL10	3.23042	35.6327	3.46341	1.08296e-31	6.71059e-31
SLC18A2	0.146346	0.616439	2.07458	5.65022e-08	8.36043e-08
BBC3	1.08114	3.44978	1.67395	1.23936e-34	1.50312e-33
VEGFA	10.7903	125.716	3.54235	2.71265e-37	1.05459e-35
SLC17A9	0.202426	2.04908	3.33951	1.31793e-34	1.58486e-33
PGGHG	2.03199	24.2455	3.57675	3.89018e-29	1.7807e-28
LRG1	2.48903	5.43212	1.12593	0.000357884	0.000444302
GMDS	6.36093	3.14285	-1.01717	8.0725e-32	5.1024e-31
BARX2	2.12981	13.5677	2.67138	9.90131e-31	5.47756e-30
PGF	1.89538	29.0936	3.94014	1.71154e-35	2.74426e-34
GM2A	10.9766	28.0875	1.35549	5.97103e-36	1.12972e-34
VCAN	7.00903	25.4218	1.85878	6.47019e-18	1.45965e-17
SLC16A7	9.9637	2.46158	-2.0171	1.74225e-35	2.77782e-34
GLYATL2	0.31618	0.834084	1.39945	5.44583e-13	9.99693e-13
VCAM1	29.0877	103.632	1.83299	8.22909e-22	2.2718e-21
SLC16A6	0.550368	2.03508	1.88662	1.74688e-22	4.97256e-22
LRFN1	0.26353	0.605289	1.19966	1.72762e-21	4.69186e-21
SLC16A3	3.89106	31.6414	3.02358	2.23933e-37	9.03317e-36
PFN2	50.6257	23.6244	-1.09959	9.8801e-34	9.40931e-33
CTSZ	69.8064	165.721	1.24733	7.53874e-31	4.20333e-30
PFKP	28.3361	110.762	1.96674	2.80792e-33	2.42215e-32
LPIN3	3.32783	9.99592	1.58676	1.87533e-23	5.68003e-23
CTSW	1.09354	9.08131	3.05389	2.9313e-33	2.52092e-32
VASH1	2.00966	9.25405	2.20314	1.43247e-35	2.37739e-34
CTSV	2.57723	0.372851	-2.78915	2.04324e-28	8.733e-28
SLC15A4	4.91423	17.6845	1.84745	5.56618e-39	4.51338e-37
PFKFB4	0.961429	5.08021	2.40164	2.60977e-34	2.92748e-33
LPAR5	0.543109	2.48066	2.19141	1.37869e-32	1.06905e-31
GLRB	2.66431	1.13493	-1.23116	8.22163e-21	2.14261e-20
SLC15A3	2.4144	7.56103	1.64692	2.07294e-32	1.53203e-31
SLC15A2	6.13149	0.749575	-3.03209	7.74799e-40	1.2216e-37
CTSE	0.268338	1.57607	2.55421	4.02512e-07	5.74612e-07
LOXL4	8.23275	3.63133	-1.18088	4.36882e-11	7.38019e-11
GLIPR1	1.90677	5.42174	1.50763	2.58734e-23	7.72933e-23
LOX	5.91224	63.5469	3.42605	3.63431e-31	2.08789e-30
GLDN	0.203988	0.791618	1.95632	0.031009	0.0348116
B4GALNT1	0.193588	2.86377	3.88686	2.96338e-28	1.24409e-27
GLDC	16.8855	3.38103	-2.32025	2.36792e-36	5.16935e-35
B3GNT4	0.467203	1.64462	1.81564	2.05627e-16	4.34526e-16
SLC12A1	255.696	0.835677	-8.25727	4.98565e-42	5.41965e-39
PECAM1	38.351	91.3753	1.25254	3.12662e-21	8.38691e-21
GK	9.87484	3.71112	-1.4119	1.11371e-08	1.70573e-08
SLC11A1	0.304216	1.60422	2.39871	1.82526e-33	1.63409e-32
LMNB1	1.94158	4.90595	1.3373	2.42724e-26	8.75287e-26
CTLA4	0.114287	0.907691	2.98954	1.85563e-27	7.19435e-27
B2M	435.519	1104.59	1.3427	2.53244e-33	2.19118e-32
PDXK	21.9463	10.2471	-1.09877	1.12167e-21	3.07269e-21
AXL	8.20507	24.9238	1.60294	4.56713e-29	2.07716e-28
SLAMF8	1.08789	7.05892	2.69792	2.11486e-31	1.25564e-30
GJB1	20.4089	7.54861	-1.43492	1.00676e-25	3.51438e-25
AXIN2	1.07628	0.492308	-1.12842	4.50907e-23	1.32884e-22
SLAMF1	0.249723	0.722332	1.53233	1.17176e-17	2.61436e-17
AVPR1B	0.132595	1.83164	3.78804	3.2619e-26	1.16737e-25
SLA	1.53734	5.43405	1.82159	3.14648e-27	1.20509e-26
AURKB	0.239297	1.49243	2.64079	1.20713e-34	1.47032e-33
LIPA	19.792	44.8758	1.18102	1.51234e-23	4.60517e-23
CSTA	0.574392	2.82091	2.29605	6.88059e-32	4.46845e-31
UQCRFS1	37.2678	15.4011	-1.2749	1.4844e-35	2.4351e-34
GINS2	0.527854	1.9299	1.87031	2.84804e-34	3.12075e-33
CST7	2.11586	18.831	3.15379	2.67909e-34	2.99341e-33
UQCRC1	83.7518	39.0219	-1.10184	2.7653e-32	1.9669e-31
LINGO1	1.02624	4.06251	1.985	2.05264e-26	7.43983e-26
PDK1	1.32196	5.05825	1.93596	7.50662e-35	9.90873e-34
GIMAP5	0.433065	1.15974	1.42114	1.62231e-19	3.97249e-19
SKA3	0.189742	0.803104	2.08155	4.53923e-35	6.40912e-34
SKA1	0.134349	0.577037	2.10268	5.81923e-34	5.94064e-33
PDGFRL	0.789984	1.8178	1.2023	0.00151396	0.00181905
CSPG4	2.8816	19.607	2.76643	1.87311e-33	1.67166e-32
ATP6V1H	21.7531	9.56638	-1.18518	3.83563e-37	1.3275e-35
PDGFRA	7.54004	1.4496	-2.37892	9.54903e-32	5.95607e-31
GGH	14.2427	5.51747	-1.36814	1.86409e-15	3.8087e-15
SIT1	0.534095	3.55876	2.7362	9.12223e-28	3.61072e-27
CSF3R	0.361273	2.49731	2.78921	4.99153e-36	9.5716e-35
ATP6V1C2	7.38494	1.76721	-2.06311	2.16394e-36	4.87402e-35
UNC5A	0.0564141	0.587547	3.38058	6.06798e-28	2.45662e-27
SIRPG	0.206471	2.18906	3.4063	1.0111e-29	4.8718e-29
CSF2RA	0.940422	3.65418	1.95817	1.91304e-30	1.00727e-29
SIRPB1	0.174496	1.08034	2.63022	1.1987e-29	5.74648e-29
ATP6V1B1	54.5326	6.96855	-2.96819	7.6026e-36	1.37428e-34
SIRPA	15.5014	45.144	1.54214	9.23741e-33	7.32284e-32
LILRB5	0.319792	1.08677	1.76484	2.08668e-17	4.6014e-17
CSF1R	7.45238	23.2149	1.63928	1.54892e-24	4.99527e-24
ATP6V1A	73.65	32.1654	-1.19518	3.76979e-35	5.37622e-34
LILRB4	0.450544	3.97396	3.14084	1.48148e-36	3.65604e-35
GFOD1	0.884287	1.90718	1.10885	3.86318e-14	7.43302e-14
CSF1	7.16436	14.4532	1.01248	4.66771e-22	1.3e-21
ATP6V0D2	42.3082	14.5918	-1.53579	1.7877e-35	2.8186e-34
ULBP2	0.562564	1.14788	1.02888	9.76519e-17	2.09634e-16
SIGLEC9	0.429428	2.15546	2.32751	5.4756e-34	5.63035e-33
LILRB2	0.71298	3.52828	2.30703	3.02108e-35	4.39684e-34
SIGLEC8	0.134383	2.85105	4.40707	4.56186e-40	8.63104e-38
LILRA6	0.102932	0.594056	2.52891	4.38884e-33	3.65265e-32
GFI1	0.164254	0.947007	2.52744	1.97692e-30	1.03706e-29
UHRF1	0.175343	0.999957	2.51169	2.34985e-34	2.64638e-33
LILRA5	0.773811	1.84427	1.253	9.26797e-18	2.07761e-17
PDCD1LG2	1.0392	2.28263	1.13522	7.33988e-14	1.39522e-13
LILRA4	0.119214	0.687381	2.52756	1.37356e-25	4.73079e-25
PDCD1	0.257015	2.66605	3.37478	3.8585e-26	1.3688e-25
LILRA2	0.253274	0.957236	1.91817	1.90259e-28	8.18115e-28
GDPD5	0.506761	1.3221	1.38345	8.00479e-27	2.99705e-26
SIGLEC14	0.703643	2.20084	1.64514	2.1719e-19	5.27727e-19
LILRA1	0.314535	0.921089	1.55012	2.0017e-24	6.38295e-24
CRYBB1	0.252801	0.704587	1.47878	3.85639e-23	1.14004e-22
ATP5F1B	521.481	259.229	-1.00839	2.69593e-32	1.92722e-31
UCN	0.219489	1.32043	2.58879	5.39104e-33	4.4219e-32
SIGLEC10	0.588047	4.74319	3.01186	6.32451e-37	1.88936e-35
LIG1	2.1145	4.38324	1.05168	6.487e-32	4.23221e-31
ATP5F1A	95.3668	39.8335	-1.2595	1.77578e-34	2.05701e-33
SIGLEC1	0.553294	3.30987	2.58066	3.07729e-31	1.78596e-30
UCHL1	34.0724	8.60805	-1.98485	4.98267e-31	2.82816e-30
GDF6	0.378908	4.54439	3.58417	2.77569e-29	1.28088e-28
GDF15	79.5572	34.4482	-1.20757	1.9379e-16	4.09819e-16
ATP1A1	684.389	98.811	-2.79207	7.63869e-42	5.41965e-39
LGALS9	2.13566	9.54885	2.16065	5.08182e-36	9.67933e-35
CRTAM	0.140274	1.19776	3.09401	2.14449e-32	1.58079e-31
LGALS1	59.066	252.187	2.09409	3.70039e-34	4.00829e-33
UBE2L6	25.0247	53.1858	1.08769	1.31047e-30	7.1384e-30
SHC1	17.5735	37.0637	1.07661	1.13884e-31	7.04146e-31
PCLAF	0.3355	1.54537	2.20356	9.52092e-35	1.19559e-33
LEF1	1.373	2.93602	1.09652	0.0210979	0.0239792
UBE2C	0.82244	6.0132	2.87015	7.77586e-35	1.00767e-33
LDLRAD3	1.78638	4.9435	1.4685	5.7845e-31	3.2637e-30
CRIP3	0.353031	0.759888	1.10599	1.76885e-05	2.34579e-05
UBD	2.81257	26.4371	3.2326	1.02344e-26	3.80174e-26
SHANK3	4.97553	12.2253	1.29695	1.30876e-19	3.21582e-19
PCGF1	2.87508	5.91528	1.04084	8.31232e-39	6.37577e-37
LDHA	90.018	283.869	1.65694	7.70766e-35	1.00341e-33
UBASH3A	0.154911	1.10851	2.83912	1.3213e-30	7.15622e-30
GBP2	6.27077	24.7364	1.97992	9.52092e-35	1.19559e-33
ATAD5	0.251822	0.629828	1.32255	1.59556e-26	5.82781e-26
ATAD3B	0.543578	1.47914	1.4442	7.57008e-16	1.56817e-15
GATM	209.625	49.7876	-2.07395	4.08569e-08	6.08671e-08
PCDHB8	0.329667	0.702361	1.0912	0.000267719	0.00033456
SH2D1B	0.235736	0.561135	1.25118	1.93896e-17	4.28565e-17
LCP2	1.60632	7.62474	2.24693	1.79068e-36	4.19997e-35
GATA3	25.4481	2.86751	-3.14969	4.57461e-39	3.93416e-37
TYROBP	15.2895	96.422	2.65682	1.62147e-36	3.89978e-35
SH2D1A	0.376502	2.14982	2.51348	9.19187e-27	3.42793e-26
GATA2	9.24807	3.14101	-1.55792	2.78971e-30	1.42652e-29
CREB5	1.37099	3.91888	1.51522	6.59196e-25	2.16277e-24
PCDHB2	0.565923	1.25284	1.14652	0.00600257	0.00703357
GASK1B	5.80721	13.6408	1.23201	7.83882e-16	1.62265e-15
ASPM	0.13741	0.653813	2.25039	6.79223e-33	5.46072e-32
TYMS	2.854	12.3762	2.11651	1.42891e-36	3.58872e-35
PCDHB16	1.58378	3.23257	1.02931	2.87081e-05	3.75801e-05
GAS2L3	0.737493	6.66027	3.17488	3.48611e-36	7.01672e-35
ASPHD1	0.907102	5.70944	2.65401	2.65593e-30	1.36302e-29
TYMP	4.3046	33.1317	2.94426	4.68589e-37	1.54634e-35
LCK	2.04833	4.95554	1.27459	8.55246e-16	1.76651e-15
GAPDH	522.869	1428.53	1.45001	7.2468e-37	2.12025e-35
CRACR2B	1.76123	3.94259	1.16256	2.93069e-13	5.43614e-13
GALNT16	1.78834	0.875946	-1.02971	1.67219e-18	3.89309e-18
CPVL	61.5247	23.308	-1.40034	1.44358e-25	4.95392e-25
SFXN3	8.17495	19.4476	1.25031	4.93279e-34	5.09064e-33
LARS2	8.51036	3.2392	-1.39358	2.69221e-35	4.00026e-34
GALNT14	23.5626	51.1755	1.11896	1.4328e-25	4.92287e-25
CPT1B	0.184735	0.680382	1.88088	2.94404e-10	4.8046e-10
ASF1B	0.718953	3.16206	2.1369	2.20647e-33	1.93869e-32
LAPTM5	17.4417	101.607	2.54239	1.45496e-36	3.62209e-35
LAPTM4B	59.7329	28.6171	-1.06165	6.01067e-30	2.98744e-29
GAL3ST4	0.732551	5.53274	2.91699	1.95434e-38	1.28986e-36
TUBB2B	6.63962	1.07547	-2.62614	1.77352e-35	2.81187e-34
GAL3ST1	6.99545	53.044	2.9227	2.3875e-30	1.22972e-29
CPNE7	0.244287	1.21176	2.31045	3.78337e-11	6.40645e-11
SEZ6L2	4.18343	20.4815	2.29156	3.69616e-28	1.53583e-27
PBX4	0.347427	0.96535	1.47434	1.25301e-14	2.46777e-14
CPNE5	0.734589	2.58356	1.81435	7.7244e-23	2.24609e-22
ASB2	0.308501	0.840148	1.44537	8.24023e-18	1.85014e-17
TUBA3E	0.265977	1.28776	2.2755	2.54305e-21	6.8735e-21
LAMP3	0.755555	1.67584	1.14927	9.88284e-17	2.11999e-16
TUBA3D	1.02635	8.41039	3.03465	2.78871e-32	1.97373e-31
TTYH3	11.7581	46.1348	1.9722	2.25644e-32	1.65472e-31
PBK	0.378974	1.30467	1.78352	2.32949e-30	1.20421e-29
TTK	0.203862	0.599043	1.55507	2.6998e-30	1.38304e-29
TTC39A	2.35427	5.27878	1.16493	2.27798e-15	4.63434e-15
LAIR2	0.0485051	0.790286	4.02617	6.79741e-29	3.02368e-28
LAIR1	0.892523	5.65718	2.66412	2.96534e-36	6.0983e-35
GABRD	0.240042	8.6971	5.17917	1.6672e-40	4.40283e-38
SERPINF1	9.4207	19.1171	1.02096	8.14234e-06	1.09516e-05
CPA3	2.48781	6.5193	1.38984	2.64283e-15	5.36506e-15
SERPINE2	7.02531	16.9678	1.27216	3.83819e-10	6.23871e-10
PARVB	2.82792	5.8317	1.04418	9.82043e-20	2.42773e-19
LAG3	0.321975	3.78157	3.55397	5.31805e-29	2.39566e-28
SERPINA1	106.314	333.447	1.64912	7.8319e-14	1.48477e-13
L1CAM	21.7756	2.40222	-3.18027	2.75946e-36	5.80099e-35
GAB3	0.566001	1.78905	1.66032	3.06007e-33	2.60795e-32
PAQR6	0.238329	1.47829	2.6329	4.06277e-22	1.13486e-21
KSR1	2.70814	10.446	1.94758	2.59083e-28	1.09416e-27
PAQR5	24.6404	7.27068	-1.76086	1.38645e-38	9.77684e-37
PAQR4	0.730261	2.42755	1.73302	7.92214e-31	4.39981e-30
CORO7	0.567474	1.64261	1.53337	1.23653e-36	3.19025e-35
ARID5A	3.58394	9.50731	1.40749	7.46959e-27	2.80406e-26
CORO1A	2.70377	14.7627	2.44891	2.51074e-33	2.17904e-32
TSC22D3	35.1736	78.1244	1.15128	2.70733e-13	5.03499e-13
SEPTIN5	1.02357	3.39917	1.73157	2.07587e-28	8.85914e-28
SEMA6B	2.76815	8.4258	1.60589	1.53277e-25	5.2473e-25
ARHGEF39	0.150836	1.00521	2.73644	1.09593e-40	3.45583e-38
SEMA4A	9.11382	3.05117	-1.57869	9.0625e-22	2.4946e-21
KRBA1	1.8201	12.8102	2.81521	4.16315e-37	1.4235e-35
SEMA3F	11.2045	24.6255	1.13608	6.09699e-24	1.89729e-23
TRPV2	1.88172	7.44807	1.98482	9.86206e-37	2.64043e-35
SEMA3B	11.7615	4.60925	-1.35147	1.93299e-28	8.28677e-28
FYB1	2.60995	8.63751	1.72659	3.92408e-22	1.09828e-21
ARHGEF1	4.63367	10.6501	1.20064	2.5408e-31	1.49292e-30
KNTC1	0.706845	1.63235	1.20748	2.1942e-28	9.33605e-28
SELPLG	3.12634	13.1166	2.06884	9.31656e-33	7.36501e-32
PADI3	0.125579	1.03783	3.04691	1.82374e-17	4.03726e-17
ARHGAP26	2.18487	4.63086	1.08373	8.75165e-24	2.68801e-23
SELP	7.17508	3.3184	-1.11251	5.63713e-21	1.48544e-20
COL9A2	6.87699	1.5012	-2.19566	6.29268e-34	6.31047e-33
ARHGAP25	1.82498	6.30563	1.78876	9.52092e-35	1.19559e-33
TRPM2	0.351635	2.40979	2.77676	3.05419e-37	1.09719e-35
PACRG	3.78614	1.59827	-1.24422	4.64604e-36	9.09343e-35
ARHGAP22	0.187419	1.23049	2.7149	2.16405e-38	1.39581e-36
TROAP	0.122924	0.853685	2.79594	1.47125e-35	2.42756e-34
SELE	3.96314	1.12519	-1.81648	1.9319e-14	3.76302e-14
SEC61G	14.1386	30.2377	1.09671	2.45476e-36	5.23805e-35
COL6A3	4.66971	12.034	1.36572	5.95773e-11	9.98703e-11
ARHGAP15	0.680642	2.1278	1.6444	4.04944e-29	1.84764e-28
SEC31B	0.327715	1.07529	1.71421	4.49612e-11	7.5862e-11
PABPC1L	0.912772	4.34119	2.24976	2.18175e-16	4.60016e-16
COL6A2	23.4366	90.9596	1.95646	6.66742e-28	2.68399e-27
ARHGAP11A	0.444274	1.16635	1.39248	8.87991e-30	4.29322e-29
COL6A1	27.5184	59.2149	1.10556	5.41714e-17	1.17898e-16
TRIP13	0.459294	1.57161	1.77476	3.38794e-32	2.34512e-31
P4HB	77.1551	201.315	1.38362	1.51107e-35	2.46461e-34
COL5A3	0.538646	6.32946	3.55467	7.67517e-40	1.2216e-37
P4HA1	16.3765	53.6392	1.71166	2.77438e-34	3.07566e-33
COL5A2	4.04315	16.8157	2.05626	1.71623e-28	7.42477e-28
AQP9	0.9126	4.12887	2.17769	1.69056e-16	3.58849e-16
TRIM9	0.27362	2.00229	2.87141	1.04976e-33	9.93076e-33
SCX	0.266227	0.677651	1.34788	8.73354e-05	0.000111849
P2RY2	1.14342	0.419736	-1.4458	2.42624e-23	7.28641e-23
COL4A4	11.2928	2.60408	-2.11656	1.75848e-39	1.91945e-37
AQP3	181.301	38.3654	-2.24051	1.1056e-34	1.36421e-33
P2RY14	0.934706	2.07499	1.15052	3.08955e-13	5.72707e-13
KLRB1	1.47105	4.31437	1.5523	7.09636e-23	2.06559e-22
FSTL1	24.3388	62.9157	1.37016	6.49532e-21	1.70525e-20
COL4A1	47.8269	175.382	1.87461	1.08237e-28	4.73309e-28
P2RY13	1.04058	3.48264	1.74279	4.60616e-23	1.35605e-22
COL3A1	46.0786	112.847	1.2922	1.52478e-12	2.74403e-12
TRIM59	0.395179	0.890232	1.17168	7.4266e-30	3.63391e-29
SCNN1D	0.205091	1.11804	2.44663	1.78773e-20	4.57079e-20
P2RY10	0.409903	1.63643	1.9972	3.35994e-19	8.0741e-19
APOO	22.0469	9.29592	-1.2459	1.4902e-34	1.76216e-33
SCNN1A	70.0106	8.59728	-3.02562	1.81468e-37	7.46387e-36
FSCN1	9.28584	27.2445	1.55286	2.27154e-27	8.78286e-27
COL26A1	4.21052	0.156993	-4.74522	2.74178e-39	2.59372e-37
APOLD1	9.55116	38.6446	2.01652	3.20826e-20	8.12226e-20
FRY	5.30836	2.40873	-1.14	3.75491e-28	1.55796e-27
COL23A1	2.0645	61.9051	4.9062	1.03962e-34	1.2884e-33
APOL6	5.88124	12.5249	1.0906	4.66235e-24	1.45564e-23
SCN9A	0.645445	1.73598	1.42739	3.47978e-09	5.44411e-09
OXGR1	2.74316	0.375384	-2.8694	9.61338e-37	2.59836e-35
COL1A2	25.3051	83.1635	1.71652	4.66368e-16	9.71058e-16
OXCT1	31.0257	12.8891	-1.26732	4.90624e-33	4.05945e-32
COL1A1	16.9884	114.947	2.75835	2.10293e-23	6.33559e-23
SCIN	23.368	5.54421	-2.07548	2.3944e-32	1.74238e-31
COL14A1	16.2107	6.85384	-1.24196	3.05226e-14	5.89273e-14
APOD	10.8744	3.9105	-1.47551	8.00204e-23	2.32206e-22
KLHL3	2.63518	0.834974	-1.6581	6.95887e-30	3.42869e-29
APOC1	2.67743	88.2068	5.04197	9.58778e-41	3.40127e-38
SCGN	1.12725	30.3376	4.75023	7.96441e-20	1.97925e-19
APOBEC3G	1.12255	5.68896	2.34138	1.8874e-35	2.9431e-34
SCGB1D2	7.22852	2.57381	-1.4898	7.06172e-13	1.28716e-12
OSM	0.525026	1.91983	1.87051	9.11422e-15	1.8063e-14
KLHL21	16.2952	7.12062	-1.19437	1.35051e-20	3.48432e-20
FRK	7.05641	2.95227	-1.25711	2.31525e-35	3.51373e-34
SCG5	0.694136	2.05537	1.5661	1.16027e-06	1.61811e-06
KLHL17	0.807064	1.77636	1.13816	6.00634e-14	1.14633e-13
KLHL14	5.13735	0.361725	-3.82806	6.0579e-41	2.45605e-38
FPR3	3.04475	14.2452	2.22608	3.10717e-28	1.29679e-27
SCG2	0.206757	3.34203	4.01472	1.19e-27	4.68409e-27
APLN	6.06448	33.9931	2.48679	5.53133e-33	4.5109e-32
TREM2	1.40943	23.4153	4.05427	4.51945e-40	8.63104e-38
FPR1	1.84203	5.52587	1.5849	4.12633e-17	9.01503e-17
TREM1	0.235216	1.03369	2.13574	3.76759e-17	8.2567e-17
CNTN3	1.86369	0.564183	-1.72393	9.37572e-34	8.99302e-33
TRAT1	0.215105	1.13877	2.40436	2.03121e-24	6.46977e-24
SCARA3	14.2294	6.17981	-1.20324	2.0633e-07	2.97694e-07
ORM1	0.132599	3.96247	4.90126	0.000614203	0.000753613
KLF5	10.3322	3.65971	-1.49735	1.0667e-27	4.20457e-27
APBA2	0.235244	0.551278	1.22862	1.00097e-06	1.40215e-06
FOXP3	0.366837	1.16888	1.67191	5.19626e-13	9.55115e-13
AP3S1	8.51054	17.3874	1.03072	3.89212e-33	3.268e-32
SBK1	1.44912	0.531116	-1.44808	6.99791e-31	3.90946e-30
KISS1R	0.164233	6.05684	5.20475	1.57407e-33	1.4318e-32
FOXM1	0.435163	2.35944	2.43882	4.56108e-34	4.7942e-33
FOXJ1	2.58277	0.288897	-3.1603	3.66802e-35	5.26179e-34
OR51E1	0.423613	2.47863	2.54873	2.07985e-31	1.23744e-30
TRAF3IP3	0.357909	1.3568	1.92254	1.83444e-25	6.27245e-25
AOX1	36.7538	14.0549	-1.38682	5.09357e-08	7.56044e-08
TRAF3IP2	3.32218	6.94196	1.06321	6.09308e-29	2.72317e-28
SASH3	1.77075	10.0556	2.50556	5.96874e-35	8.0281e-34
FOXI1	20.6867	7.52219	-1.45948	6.30094e-37	1.88936e-35
TRAF2	2.88729	5.93137	1.03865	3.19445e-33	2.71433e-32
TRAF1	1.99249	4.00924	1.00876	9.3467e-15	1.8485e-14
SARDH	4.99621	2.20201	-1.18201	5.11396e-08	7.58674e-08
ANXA4	21.6562	78.2593	1.85348	1.87161e-34	2.1592e-33
TRADD	5.89832	16.322	1.46844	2.18353e-36	4.87941e-35
TPX2	0.917096	4.34769	2.24511	8.60081e-34	8.35928e-33
KIFC2	1.13219	2.67201	1.23881	3.40495e-12	6.04708e-12
ANOS1	0.714607	1.43315	1.00396	9.21683e-15	1.82536e-14
KIFC1	0.467072	1.81328	1.95689	3.63379e-33	3.06015e-32
ANO9	0.981751	3.27482	1.73799	4.30082e-10	6.97471e-10
TPSB2	1.70439	5.54143	1.701	2.88348e-17	6.34366e-17
ANO7	0.301949	0.67476	1.16007	4.22603e-28	1.74324e-27
TPSAB1	1.57256	5.04534	1.68184	2.21232e-20	5.62596e-20
KIF4A	0.264908	1.22359	2.20756	2.26906e-34	2.56558e-33
ANO5	2.88486	0.697612	-2.048	9.29861e-34	8.976e-33
ANLN	0.522617	2.12315	2.02238	1.69121e-30	8.9546e-30
S1PR5	0.299207	1.60383	2.4223	4.2921e-32	2.91411e-31
OLFML2B	3.23011	20.5559	2.6699	8.23585e-34	8.08766e-33
KIF2C	0.53061	1.46163	1.46186	3.36657e-29	1.54351e-28
OIP5	0.289743	0.861085	1.57138	3.47497e-32	2.39368e-31
KIF26B	1.40846	0.57235	-1.29915	4.95785e-21	1.31254e-20
ANKRD9	4.67759	2.00775	-1.22019	4.44565e-30	2.24099e-29
S100A9	18.612	39.0758	1.07004	2.78627e-10	4.5576e-10
OGDHL	64.0271	16.1693	-1.98543	1.50729e-30	8.07114e-30
FOLH1	3.6504	7.39666	1.01882	2.72607e-11	4.65498e-11
KIF20A	0.388391	1.94128	2.32142	4.6308e-32	3.09957e-31
FN1	32.8426	113.258	1.78597	6.78315e-22	1.87627e-21
CLK4	1.8224	5.29532	1.53888	5.81804e-30	2.89677e-29
S100A12	0.651347	1.63476	1.32758	1.50268e-08	2.28543e-08
KIF18B	0.106537	0.703703	2.72361	8.05469e-35	1.03906e-33
FLT4	4.3493	9.91409	1.1887	3.22146e-16	6.74724e-16
KIF18A	0.205855	0.601444	1.5468	1.07014e-29	5.13887e-29
CLECL1	0.115266	0.580857	2.33322	7.76227e-27	2.91008e-26
FLI1	2.56285	6.03996	1.23679	1.99169e-25	6.76937e-25
CLEC9A	0.242871	0.683523	1.4928	8.56303e-13	1.55582e-12
ANK1	0.244951	1.19206	2.28289	6.57094e-13	1.19848e-12
TOX	4.55577	1.98669	-1.19733	2.67379e-21	7.20628e-21
OAS2	3.81352	9.64164	1.33816	2.45486e-25	8.2939e-25
CLEC7A	0.744323	3.93499	2.40236	2.90309e-31	1.68831e-30
ANGPTL2	9.84847	25.9744	1.39912	6.79965e-18	1.53276e-17
RUNX3	0.905378	5.93961	2.71378	7.05755e-35	9.35949e-34
OAS1	4.88837	13.4494	1.46011	8.66623e-30	4.19706e-29
KIF13B	15.2813	6.01879	-1.34422	5.46906e-37	1.76377e-35
CLEC5A	0.3404	1.42078	2.06138	3.35669e-25	1.11942e-24
TOP2A	1.03025	3.8449	1.89994	2.29503e-32	1.67868e-31
RUNX2	0.500836	1.38555	1.46805	8.28602e-22	2.2853e-21
NXPH4	0.631326	11.8194	4.22663	1.7746e-36	4.19997e-35
ANGPT2	2.26483	19.2762	3.08935	9.42073e-36	1.62036e-34
RUBCNL	0.258648	0.743766	1.52386	2.65565e-21	7.16419e-21
CLEC4A	1.01957	3.37087	1.72516	2.32949e-30	1.20421e-29
CLEC2D	0.407064	2.43984	2.58346	5.72324e-37	1.80473e-35
TNK2	1.35511	3.6103	1.41371	7.42167e-32	4.76531e-31
CLEC2B	1.54381	7.49338	2.27912	7.07772e-36	1.29712e-34
NUSAP1	1.62636	7.23356	2.15306	1.32955e-34	1.59209e-33
CLEC1A	1.26796	3.09472	1.2873	3.3922e-21	9.07357e-21
AMT	7.99642	3.81766	-1.06667	2.89398e-28	1.21676e-27
TNFSF9	0.555274	6.02036	3.43858	6.92358e-34	6.89443e-33
FGR	1.9994	5.74111	1.52176	1.9795e-28	8.47334e-28
TNFSF8	0.4751	1.74613	1.87786	1.89014e-25	6.43965e-25
CLEC14A	15.4126	39.5343	1.35899	3.04075e-18	6.97627e-18
TNFSF15	1.74259	0.749937	-1.21639	2.42079e-24	7.66765e-24
FGFBP2	0.560146	2.11299	1.91541	1.00282e-22	2.90705e-22
TNFSF14	0.114872	1.5598	3.76326	4.76401e-34	4.9344e-33
KDR	18.6239	43.0851	1.21003	1.97887e-12	3.54771e-12
FGF9	9.14916	1.07526	-3.08895	1.56004e-36	3.7841e-35
NUF2	0.191139	0.747194	1.96686	1.23738e-33	1.14761e-32
FGF7	1.74752	0.800012	-1.12722	6.85267e-17	1.48118e-16
TNFRSF9	0.093368	1.62337	4.11992	6.71428e-31	3.75841e-30
RRM2	0.665281	2.89982	2.12393	2.81253e-32	1.97573e-31
CLDN11	2.2371	0.395329	-2.50051	5.48142e-32	3.63464e-31
CLCNKB	102.131	8.54066	-3.57993	8.32383e-38	3.97355e-36
NUDT1	1.93052	4.45154	1.20531	6.50793e-33	5.26197e-32
ALOX5AP	3.80942	8.71263	1.19354	2.67317e-15	5.42277e-15
TNFRSF4	0.570296	5.56103	3.28557	6.9896e-38	3.48008e-36
CLCN5	20.8406	8.09972	-1.36345	2.8712e-28	1.20897e-27
ALOX5	2.98067	12.6033	2.08009	3.04714e-25	1.01859e-24
TNFRSF25	0.642991	2.44829	1.9289	1.18682e-19	2.92379e-19
TNFRSF1B	8.29925	22.2844	1.42498	6.70664e-29	2.98798e-28
NTS	1.85887	0.837368	-1.15049	0.00104296	0.00126169
ALKBH6	0.208363	0.688401	1.72415	3.05849e-28	1.28212e-27
RPS6KL1	0.309419	0.708671	1.19555	1.56556e-11	2.6993e-11
TNFRSF18	0.155185	1.16331	2.90617	2.65048e-32	1.90432e-31
TNFRSF17	0.223612	0.678032	1.60036	1.97687e-07	2.85514e-07
KCNN1	0.0488624	0.965841	4.30499	1.79988e-28	7.763e-28
FERMT1	1.6457	0.682153	-1.27054	1.37752e-13	2.5873e-13
CKAP2L	0.160201	0.623318	1.96009	5.25523e-32	3.50102e-31
TNFRSF11B	30.3957	13.7759	-1.14172	4.21447e-21	1.12307e-20
NT5DC3	1.11254	5.33736	2.26227	4.58595e-31	2.6187e-30
ALDOA	158.113	333.222	1.07552	2.78881e-32	1.97373e-31
RPS2	116.251	313.843	1.4328	2.3048e-36	5.07055e-35
KCNK9	0.0469076	1.11373	4.56943	1.54777e-28	6.73708e-28
FDX1	16.7187	7.66322	-1.12544	9.64185e-38	4.48583e-36
TNFAIP6	0.569658	35.3257	5.95448	5.81431e-38	2.94661e-36
FDFT1	23.1909	11.3945	-1.02523	1.12699e-37	5.07684e-36
ALDH1B1	33.7339	14.4826	-1.21988	1.99922e-17	4.41195e-17
TNFAIP3	6.157	15.3819	1.32094	3.50988e-25	1.16777e-24
KCNJ15	35.4805	14.5345	-1.28754	2.06267e-19	5.0291e-19
ALDH1A2	6.18834	1.91134	-1.69497	3.22032e-32	2.23454e-31
TNFAIP2	8.30602	20.4261	1.29819	4.89124e-21	1.29854e-20
KCNIP1	1.12721	0.451202	-1.32091	8.55038e-28	3.39384e-27
CHTF18	0.47513	1.39432	1.55317	1.48059e-27	5.80374e-27
FCRL6	0.193704	1.13487	2.5506	1.21343e-32	9.46073e-32
NRXN3	0.32422	0.840848	1.37487	2.91716e-10	4.7662e-10
CHST15	5.04047	16.1005	1.67548	3.4907e-23	1.03409e-22
AKR1C1	8.40292	3.82134	-1.13681	1.97311e-08	2.98332e-08
FCRL3	0.0753001	0.560407	2.89575	2.36831e-24	7.50981e-24
NRP2	1.89166	6.20903	1.71471	5.06462e-28	2.06812e-27
AKNA	1.6922	4.73655	1.48494	4.42298e-29	2.01484e-28
KCNF1	0.373771	1.10683	1.56621	1.0954e-06	1.53291e-06
FCN1	1.19997	2.5674	1.09731	1.67649e-11	2.88881e-11
RNF43	3.68261	0.636477	-2.53255	5.50169e-38	2.83887e-36
KCNE3	5.54053	25.4895	2.20181	5.53133e-33	4.5109e-32
FCMR	1.4343	4.04708	1.49653	9.12513e-22	2.50941e-21
AIM2	0.159185	1.32449	3.05666	3.08271e-28	1.29037e-27
FCGR3B	0.34333	0.977381	1.50932	5.29001e-07	7.50652e-07
RNF207	0.845602	1.91329	1.178	3.1938e-08	4.78564e-08
NRBP2	3.96832	11.2585	1.50441	2.68134e-24	8.47399e-24
FCGR3A	5.32427	54.7863	3.36316	1.14786e-37	5.09005e-36
CHL1	6.32599	0.617426	-3.35695	1.07792e-39	1.45673e-37
AIF1	14.5816	30.7602	1.07692	7.26802e-16	1.5078e-15
FCGR2B	0.396042	1.58628	2.00193	8.5026e-24	2.61718e-23
CHIT1	0.0775079	2.43116	4.97116	1.22644e-21	3.35081e-21
NR4A3	7.69766	3.26495	-1.23736	7.82698e-09	1.20788e-08
FCGR2A	2.95644	10.9581	1.89007	2.18154e-30	1.136e-29
CHI3L2	0.442306	2.09647	2.24484	8.60225e-16	1.7755e-15
NR4A2	12.3492	5.54127	-1.15613	3.53377e-08	5.27834e-08
FCGR1A	0.358387	3.04482	3.08676	2.6619e-36	5.63767e-35
CHEK2	0.716621	1.6523	1.20519	2.15973e-28	9.20316e-28
NR2E1	0.035361	0.71988	4.34753	1.25608e-05	1.67359e-05
FCER1G	9.16773	53.0574	2.53292	2.3048e-36	5.07055e-35
TMEM255B	0.968236	2.80466	1.5344	5.5077e-26	1.94172e-25
JUP	94.1972	45.9278	-1.03632	1.15811e-30	6.34503e-30
NPTX2	1.97896	67.651	5.09529	1.75848e-39	1.91945e-37
AGAP6	0.564174	1.74587	1.62973	8.87241e-17	1.90901e-16
TMEM213	69.4571	7.87925	-3.13999	1.31303e-36	3.32711e-35
RNASE6	6.93915	20.2871	1.54773	2.04613e-24	6.50998e-24
CH25H	2.76857	1.08574	-1.35046	1.26244e-09	2.00718e-09
RNASE2	0.376079	2.01929	2.42474	1.50084e-26	5.5102e-26
JCHAIN	33.2466	82.4849	1.31092	1.98435e-05	2.62423e-05
FBXO41	0.301116	1.19264	1.98577	3.00285e-18	6.89489e-18
AFF3	0.63367	1.78188	1.4916	5.41714e-17	1.17898e-16
JAG2	2.46476	7.85582	1.67232	2.88936e-27	1.10961e-26
CFP	0.347637	0.871758	1.32635	5.96619e-20	1.48788e-19
AFAP1L2	17.4075	4.80192	-1.85802	1.51399e-31	9.26012e-31
TMEM178A	11.0185	1.18546	-3.21641	7.1166e-40	1.2216e-37
NPIPB15	0.394024	1.34918	1.77573	2.17584e-05	2.86678e-05
AFAP1L1	3.46196	9.93258	1.52058	5.97346e-28	2.42181e-27
FBXO17	8.26728	24.7775	1.58354	4.32849e-32	2.9318e-31
AEN	2.45704	6.43947	1.39002	2.01341e-36	4.60811e-35
NPEPL1	1.13453	3.17311	1.4838	1.89825e-20	4.849e-20
FBXL8	0.709039	2.69315	1.92536	6.47199e-36	1.20839e-34
TMEM156	0.307701	0.855053	1.47449	9.56688e-20	2.36918e-19
NPDC1	7.52689	19.7112	1.38889	5.58935e-24	1.74123e-23
FBXL6	1.65643	3.55753	1.1028	6.55472e-24	2.03526e-23
ITK	0.260597	1.16576	2.16138	3.29009e-26	1.17598e-25
ADORA1	3.49397	1.62501	-1.10442	1.96422e-14	3.82335e-14
TMEM145	0.0435387	0.859505	4.30314	4.90279e-30	2.45832e-29
RIPOR2	1.18572	2.47166	1.05971	1.81136e-15	3.70363e-15
TMEM140	19.6459	52.5895	1.42055	5.76173e-35	7.86143e-34
FBXL16	4.41547	13.1262	1.57181	7.44819e-15	1.48545e-14
ADGRL4	15.2273	30.9787	1.02462	2.04171e-14	3.96876e-14
TMEM132A	2.29462	5.10173	1.15273	1.37018e-13	2.57522e-13
NOX4	13.9418	5.86759	-1.24857	0.00341725	0.00406121
TMEM116	4.4063	1.87311	-1.23413	9.00395e-33	7.15776e-32
ITGB2	4.56011	24.1835	2.40688	3.24655e-34	3.54373e-33
FBLN5	41.0566	12.5178	-1.71363	7.80564e-32	4.96691e-31
ADGRE5	8.43546	18.3275	1.11947	4.41878e-25	1.4633e-24
FBLN1	16.5688	5.44899	-1.60441	2.38267e-25	8.05963e-25
CEP55	0.35029	1.75756	2.32695	9.62663e-34	9.19878e-33
ITGAX	0.539689	5.24623	3.28108	2.8304e-38	1.70908e-36
ADGRE2	0.426566	1.51413	1.82765	2.91185e-27	1.11673e-26
ITGAM	1.19622	4.8791	2.02813	1.47054e-30	7.90418e-30
FATE1	0.16415	1.91993	3.54797	1.2017e-37	5.24681e-36
ADGRE1	0.169917	1.13605	2.74112	6.50793e-33	5.26197e-32
NOS2	0.594139	1.2048	1.01992	0.00242396	0.00289406
ITGAL	1.22102	7.19887	2.55969	1.34914e-33	1.23512e-32
FASLG	0.139841	1.63261	3.54532	3.63866e-35	5.26179e-34
RHEBL1	0.2162	0.831479	1.94331	3.64625e-36	7.23641e-35
ITGA4	1.27222	4.4596	1.80956	5.47862e-25	1.80794e-24
TM6SF1	1.02592	2.09337	1.02892	2.8543e-13	5.30137e-13
RHBG	5.48226	1.5827	-1.79238	2.39847e-36	5.19608e-35
FAP	0.4536	1.00201	1.1434	1.13973e-14	2.2509e-14
CENPM	0.391057	1.76515	2.17434	8.69317e-36	1.54195e-34
FANCI	0.739966	1.81415	1.29376	1.74525e-31	1.05608e-30
CENPK	0.182479	0.703769	1.94737	6.5152e-34	6.51061e-33
NOL3	3.57268	38.745	3.43893	9.80939e-40	1.39195e-37
CENPH	0.820402	2.09051	1.34945	1.97003e-32	1.4636e-31
ISG20	0.416551	2.12556	2.35128	2.86056e-36	5.92574e-35
CENPF	0.358114	1.24944	1.80279	2.54931e-30	1.31068e-29
TLR8	0.398471	1.79429	2.17086	2.55064e-23	7.63579e-23
ISG15	13.7995	40.4606	1.55191	8.66109e-26	3.03459e-25
FANCA	0.205337	0.652864	1.66879	8.36944e-28	3.33602e-27
TLR7	0.653761	2.85306	2.12568	1.30827e-24	4.23362e-24
NOD2	0.16621	0.927549	2.48042	2.51971e-31	1.4836e-30
CENPA	0.131555	0.704126	2.42017	4.13308e-33	3.4499e-32
TLR2	2.40157	7.3919	1.62196	4.18955e-27	1.58744e-26
NNT	29.4026	12.2408	-1.26424	2.95662e-33	2.52737e-32
FAM78B	0.308671	0.811938	1.3953	1.45695e-16	3.10188e-16
RGS1	3.68844	32.5957	3.1436	7.70766e-35	1.00341e-33
IRX3	8.75193	24.7317	1.49869	5.75248e-21	1.51443e-20
ADAP2	1.96094	7.32284	1.90086	2.89155e-37	1.06574e-35
NME3	13.3513	26.8331	1.00704	1.01874e-21	2.79342e-21
IRF9	0.563746	1.90637	1.75771	2.67209e-19	6.44845e-19
IRF8	2.67176	5.70533	1.09452	5.27838e-13	9.69583e-13
TLCD1	6.521	2.60569	-1.32343	3.95312e-29	1.8066e-28
NMB	4.49641	26.2632	2.5462	1.59191e-31	9.71578e-31
IRF7	3.24638	10.8663	1.74296	1.52807e-29	7.25194e-29
CEL	3.98209	0.537628	-2.88884	5.22812e-35	7.30907e-34
ADAMTS2	1.12304	4.22943	1.91305	2.34737e-25	7.9497e-25
RGCC	28.4908	86.716	1.6058	6.65026e-24	2.06042e-23
IRF4	0.19247	0.781507	2.02162	8.01197e-17	1.72781e-16
NLRP3	0.569212	1.49009	1.38836	2.16861e-20	5.5247e-20
IRF1	5.46331	12.014	1.13687	3.27264e-20	8.27786e-20
ADAMDEC1	0.134989	2.66569	4.30359	7.60619e-32	4.86179e-31
IQGAP3	0.260562	1.46155	2.48779	4.99105e-33	4.11761e-32
ADAM8	0.588298	2.56806	2.12606	8.43525e-28	3.35283e-27
CDT1	0.380484	1.82289	2.26033	1.37008e-35	2.31446e-34
NLGN1	0.863636	3.60611	2.06195	6.46137e-28	2.60474e-27
CDKN3	0.414006	1.51065	1.86745	1.85037e-31	1.11022e-30
NKG7	2.94665	33.8998	3.52413	1.54991e-36	3.7841e-35
ADAM28	0.944795	2.41889	1.35627	4.92444e-21	1.30491e-20
FAM3B	6.9025	0.430629	-4.0026	2.0168e-40	4.40283e-38
CDKN2A	0.0635633	1.92783	4.92264	7.20721e-42	5.41965e-39
TIMD4	1.4619	4.9449	1.7581	1.84807e-16	3.91405e-16
TIGIT	0.162191	1.22644	2.91871	5.66976e-29	2.54199e-28
FAM222A	5.42069	0.751001	-2.85159	3.79418e-39	3.36496e-37
ADAM12	0.474845	1.6938	1.83473	5.59739e-12	9.824e-12
INSYN1	2.05563	0.839966	-1.29118	3.60422e-31	2.0748e-30
INSR	15.2511	38.0406	1.31863	2.49176e-25	8.40856e-25
CDK5R1	0.419957	0.907917	1.11232	1.47632e-22	4.24497e-22
NID2	3.51542	7.15212	1.02468	2.9655e-09	4.65234e-09
CDK18	9.20455	48.6505	2.40204	3.74961e-32	2.56419e-31
INO80C	2.13613	4.34164	1.02324	1.18776e-25	4.1108e-25
FAM171A2	0.981014	0.46132	-1.08851	1.27803e-13	2.40362e-13
THOC6	6.82427	14.3751	1.07483	2.25644e-32	1.65472e-31
THEMIS2	2.09379	8.92289	2.0914	2.42575e-33	2.11174e-32
NFE2L3	3.72249	9.64407	1.37337	2.67581e-22	7.56369e-22
THEMIS	0.240537	1.16835	2.28014	1.55063e-22	4.44514e-22
CDHR1	0.211468	3.99155	4.23844	7.70751e-19	1.82435e-18
RCSD1	2.56877	6.21117	1.27379	6.99352e-25	2.28923e-24
THBS4	0.536691	2.64446	2.30081	0.000172947	0.000218629
CDH5	12.2297	29.4051	1.26568	4.06249e-19	9.73763e-19
THBS2	8.58689	22.5993	1.39607	7.08662e-07	9.97611e-07
CDH4	0.253602	4.34235	4.09784	2.22097e-18	5.13283e-18
RCN3	4.46927	12.367	1.46839	5.89341e-19	1.40197e-18
FAM111B	0.264237	1.20542	2.18963	4.76401e-34	4.9344e-33
CDH24	1.02114	2.2134	1.11609	6.80158e-23	1.98794e-22
CDH2	8.92231	21.3287	1.25731	2.77878e-23	8.2838e-23
IL7R	2.28685	5.21723	1.18992	6.30693e-14	1.20289e-13
FAM102A	20.8145	9.54537	-1.12471	7.36647e-30	3.61071e-29
IL7	0.703907	1.62661	1.20841	1.69139e-24	5.43004e-24
CDH1	53.0348	18.8284	-1.49403	5.83262e-31	3.28432e-30
ACHE	0.622197	1.51923	1.28789	0.003934	0.00465973
TGM2	28.4159	67.4912	1.248	3.00285e-18	6.89489e-18
FABP6	0.390913	19.4598	5.6375	1.50031e-38	1.01378e-36
CDCA8	0.663872	1.82088	1.45566	5.14491e-28	2.09788e-27
FABP5	1.39003	5.11048	1.87834	3.52535e-28	1.467e-27
CDCA7	0.261865	1.06973	2.03035	5.10932e-29	2.30529e-28
ACAP1	0.646467	2.36556	1.87153	1.07699e-32	8.4434e-32
NETO2	1.02072	10.1677	3.31633	3.04772e-38	1.76519e-36
IL4R	4.88129	13.6407	1.48258	6.75322e-35	8.99796e-34
CDCA5	0.471205	1.39957	1.57055	7.99016e-30	3.88955e-29
ACAN	0.723248	4.43147	2.61522	2.78097e-24	8.77909e-24
IL4I1	1.56732	6.6682	2.089	2.41715e-27	9.32046e-27
ACADM	47.1411	17.0472	-1.46745	2.02427e-33	1.79527e-32
FABP1	26.4094	1.12621	-4.5515	3.05699e-18	7.00786e-18
CDCA3	0.230198	0.736696	1.6782	1.46752e-29	6.97626e-29
IL3RA	4.98837	13.5918	1.4461	3.30971e-28	1.37929e-27
CDCA2	0.300701	5.89075	4.29205	1.41244e-38	9.77684e-37
ACAD8	7.28976	3.49825	-1.05924	3.27359e-36	6.63603e-35
TFPI	9.58249	20.0867	1.06777	8.012e-15	1.59342e-14
NEK2	0.248114	0.848629	1.77413	1.32101e-29	6.31151e-29
IL34	1.86257	4.49585	1.2713	9.7453e-13	1.76836e-12
F8	5.0304	10.523	1.06481	3.12326e-05	4.08095e-05
CDC6	0.273359	1.07598	1.97678	1.0962e-33	1.02674e-32
TFF1	1.67915	0.697725	-1.267	4.58582e-06	6.23601e-06
RBCK1	14.2982	32.0822	1.16594	1.22022e-35	2.07365e-34
IL32	21.5357	83.8272	1.96069	2.31921e-28	9.82377e-28
F2RL3	1.86698	9.90305	2.40716	4.79899e-22	1.33525e-21
CDC45	0.204142	0.983825	2.26883	2.08121e-35	3.22758e-34
NEDD4L	13.2789	6.34129	-1.06629	4.40217e-32	2.96051e-31
IL2RB	0.763775	6.25966	3.03486	4.51846e-37	1.50863e-35
TFCP2L1	38.4471	4.12019	-3.22209	2.25988e-37	9.03317e-36
RASSF5	1.45785	4.86058	1.73729	9.68152e-29	4.25987e-28
IL2RA	0.33448	1.62034	2.2763	9.75594e-19	2.29771e-18
RASSF4	6.40597	21.5652	1.75122	1.6231e-30	8.65859e-30
F12	0.653473	2.13044	1.70495	3.1781e-09	4.98312e-09
TFAP2B	6.52745	0.126779	-5.68613	3.6352e-41	1.99054e-38
RASGRP3	2.12565	4.54984	1.09792	1.02974e-25	3.59019e-25
IL21R	0.180144	1.13603	2.65678	2.60613e-32	1.87721e-31
CDC20	0.978309	3.11839	1.67244	3.99967e-27	1.51752e-26
RASGRP2	0.901608	1.94085	1.10612	9.5913e-17	2.06057e-16
EZH2	0.504125	1.85713	1.88122	4.68789e-36	9.11249e-35
IL1RL1	8.22752	2.07521	-1.9872	1.61727e-22	4.62215e-22
EYA2	2.49233	1.02249	-1.28542	1.62018e-18	3.78131e-18
CD96	0.392553	2.23495	2.50928	3.83799e-30	1.94157e-29
ABCG2	2.18511	4.44783	1.0254	3.18829e-06	4.37119e-06
CD93	21.2889	45.2335	1.08729	1.37736e-14	2.70891e-14
ABCD1	3.26385	6.66131	1.02923	1.61876e-31	9.83733e-31
RASA3	3.36375	9.00596	1.42081	2.31814e-31	1.3706e-30
CD8B	0.386198	4.24491	3.45832	2.84351e-29	1.31005e-28
RARRES2	42.7562	127.452	1.57575	9.09379e-21	2.35907e-20
NDRG1	92.6285	239.885	1.37281	1.14818e-26	4.2484e-26
IL18RAP	0.202747	0.690481	1.76792	3.1024e-24	9.76122e-24
CD8A	0.902662	11.316	3.64803	7.87153e-32	4.98647e-31
RARA	7.26234	15.1948	1.06508	8.7108e-27	3.2528e-26
IL18R1	1.05818	2.62149	1.3088	1.72911e-20	4.42889e-20
CD86	1.22475	5.44765	2.15314	1.67737e-30	8.93128e-30
TENM1	0.358796	2.10545	2.55289	9.4785e-27	3.53018e-26
NDC80	0.315854	1.29433	2.03488	6.23824e-34	6.27806e-33
EXOSC5	5.79639	14.1874	1.29138	2.89012e-35	4.22792e-34
CD84	0.53741	3.84552	2.83908	1.6623e-32	1.26817e-31
RAP1GAP	54.5135	8.59745	-2.66463	7.93472e-37	2.29783e-35
NCR3	0.203124	0.730691	1.8469	4.45609e-26	1.57489e-25
ABCB4	0.195753	0.864834	2.14339	2.19318e-18	5.07273e-18
TEK	22.5072	8.63224	-1.38258	3.84586e-32	2.62369e-31
IL16	0.589597	2.21097	1.90688	8.63375e-32	5.43295e-31
CD79A	1.30852	4.44508	1.76428	1.01563e-09	1.62112e-09
NCKAP1L	1.04896	5.35142	2.35096	7.42167e-32	4.76531e-31
IL12RB2	0.181941	1.16504	2.67884	0.00484292	0.0057101
CD74	419.703	1411.71	1.75	1.3213e-30	7.15622e-30
TEDC1	0.36437	0.792477	1.12097	1.57973e-18	3.68993e-18
NCF2	2.06247	6.99441	1.76183	8.43525e-28	3.35283e-27
CD72	0.36236	2.40844	2.7326	1.21437e-36	3.16182e-35
A4GNT	0.213508	0.582024	1.44679	1.19341e-07	1.74133e-07
NCF1	0.251277	1.25201	2.3169	1.33536e-31	8.1852e-31
CD70	1.81581	36.1304	4.31453	9.13085e-36	1.59689e-34
IL10RB	9.55041	19.3146	1.01605	2.79872e-34	3.09057e-33
EVI2B	3.33021	13.0307	1.96823	1.87267e-28	8.06469e-28
CD7	0.477295	3.96061	3.05277	1.00422e-31	6.23625e-31
NCAPH	0.261502	0.994792	1.92757	3.8991e-34	4.19153e-33
IKZF1	0.657617	2.85247	2.11689	1.06527e-28	4.6655e-28
EVI2A	1.99989	7.42992	1.89343	1.06527e-28	4.6655e-28
CD69	1.38589	3.28027	1.243	2.20774e-16	4.64805e-16
CD68	0.221199	1.93542	3.12923	3.69842e-37	1.29582e-35
NCAPG	0.21569	0.934883	2.11583	1.97258e-34	2.26647e-33
IKBIP	3.95601	13.7519	1.79752	1.92466e-36	4.44081e-35
CD6	0.379999	1.97662	2.37897	1.88155e-31	1.12655e-30
IGSF6	0.972911	6.31113	2.69752	5.93501e-37	1.83082e-35
ETS1	20.1191	45.9059	1.19011	3.36924e-21	9.02066e-21
IGLON5	0.448484	2.64134	2.55814	1.32129e-21	3.60214e-21
RAD54L	0.174778	0.998979	2.51493	5.97298e-34	6.07574e-33
IGLL5	2.89718	19.2197	2.72987	9.4062e-08	1.37815e-07
ESM1	8.26437	103.557	3.64738	2.78793e-37	1.05495e-35
CD53	9.38463	32.9441	1.81165	4.78437e-30	2.40745e-29
RAD51AP1	0.613056	1.52507	1.31479	9.45278e-29	4.16568e-28
NBPF15	1.26163	3.07369	1.28468	1.93299e-28	8.28677e-28
IGFLR1	0.362848	1.14962	1.66373	3.99598e-23	1.18008e-22
CD52	6.1097	26.217	2.10133	1.57276e-28	6.83536e-28
CD5	0.624199	2.72849	2.12802	3.31517e-26	1.18345e-25
TCF19	3.33377	8.41638	1.33604	5.12833e-21	1.35514e-20
CD48	1.92176	7.55139	1.97432	5.83845e-27	2.19755e-26
IGFBP3	50.7255	562.293	3.47054	2.15649e-35	3.32615e-34
CD40LG	0.375651	1.06521	1.50368	2.32101e-18	5.3553e-18
TBXAS1	1.43272	5.0485	1.8171	8.92926e-36	1.57399e-34
IGF2BP2	2.89353	1.41379	-1.03326	6.89847e-23	2.01211e-22
CD40	6.29833	22.5121	1.83766	6.24439e-36	1.17361e-34
RAB42	0.501683	14.4585	4.849	2.97177e-37	1.08127e-35
CD4	6.58783	23.2125	1.81703	2.32949e-30	1.20421e-29
CD3G	0.354835	2.14905	2.59848	6.82623e-28	2.73628e-27
TBX21	0.17992	1.02624	2.51195	2.06084e-34	2.35833e-33
ERBB2	35.6379	12.9157	-1.46429	2.78793e-37	1.05495e-35
CD3E	1.76066	11.22	2.67189	8.18867e-29	3.61985e-28
NADSYN1	1.99302	4.21128	1.0793	1.29206e-33	1.19054e-32
CD3D	1.61813	12.118	2.90475	4.82355e-30	2.42287e-29
CD38	0.369207	1.3854	1.9078	7.46265e-18	1.67954e-17
CD37	1.63834	7.27509	2.15073	7.52586e-33	5.99955e-32
NAALADL2	1.87574	0.504957	-1.89323	1.00136e-38	7.4786e-37
IFNG	0.0335487	0.770131	4.52077	6.90013e-30	3.4116e-29
CD36	3.56198	16.449	2.20725	2.55064e-23	7.63579e-23
EPOP	0.444974	0.965302	1.11726	3.79814e-16	7.91999e-16
TBC1D9	20.4866	9.19086	-1.15641	1.56628e-32	1.20464e-31
CD33	0.283467	1.11394	1.97443	1.34324e-30	7.2612e-30
TBC1D4	23.5276	8.55676	-1.45922	1.62258e-35	2.63135e-34
RAB15	5.7319	2.79989	-1.03364	9.91575e-29	4.35618e-28
CD300LF	0.324951	2.63787	3.02108	1.02818e-37	4.70642e-36
RAB11FIP4	3.89645	1.00276	-1.95819	1.87804e-39	1.93963e-37
MZT2A	3.39394	9.95693	1.55274	2.34867e-30	1.21191e-29
EPHB3	2.86211	1.33624	-1.0989	9.20237e-12	1.59928e-11
CD300LB	0.244598	0.797307	1.70472	2.24456e-25	7.61058e-25
EPHB2	1.35378	0.657578	-1.04176	3.37079e-19	8.09332e-19
CD300E	0.593309	1.2621	1.08897	2.01178e-13	3.76115e-13
QTRT1	5.34529	12.2114	1.19188	1.32801e-26	4.88833e-26
MZB1	1.13755	5.01565	2.1405	3.29898e-08	4.94064e-08
CD300A	1.12198	8.98039	3.00073	3.94742e-38	2.24056e-36
IFI44L	2.05232	5.6655	1.46495	7.18622e-21	1.87622e-20
EPHA1	2.79181	0.945351	-1.56228	9.19168e-35	1.16978e-33
QRFPR	0.877919	6.78185	2.94952	1.4764e-25	5.06042e-25
IFI44	5.39309	16.2654	1.59262	5.9012e-29	2.64158e-28
CD28	0.401189	1.09255	1.44535	1.21831e-16	2.60556e-16
TBC1D24	4.89322	1.89301	-1.3701	2.95662e-33	2.52737e-32
MYO7A	1.17654	2.42197	1.04164	4.43202e-11	7.4825e-11
IFI30	0.192021	0.970552	2.33754	3.39155e-26	1.2092e-25
EOMES	0.180121	2.13526	3.56737	1.24813e-33	1.15381e-32
CD27	0.729041	7.38949	3.3414	1.73898e-29	8.21167e-29
MYO3A	0.144442	1.4915	3.3682	4.63076e-32	3.09957e-31
IFI16	7.02268	21.3555	1.60451	2.81253e-32	1.97573e-31
CD248	8.72615	29.9107	1.77725	1.82235e-23	5.52546e-23
PYHIN1	0.172445	1.40515	3.02651	5.03399e-33	4.14101e-32
IDO1	1.22292	12.3675	3.33815	2.43276e-36	5.23043e-35
CD247	0.498861	3.06899	2.62105	1.51657e-34	1.7859e-33
MYO1G	0.345631	2.19804	2.66892	8.41724e-35	1.08091e-33
ENTPD1	3.46967	7.05587	1.02402	3.9679e-28	1.64393e-27
CD244	0.212198	1.08118	2.34912	1.60674e-32	1.23241e-31
MYO1F	0.810585	4.69488	2.53405	1.29371e-36	3.30769e-35
ENPP3	3.09204	78.6205	4.66828	3.06094e-32	2.13964e-31
PYCR1	1.06628	3.39391	1.67037	2.67382e-11	4.56852e-11
MYO15B	3.35479	10.8815	1.69759	2.17935e-21	5.90734e-21
ENPP1	2.86009	1.3553	-1.07745	5.49999e-23	1.6125e-22
CD22	0.342611	0.811314	1.24369	2.78627e-10	4.5576e-10
TAPBP	27.7498	84.2395	1.60202	2.86529e-37	1.06574e-35
PXK	8.14717	3.82944	-1.08916	7.70766e-35	1.00341e-33
MYO10	10.5389	4.83973	-1.12272	2.44018e-29	1.13715e-28
ENO2	5.28202	47.7677	3.17687	8.84637e-37	2.53596e-35
TAP1	9.82443	37.8953	1.94757	5.31226e-39	4.43418e-37
ICOS	0.0682785	0.728396	3.41522	1.59775e-31	9.73053e-31
CD207	0.311499	0.872375	1.48572	1.06184e-09	1.69392e-09
ICAM3	0.250034	1.0141	2.02	5.30929e-28	2.1618e-27
ENGASE	1.80592	3.81868	1.08034	5.75099e-14	1.09908e-13
CD200	4.49783	14.5564	1.69435	1.41126e-30	7.59991e-30
TAL1	0.886837	1.82843	1.04386	5.61905e-10	9.07619e-10
CD2	1.81833	15.0339	3.04753	1.82512e-32	1.37029e-31
TAGLN3	2.34927	0.261932	-3.16495	1.35483e-37	5.65443e-36
MYEOV	0.0567204	7.54381	7.05528	6.09888e-37	1.86114e-35
IBSP	0.0219356	0.827301	5.23707	1.22674e-21	3.35081e-21
CD1D	0.860632	4.194	2.28486	3.95315e-36	7.791e-35
TAGAP	0.799858	3.17874	1.99064	2.02721e-29	9.50947e-29
EMP3	12.275	39.1258	1.6724	3.41671e-32	2.35928e-31
MYC	12.3972	35.5353	1.51924	3.09254e-23	9.19019e-23
PTPRC	2.95802	10.978	1.89191	1.70383e-24	5.45764e-24
EME2	0.541335	2.0333	1.90923	2.22943e-19	5.41241e-19
CD180	0.324303	1.43583	2.14647	9.0511e-28	3.58757e-27
HVCN1	1.15355	3.07466	1.41434	4.39951e-31	2.5173e-30
CD163	4.77662	17.7683	1.89524	1.12914e-18	2.65492e-18
PTPN7	0.66434	2.30796	1.79662	1.90826e-19	4.65661e-19
MYBL2	0.405437	2.607	2.68484	3.96767e-34	4.24915e-33
EMCN	30.3703	14.6896	-1.04786	1.4244e-19	3.49694e-19
MYBL1	0.341752	1.1694	1.77475	6.01363e-32	3.95062e-31
HUNK	4.69877	1.44063	-1.70559	5.34456e-32	3.5522e-31
TACSTD2	177.375	15.5152	-3.51504	8.40075e-38	3.97355e-36
CD14	18.8052	62.8354	1.74045	1.94447e-27	7.52851e-27
TACC3	1.06582	2.89883	1.4435	3.00822e-29	1.38368e-28
MXRA8	9.01372	21.0661	1.22473	3.1014e-06	4.25411e-06
CD109	4.70406	10.0957	1.10176	2.98595e-14	5.77257e-14
MXD3	0.167789	0.994299	2.56703	7.3355e-36	1.3345e-34
CD101	0.237886	0.658118	1.46808	8.62623e-24	2.65236e-23
PTGS2	5.72714	2.50585	-1.19252	2.04171e-14	3.96876e-14
HSPB7	14.6403	1.42171	-3.36424	4.29133e-34	4.52743e-33
HSPB6	14.2125	6.92154	-1.038	4.05799e-14	7.78673e-14
HSPA6	0.654533	2.74703	2.06934	2.90309e-31	1.68831e-30
ELMO1	1.4458	5.11407	1.8226	1.00528e-33	9.54172e-33
PTGDS	37.2463	15.7304	-1.24354	3.82115e-14	7.35715e-14
CCR7	0.52329	1.61449	1.62539	1.00149e-19	2.47366e-19
PTGDR	0.125898	0.600977	2.25505	7.67201e-30	3.7411e-29
MTHFD2	3.04914	6.12659	1.00668	1.55497e-17	3.45035e-17
HSF4	0.362249	19.7988	5.77229	4.20833e-41	1.99054e-38
CCR5	0.782308	5.95467	2.92821	9.31155e-32	5.8336e-31
SYNE4	2.43132	0.48136	-2.33655	5.86409e-35	7.9249e-34
HSD17B3	0.0849111	0.735941	3.11557	5.08654e-24	1.58633e-23
EIF4A1	0.425401	1.93157	2.18288	2.49338e-27	9.60139e-27
CCR2	1.05001	2.71755	1.37191	4.02625e-15	8.09816e-15
CCR10	0.19486	0.623353	1.67761	1.94034e-22	5.50667e-22
PTCHD4	0.493628	1.04811	1.0863	6.68923e-06	9.04432e-06
MTCP1	0.330582	3.2094	3.27922	1.25328e-39	1.54644e-37
HSD11B2	206.481	27.0072	-2.93459	4.49177e-38	2.45147e-36
CCR1	2.95008	6.54596	1.14985	1.20115e-11	2.07731e-11
CCNO	1.36803	0.564325	-1.2775	2.06613e-18	4.78277e-18
PTAFR	1.97588	5.36445	1.44093	2.14445e-19	5.21504e-19
SYCE1L	0.597844	1.7224	1.52658	5.91845e-10	9.53808e-10
PSTPIP1	0.267625	1.87341	2.80738	8.30759e-34	8.12998e-33
MSR1	1.97616	8.48543	2.10229	9.48624e-28	3.74958e-27
HS3ST2	0.0886213	2.57976	4.86344	6.44026e-37	1.9039e-35
SVEP1	3.70437	1.22841	-1.59243	1.30102e-22	3.74852e-22
HRH2	0.923169	7.03384	2.92965	2.68466e-25	9.02733e-25
EGR3	6.34397	2.99325	-1.08367	4.57881e-05	5.94177e-05
CCND2	4.7961	10.9447	1.1903	1.7425e-19	4.25944e-19
HRH1	1.60164	3.26022	1.02542	9.01098e-16	1.85717e-15
EGR2	9.53576	4.33014	-1.13893	7.85073e-05	0.000100771
CCND1	36.3208	183.136	2.33405	5.57167e-34	5.70845e-33
MSH5	0.160757	0.771716	2.26319	3.27397e-23	9.70902e-23
EGLN3	4.10729	79.2394	4.26996	9.17172e-36	1.59689e-34
EGFR	10.2383	28.3987	1.47185	8.44143e-24	2.60117e-23
CCNB2	0.573389	1.90112	1.72927	1.53584e-33	1.40152e-32
MSC	2.39831	19.5744	3.02887	2.35415e-32	1.7175e-31
EGFL7	12.609	28.2316	1.16286	1.4301e-13	2.68073e-13
HPGD	10.9388	2.549	-2.10145	1.99477e-29	9.3883e-29
CCNA2	0.615272	2.40152	1.96465	3.97534e-35	5.64101e-34
MS4A7	2.80806	15.5679	2.47093	3.86526e-34	4.17096e-33
SULF1	6.14135	13.402	1.12582	2.94404e-10	4.8046e-10
MS4A6A	3.06511	14.9263	2.28384	3.62498e-32	2.49097e-31
HPCA	0.124252	0.842036	2.76061	4.8599e-31	2.76401e-30
MS4A4A	2.60875	10.0945	1.95214	8.38254e-27	3.13434e-26
CCN2	190.831	83.9272	-1.18509	1.30026e-19	3.1977e-19
PSMB8	23.5901	72.0938	1.6117	1.60069e-39	1.89282e-37
EFNA1	21.2708	50.1843	1.23836	9.4798e-26	3.31326e-25
STX4	6.53639	14.7585	1.17498	1.79068e-36	4.19997e-35
MS4A2	0.21693	0.561877	1.37302	6.50603e-16	1.35268e-15
HOXB9	24.1576	2.37451	-3.34678	5.56936e-37	1.77594e-35
CCL5	5.45202	51.863	3.24984	5.047e-35	7.09078e-34
HOXB5	7.34131	1.86672	-1.97553	1.74923e-32	1.32382e-31
CCL4L2	1.0215	6.12902	2.58497	9.50999e-22	2.61272e-21
CCL4	1.35307	8.73216	2.6901	1.84068e-32	1.37832e-31
EDN1	9.96785	34.231	1.77995	4.85983e-18	1.10073e-17
STRA8	0.277139	2.94184	3.40804	1.32103e-30	7.15622e-30
PSAT1	44.9586	7.96922	-2.49609	4.15078e-24	1.29878e-23
HOXA4	2.48287	5.88278	1.24449	5.36166e-22	1.48888e-21
CCL23	1.16498	0.425395	-1.45344	3.03547e-14	5.8643e-14
EDA2R	1.11116	5.47823	2.30164	3.40726e-37	1.20873e-35
CCL22	0.319994	0.673709	1.07408	5.62542e-12	9.861e-12
STPG3	0.193222	0.717862	1.89345	4.33526e-07	6.17643e-07
ECSCR	4.37664	10.4866	1.26065	1.59142e-21	4.32611e-21
CCL20	3.11528	17.8123	2.51544	1.16555e-18	2.736e-18
STK32A	1.49164	0.562583	-1.40676	6.77267e-28	2.71873e-27
PRRX2	0.448126	1.02556	1.19444	4.36009e-05	5.66831e-05
EBI3	0.982246	4.88359	2.31379	1.61752e-33	1.46662e-32
CCL18	0.240433	12.1242	5.65611	1.08377e-30	5.96073e-30
EBF2	0.318785	2.13415	2.74301	1.94547e-31	1.16237e-30
PRR7	0.341701	1.74536	2.35272	1.50729e-30	8.07114e-30
EAF2	5.13879	2.52531	-1.02497	1.68719e-08	2.56192e-08
STEAP4	2.05132	5.06192	1.30313	1.32158e-10	2.18952e-10
STC2	1.48527	23.5873	3.98922	4.28929e-38	2.38686e-36
PRR16	0.459715	1.57013	1.77208	7.81287e-25	2.55154e-24
HMMR	0.416237	1.06389	1.35387	1.69139e-24	5.43004e-24
PRR11	0.432956	1.6141	1.89843	1.69121e-30	8.9546e-30
E2F1	0.613877	2.7118	2.14323	5.7111e-35	7.83e-34
CCDC88A	1.66093	3.35299	1.01346	1.78041e-24	5.69009e-24
STAT4	0.389246	1.45322	1.90049	1.71976e-32	1.305e-31
DYSF	6.81197	19.4291	1.51208	4.98558e-28	2.04171e-27
CCDC74A	1.41631	3.96911	1.48668	1.12241e-22	3.24709e-22
HLA-G	1.67681	24.4719	3.86733	2.7653e-32	1.9669e-31
CCDC57	0.93729	1.95581	1.0612	9.15696e-12	1.59237e-11
HLA-DRB1	205.239	640.006	1.64078	4.5008e-28	1.85388e-27
HLA-DRA	343.134	1147.74	1.74195	6.26163e-28	2.52781e-27
STAG3	0.255988	0.641419	1.32519	2.30278e-19	5.58094e-19
PRLR	5.089	1.48011	-1.78168	5.65091e-17	1.22797e-16
HLA-DQB1	14.3584	71.7313	2.32071	4.98348e-30	2.49438e-29
PRKY	0.297945	0.813703	1.44946	0.00770426	0.00897566
MOB1B	13.8283	6.62339	-1.06199	1.80958e-33	1.62518e-32
HLA-DQA2	7.12402	39.218	2.46075	6.65829e-14	1.26906e-13
CCDC18	0.258531	0.637634	1.30239	5.2879e-22	1.46984e-21
STAB1	4.506	14.9588	1.73107	2.6662e-29	1.23437e-28
MNDA	2.40567	8.57489	1.83368	3.07268e-26	1.10383e-25
HLA-DQA1	8.91437	42.1529	2.24143	2.24694e-28	9.53186e-28
PRKCQ	8.45384	2.65155	-1.67277	4.3891e-26	1.55315e-25
MND1	0.25272	0.722363	1.51518	2.4513e-28	1.03678e-27
HLA-DPB1	44.0234	186.729	2.08461	7.29789e-32	4.70714e-31
ST8SIA4	0.692673	8.4526	3.60915	2.24488e-39	2.19688e-37
HLA-DPA1	33.1972	121.301	1.86946	1.22776e-27	4.82602e-27
DUSP15	4.62777	1.90832	-1.27801	2.84804e-34	3.12075e-33
HLA-DOB	0.636123	2.93756	2.20724	2.19766e-20	5.59368e-20
HLA-DMB	8.8483	18.9831	1.10124	1.10726e-16	2.37162e-16
MMP9	0.839206	13.7903	4.03849	2.51041e-25	8.46146e-25
HLA-DMA	20.4889	57.9487	1.49993	3.00304e-30	1.53009e-29
ST6GALNAC2	2.49737	0.903703	-1.46649	1.0498e-32	8.25302e-32
MMP25	0.15961	0.757231	2.24618	8.90431e-34	8.62472e-33
HLA-C	265.939	677.541	1.34921	1.27703e-32	9.92934e-32
HLA-B	290.843	1113.97	1.9374	1.19563e-39	1.54236e-37
CCDC102B	0.921465	2.54242	1.4642	2.95811e-26	1.06402e-25
PRF1	1.67741	10.7821	2.68433	6.57693e-35	8.80439e-34
HLA-A	258.092	835.799	1.69527	4.9713e-38	2.66199e-36
ST3GAL4	15.4363	6.45341	-1.2582	7.09764e-25	2.32063e-24
MMP16	0.0774224	0.560873	2.85685	1.51562e-27	5.91655e-27
HK3	0.300916	1.8354	2.60866	6.23824e-34	6.27806e-33
DTX1	5.94163	1.06012	-2.48663	7.73975e-36	1.39022e-34
PRELP	16.8673	8.21271	-1.0383	1.21132e-13	2.28269e-13
HJURP	0.175017	1.04209	2.57391	4.14436e-34	4.38869e-33
PRELID3A	0.239517	0.742347	1.63197	1.28906e-30	7.03528e-30
DTL	0.312438	1.36881	2.13128	1.0962e-33	1.02674e-32
MME	44.2564	13.7302	-1.68853	5.23274e-06	7.09532e-06
DSCC1	0.594283	1.1912	1.0032	6.49518e-25	2.13349e-24
PRC1	0.993882	2.5322	1.34925	3.80676e-30	1.92921e-29
PRAP1	40.4909	18.0439	-1.16608	0.00489678	0.00576881
PRAME	0.581749	3.95084	2.76369	0.000466427	0.000576282
MKI67	0.406896	1.88605	2.21263	1.31318e-31	8.06667e-31
CAV1	14.6949	67.8271	2.20655	5.36885e-35	7.43259e-34
CAT	123.529	51.0784	-1.27406	2.0773e-33	1.83657e-32
DPT	10.1169	2.11184	-2.2602	2.4788e-23	7.43639e-23
PPP1R3C	7.71395	29.8325	1.95135	1.9205e-32	1.43055e-31
PPP1R35	5.03119	10.1186	1.00804	3.05473e-22	8.59199e-22
MIF	23.2378	51.4379	1.14636	1.44389e-20	3.71847e-20
